# Supplementary material for: Activation of Nrf2/HO-1 signaling pathway exacerbates cholestatic liver injury
Source: Commun Biol. 2024 May 23;7:621. doi: 10.1038/s42003-024-06243-0 (PMC11116386; doi:10.1038/s42003-024-06243-0)
Supplement: Supplementary file 4 — Supplementary Data 1 [file 42003_2024_6243_MOESM4_ESM.xlsx]

## Sheet: figure 1
Figure 1
Figure 1b	ALT
	OA (295.9 mg/kg)			ANIT (60 mg/kg)
	Cont	Model	ZnPP+Model	Cont	Model	ZnPP+Model
	3.561	154.673	89.8169	2.7915	142.618	47.8153
	3.462	155.872	125.96	3.8783	159.112	50.8293
	4.59043	151.259	123.591	7.12915	141.081	67.4995
	4.16097	159.742	134.461	4.09685	149.496	98.8168
	3.50431	157.157	138.966	2.61989	123.384	97.7655
Figure 1c	AST
	OA (295.9 mg/kg)			ANIT (60 mg/kg)
	Cont	Model	ZnPP+Model	Cont	Model	ZnPP+Model
	19.5152	98.3604	62.7858	14.5822	107.964	68.0827
	23.06	100.96	31.3655	10.11	113.235	66.9673
	12.1555	109.815	47.5023	17.7503	99.235	44.5486
	10.2302	100.062	90.8461	13.4843	111.883	67.5936
	15.4128	101.533	86.2562	13.3617	91.5238	52.4483
Figure 1d	ALP
	OA (295.9 mg/kg)			ANIT (60 mg/kg)
	Cont	Model	ZnPP+Model	Cont	Model	ZnPP+Model
	78.9233	274.149	264.876	35.8254	187.738	114.374
	81.9988	341.764	250.397	73.6156	161.57	98.9484
	67.7093	297.192	273.44	40.8418	193.507	71.7762
	62.6465	280.821	197.261	91.173	150.157	65.673
	85.1217	293.928	261.09	45.8164	214.116	104.425
Figure 1e	TBA
	OA (295.9 mg/kg)			ANIT (60 mg/kg)
	Cont	Model	ZnPP+Model	Cont	Model	ZnPP+Model
	5.84845	238.357	192.785	3.47408	221.806	210.155
	6.10459	265.486	192.551	3.63442	225.067	136.451
	3.79936	220.043	188.858	3.84821	222.181	31.4805
	3.60726	208.047	231.441	4.81026	291.395	29.1823
	3.94877	198.378	271.163	5.18439	289.471	218.653
Figure 1f	TBIL
	OA (295.9 mg/kg)			ANIT (60 mg/kg)
	Cont	Model	ZnPP+Model	Cont	Model	ZnPP+Model
	11.1227	303.95	232.017	9.45946	186.226	34.1509
	5.82121	288.15	229.106	6.9811	387.358	12.8302
	8.52391	309.356	156.133	4.9057	161.792	5.9434
	5.92516	295.01	271.518	5.9434	166.698	32.6415
	6.44491	340.956	159.044	6.4151	210.283	6.60377
Figure 1g	DBIL
	OA (295.9 mg/kg)			ANIT (60 mg/kg)
	Cont	Model	ZnPP+Model	Cont	Model	ZnPP+Model
	3.98707	291.595	211.207	7.83019	168.649	22.8829
	3.55603	265.302	207.759	4.68468	377.478	7.65766
	3.77155	261.853	148.491	5.04505	151.171	4.59459
	5.60345	280.603	262.284	3.96396	144.414	21.1712
	4.09483	327.802	133.836	3.69369	185.586	5.94595
Figure 1h	Liver UCB
	ANIT (60 mg/kg)
	Cont	Model	ZnPP+Model
	1189.3	5047.96	2093.17
	2597.96	7756.64	3167.07
	1739.11	6376.78	2289.68
	1543.93	5731.81	2345.93
	1849.16	6465.87	2768.26
Figure 1i	HO-1/GAPDH
	OA
	Cont	148 mg/kg	259.5 mg/kg
	0.666842	1.88742	2.78462
	1.20925	1.8242	2.21578
	1.13371	2.01484	2.40486
	0.93624	2.55949	2.034
	1.20035	1.49838	2.72673
	0.853609	1.70937	2.93839
Figure 1j	Relative mRNA level of Ho-1
	OA
	Cont	148 mg/kg	259.5 mg/kg
	0.701423	3.13586	4.46633
	0.999936	2.03595	4.48556
	1.11935	2.87136	4.43114
	0.959253	2.49178	4.44278
	0.943042	2.59496	4.5352
	1.277	2.80716	4.51956
Figure 1l	HO-1/GAPDH
	ANIT
	Cont	60 mg/kg
	1.02899	1.7108
	1.19902	1.99856
	1.11257	1.93074
	0.812533	2.67537
	0.846888	2.087

## Sheet: Figure 2
Figure 2
Figure 2b	Nrf2/β-actin
	siRNA-Scramble		siRNA-Nrf2
	Cont	OA	Cont	OA
	1.00514	1.74385	0.533234	0.557743
	0.898933	1.78809	0.719627	0.649726
	1.128	1.93701	0.364918	0.417464
	0.967924	1.77247	0.708196	0.556038
	HO-1/β-actin
	siRNA-Scramble		siRNA-Nrf2
	Cont	OA	Cont	OA
	1.17219	2.12699	0.866789	1.20058
	0.972377	1.82961	1.06499	1.51958
	1.06609	2.23938	1.06032	1.06444
	0.789338	2.27287	1.13932	1.31258
Figure 2e	Liver weight / Body weight (%)
	WT		Nrf2-/-
	Cont	OA	Cont	OA
	4.25428	6.75434	3.54976	5.26638
	4.64684	8.0499	4.67521	5.54425
	4.56204	8.44147	6.10989	5.21001
	4.80266	5.93939	3.75109	4.89954
	5.69106	7.13333	4.28829	4.96354
	5.30233	6.36744	4.70531	4.78708
Figure 2f	Gallbladder weight (g)
	WT		Nrf2-/-
	Cont	OA	Cont	OA
	0.02	0.16	0.019	0.016
	0.01	0.153	0.006	0.012
	0.022	0.117	0.023	0.014
	0.014	0.089	0.024	0.02
	0.023	0.1	0.014	0.02
	0.018	0.074	0.014	0.021
Figure 2g	ALT
	WT		Nrf2-/-
	Cont	OA	Cont	OA
	3.50005	150.586	6.7803	21.5729
	3.85438	149.496	6.346	39.5779
	2.49715	167.225	8.26321	41.9672
	9.66458	173.8	8.22297	47.0711
	2.73215	172.905	7.22787	22.6279
	3.38916	185.919	9.708	39.2723
Figure 2h	AST
	WT		Nrf2-/-
	Cont	OA	Cont	OA
	16.2755	120.109	31.3177	59.4779
	16.5759	123.767	32.6477	72.6781
	15.0398	84.8411	33.628	50.1196
	17.13	127.082	33.1127	61.6705
	16.8952	126.081	34.4797	36.8027
	9.58633	86.835	31.454	42.0943
Figure 2i	ALP
	WT		Nrf2-/-
	Cont	OA	Cont	OA
	92.7662	304.458	79.5523	135.723
	96.2153	435.746	123.315	134.648
	82.8222	382.532	111.848	165.779
	139.351	620.741	99.6196	187.011
	135.947	590.192	85.3306	131.199
	135.857	361.435	107.503	203.763
Figure 2j	TBA
	WT		Nrf2-/-
	Cont	OA	Cont	OA
	7.91251	137.215	4.18141	5.3715
	4.66388	196.172	5.56449	8.29849
	5.56449	144.966	4.56739	6.91541
	5.82181	203.506	4.21357	10.1319
	7.39788	208.62	7.07623	5.50016
	5.14635	174.268	3.89193	6.0148
Figure 2k	TBIL
	WT		Nrf2-/-
	Cont	OA	Cont	OA
	5.63557	246.212	4.88416	5.00939
	6.63745	274.765	5.63557	5.00939
	7.01315	238.698	6.01127	4.50845
	9.51785	324.108	4.25798	7.88979
	5.63557	331.622	6.38698	5.7608
	4.38322	274.765	5.3851	5.51033
Figure 2l	DBIL
	WT		Nrf2-/-
	Cont	OA	Cont	OA
	1.07784	224.431	3.83234	3.35329
	4.5509	243.114	4.67066	5.02994
	2.75449	218.922	3.35329	4.07186
	5.98802	292.455	4.31138	3.71257
	4.91018	296.527	4.67066	3.59281
	3.23353	247.904	3.71257	5.50898
Figure 2m	HO-1/GAPDH
	WT		Nrf2-/-
	Cont	OA	Cont	OA
	1.14928	1.99006	0.630168	0.812362
	1.05762	1.59786	0.801831	1.0343
	0.65862	2.12387	0.658484	0.9646
	0.887263	2.06929	0.542916	0.908265
	1.19868	1.98372	0.564401	0.899698
	1.04854	1.80131	0.591454	0.988577
Figure 2n	Relative mRNA level of Ho-1
	WT		Nrf2-/-
	Cont	OA	Cont	OA
	0.463992	2.28434	1.34731	1.1026
	0.588204	3.53235	2.11065	1.62618
	1.46897	2.24762	1.85165	1.47304
	0.928509	3.57594	2.01617	1.39348
	0.995672	2.59896	1.24856	2.05737
	1.55465	3.34226	1.97912	2.08451

## Sheet: Figure 3
Figure 3
Figure 3a	Fe (μmol/gprot)
	Cont	148	295.9
	0.592703	1.55526	1.75147
	0.978077	0.941892	1.37789
	0.291338	1.665	1.25608
	0.421037	0.868404	1.26796
	0.739974	1.74413	1.46878
Figure 3c	ALT
	Fer-1 (0mg/kg)		Fer-1 (1mg/kg)
	Cont	OA	Cont	OA
	3.66101	145.009	4.16097	151.023
	4.73187	144.392	2.55228	150.628
	4.68454	151.259	3.79105	143.852
	3.15735	144.623	4.48156	156.434
	5.34727	159.742	3.22572	147.338
	2.10888	157.157	4.26684	143.083
Figure 3d	AST
	Fer-1 (0mg/kg)		Fer-1 (1mg/kg)
	Cont	OA	Cont	OA
	14.1228	112.995	26.549	112.218
	12.2364	113.515	15.5668	88.6125
	14.3876	98.3604	14.2108	99.5745
	12.2905	115.17	15.7217	135.116
	10.4512	116.837	13.9186	87.5444
	19.2023	103.345	16.5405	113.95
Figure 3f	ALT
	UDPGA (0 mg/kg)		UDPGA (20 mg/kg)
	Cont	OA	Cont	OA
	3.66101	145.009	4.51257	122.807
	4.73187	151.259	4.16097	88.056
	4.68454	157.157	3.79105	76.7172
	3.15735	144.392	5.0197	138.361
	5.34727	144.623	3.50431	142.699
	2.10888	159.742	4.10093	127.188
Figure 3g	AST
	UDPGA (0 mg/kg)		UDPGA (20 mg/kg)
	Cont	OA	Cont	OA
	14.1228	112.995	17.382	70.5968
	12.2364	113.515	17.8778	63.3006
	14.3876	115.17	17.0557	59.9302
	12.2905	103.345	15.3514	90.9236
	10.4512	98.3604	18.3136	92.4028
	19.2023	116.837	17.6786	76.2999
Figure 3h	TBIL
	UDPGA (0 mg/kg)		UDPGA (20 mg/kg)
	Cont	OA	Cont	OA
	4.64104	303.988	6.96157	149.674
	8.99202	310.66	4.93111	136.911
	2.90065	370.123	4.06091	131.109
	6.6715	290.645	3.48078	269.181
	6.09137	232.342	4.93111	277.302
	9.86222	373.604	5.22117	234.953
Figure 3i	DBIL
	UDPGA (0 mg/kg)		UDPGA (20 mg/kg)
	Cont	OA	Cont	OA
	1.64349	251.327	2.65487	139.065
	6.32111	260.935	3.16056	116.056
	1.89633	281.163	3.16056	109.987
	3.91909	245.006	2.14918	229.33
	3.16056	174.21	3.4134	260.177
	5.30973	331.985	3.53982	201.77
Figure 3j	IBIL
	UDPGA (0 mg/kg)		UDPGA (20 mg/kg)
	Cont	OA	Cont	OA
	2.99755	52.661	4.3067	10.6092
	2.67091	49.7244	1.77055	20.8552
	1.00432	88.9602	0.900358	21.1221
	2.75241	45.6391	1.33161	39.8506
	2.93081	58.1324	1.51771	17.1254
	4.55248	41.6193	1.68135	33.183

## Sheet: Figure 4
Figure 4
Figure 4a	MRP2/Tublin
	OA
	Cont	148 mg/kg	259.5 mg/kg
	1.02308	0.546562	0.373836
	0.81522	0.551902	0.492747
	0.855471	0.622853	0.407968
	1.1251	0.497932	0.36499
	1.18112	0.475489	0.350334
	MRP3/Tublin
	OA
	Cont	148 mg/kg	259.5 mg/kg
	0.78888	0.812276	0.264695
	1.51903	0.579515	0.288209
	0.608503	0.594297	0.600772
	1.09823	0.48428	0.338993
	0.985362	0.449236	0.463895
	BSEP/Tublin
	OA
	Cont	148 mg/kg	259.5 mg/kg
	1.32972	0.452701	0.217196
	1.01929	0.600325	0.14599
	0.866046	0.486714	0.309191
	1.04387	0.380369	0.368775
	0.741081	0.462129	0.407957
	MRP4/Tublin
	OA
	Cont	148 mg/kg	259.5 mg/kg
	0.94942	0.47885	0.280162
	1.43906	0.489251	0.27909
	0.741473	0.559162	0.402808
	0.988082	0.359646	0.429399
	1.02999	0.557391	0.197472
	0.851974	0.719948	0.159932
Figure 4c	ALT
	MK-571 (0 mg/kg)		MK-571 (8.055 mg/kg)
	Cont	OA	Cont	OA
	8.51393	146.617	7.13394	159.515
	10.9994	114.254	9.34207	178.004
	12.8688	129.646	8.48835	213.61
	6.64572	140.507	9.18538	154.387
	8.87396	140.212	9.21145	146.166
Figure 4d	ALP
	MK-571 (0 mg/kg)		MK-571 (8.055 mg/kg)
	Cont	OA	Cont	OA
	173.144	427.275	150.406	511.155
	112.135	376.176	136.908	406.814
	159.03	308.579	230.644	518.012
	183.615	324.862	153.673	375.908
	185.811	380.943	209.326	467.18
Figure 4e	TBIL
	MK-571 (0 mg/kg)		MK-571 (8.055 mg/kg)
	Cont	OA	Cont	OA
	9.403	194.635	11.8492	338.961
	11.4415	192.868	2.2003	235.948
	14.2954	211.486	4.7824	278.213
	14.2954	162.698	1.3849	255.518
	5.0542	228.202	12.3928	257.421
Figure 4g	ALT
	Sul (0 mg/kg)		Sul (30 mg/kg)
	Cont	OA	Cont	OA
	11.9097	165.456	6.48008	139.944
	17.7307	172.456	6.40427	74.4465
	9.03399	161.03	20.6899	101.877
	11.3371	82.2254	5.60983	144.538
	14.1348	172.372	9.4032	116.048
	19.6312	157.791	20.5677	140.248
	17.7021	164.714	32.4928	95.7287
	17.1632	155.702	11.8856	138.807
	21.1204	167.441	27.9839	142.079
	16.8266		13.2658	133.041
Figure 4h	ALP
	Sul (0 mg/kg)		Sul (30 mg/kg)
	Cont	OA	Cont	OA
	105.841	555.988	135.623	303.115
	121	414.634	86.8798	334.878
	109.698	465.037	118.214	358.286
	109.698	151.37	134.176	260.211
	91.0042	343.609	107.93	318.327
	117.625	537.991	155.441	374.462
	125.445	560.755	142.318	355.179
	113.447	386.942	130.909	366.748
	122.821	517.529	118.214	346.716
	111.305		112.59	319.988
Figure 4i	TBIL
	Sul (0 mg/kg)		Sul (30 mg/kg)
	Cont	OA	Cont	OA
	2.3362	289.629	7.0927	238.666
	3.4234	316.265	6.9568	246.548
	1.3849	331.758	9.8107	219.504
	8.4517	353.094	7.7722	268.157
	6.2773	278.077	6.4132	241.656
	6.4132	323.604	1.9285	242.2
	9.2671	372.256	13.2082	305.529
	7.7722	359.074	8.7235	268.293
	10.2184	248.723	7.2286	257.149
	11.0338		7.9081	270.739

## Sheet: Figure 5
Figure 5
Figure 5a	Leakage of LDH (% of control)
	UCB (0 μM)	UCB (50 μM)	UCB (100 μM)	UCB (200 μM)
	100.603	158.459	236.849	340.293
	103.831	165.691	202.238	399.57
	95.5661	157.555	218.381	361.085
Figure 5b	Leakage of LDH (% of control)
	UCB (0 μM)				UCB (100 μM)
	Cont	BMS	MK	BMS+MK	Cont	BMS	MK	BMS+MK
	103.085	123.257	106.971	128.624	141.949	322.394	210.796	403.825
	101.419	106.786	119.371	129.735	165.824	319.803	285.935	450.093
	95.4966	108.452	108.637	120.111	163.048	275.386	257.619	347.378
Figure 5c	Leakage of LDH (% of control)
	Cont	UCB	OA	OA+UCB
	99.1405	168.629	191.706	431.758
	104.942	198.668	203.825	347.185
	95.9175	204.083	248.689	412.548
Figure 5d	Oxygen Flux (pmol/S)
	UCB (0 μM)	UCB (50 μM)	UCB (100 μM)
	49.2644	28.1443	22.2841
	43.8927	34.986	22.5278
	60.8531	32.0571	28.5815
	43.4834	45.9708	30.3193
	49.7286	33.405	13.9059
Figure 5e	Relative flourescence (Red/Green ratio)
	UCB (0 μM)	UCB (50 μM)	UCB (100 μM)
	23.4285	18.7907	16.011
	22.5326	17.255	14.646
	22.6479	17.169	14.7592
Figure 5f	Mitochondrial ROS level
	UCB (0 μM)	UCB (50 μM)	UCB (100 μM)
	2.05867	3.11553	4.17567
	0.314	2.84725	4.56912
	0.369	4.38533	4.83333
Figure 5g	Nrf2/β-actin
	UCB (0 μM)	UCB (50 μM)	UCB (100 μM)
	0.993713	3.69045	4.52511
	1.1259	3.23174	3.89991
	0.464281	3.08838	4.7255
	1.41611	3.30071	3.89379
	HO-1/β-actin
	UCB (0 μM)	UCB (50 μM)	UCB (100 μM)
	1.05883	2.10213	3.20274
	0.868407	2.09416	3.54765
	1.07276	1.83983	3.46346
	Nulcear Nrf2/Lamin B1
	UCB (0 μM)	UCB (50 μM)	UCB (100 μM)
	1.02952	3.10552	3.46176
	1.10159	3.04134	3.93223
	0.868891	3.33031	3.50821

## Sheet: Figure 8
Figure 8
Figure 8a	Nrf2/β-actin
	siRNA-Scramble		siRNA-Nrf2
	Cont	UCB	Cont	UCB
	1.32678	1.84432	0.381056	0.904692
	0.98357	2.26617	0.453832	0.906673
	1.03471	1.96141	0.629821	0.830371
	0.654948	1.71516	0.72593	1.31021
	HO-1/β-actin
	siRNA-Scramble		siRNA-Nrf2
	Cont	UCB	Cont	UCB
	1.67644	4.37462	0.732402	2.04682
	0.64124	4.43705	0.51118	3.2686
	0.962624	6.30409	0.542847	1.21672
	0.719697	6.11426	0.202032	2.40113
Figure 8b	Mitochondrial ROS level
	Res (0 μM)		Res (10 μM)
	Cont	UCB	Cont	UCB
	2.05867	4.56912	1.056	2.09823
	0.314	4.17567	1.1555	2.25264
	0.369	4.83333	0.568667	2.53908
Figure 8c	Nrf2/β-actin
	Res (0 μM)		Res (10 μM)
	Cont	UCB	Cont	UCB
	1.10608	2.07945	0.770453	1.28258
	0.768496	1.7857	0.957861	1.80812
	1.12403	1.93659	0.927267	1.21251
	1.00139	2.16886	0.678324	1.53723
	HO-1/β-actin
	Res (0 μM)		Res (10 μM)
	Cont	UCB	Cont	UCB
	0.465948	6.48722	0.187686	5.6677
	0.918213	6.69166	1.23662	4.61107
	1.31863	5.73385	1.74965	4.0433
	1.29721	5.89725	0.683593	5.39437
Figure 8d	Leakage of LDH (% of control)
	Res (0 μM)		Res (10 μM)
	Cont	UCB	Cont	UCB
	105.096	177.868	92.516	163.891
	98.8061	184.158	102.825	163.803
	96.0978	194.118	96.622	160.047
Figure 8e	Nrf2/β-actin
	HBLV-Scramble		HBLV-SOD2
	Cont	UCB	Cont	UCB
	0.886459	6.28461	1.07957	3.63485
	0.89127	6.40404	1.08884	2.96585
	0.971039	6.22042	1.03894	3.16378
	1.25123	5.74481	0.696749	3.81043
	HO-1/β-actin
	HBLV-Scramble		HBLV-SOD2
	Cont	UCB	Cont	UCB
	1.54825	9.0009	1.55866	7.88687
	0.445135	8.96809	0.202799	8.13326
	0.965747	9.59446	0.863544	7.04249
	1.04086	9.95583	0.711422	6.41224
Figure 8f	Mitochondrial ROS level
	HBLV-Scramble		HBLV-SOD2
	Cont	UCB	Cont	UCB
	1.2375	2.977	1	1.441
	0.9535	2.513	1.18	1.101
	0.9995	2.52	0.7645	0.888

## Sheet: Figure S1
Figure S1
Figure S1a	Cell Viability
	OA (μM）	0	20	40	60	80	100
		97.4436	97.9229	80.6673	85.4887	71.8703	74.6617
		99.2763	91.0432	86.391	80.6955	81.5132	70.1504
		103.28	90.6485	83.5432	80.8365	77.5376	64.5959
Figure S1b	HO-1/β-actin
	OA (μM）	0	20	40	60
		0.742723	1.4972	2.81705	3.33942
		0.657672	2.14466	2.79108	2.72632
		1.26072	1.93184	2.04345	2.52012
		1.3374	1.83229	2.50858	2.13751
		1.00148	1.59967	2.10874	3.15053
Figure S1c	Relative mRNA level of Ho-1
	OA (μM）	0	20	40	60
		0.951695	1.40463	1.62609	1.90711
		0.987923	1.47941	1.7802	1.76284
		1.06038	1.43747	1.55667	1.86006

## Sheet: Figure S2
Figure S2
Figure S2a	Cell Viability
	OA (μM）	0	20	40	60	80	100
		97.4363	93.0853	80.0103	71.6598	65.2432	57.574
		100.359	93.349	78.7577	88.91	67.8802	60.2329
		102.205	90.7999	83.7679	73.264	78.3841	61.3536
Figure S2b	Nrf2/β-actin
	OA (μM）	0	20	40	60	80	100
		0.857907	1.34753	1.8382	2.17834	2.78517	2.90637
		0.801913	1.35511	1.84072	1.9672	3.11302	2.91499
		1.34018	1.68537	1.81076	1.96783	2.2853	2.22346
	HO-1/β-actin
	OA (μM）	0	20	40	60	80	100
		1.19607	1.31238	1.9027	4.39862	4.65156	6.29544
		0.846515	1.87489	2.2055	3.44087	4.28879	7.20356
		0.957419	1.64534	1.85887	3.11292	5.13316	7.14909
	MRP2/β-actin
	OA (μM）	0	20	40	60	80	100
		1.11439	0.908885	0.361098	0.465624	0.329675	0.402946
		1.17561	1.01937	0.551761	0.517281	0.242478	0.297075
		0.710005	0.709191	0.635739	0.600927	0.531134	0.362806
	MRP3/β-actin
	OA (μM）	0	20	40	60	80	100
		0.91354	1.15928	0.969527	0.732367	0.766103	0.384861
		0.905533	1.07504	0.819947	0.706954	0.615193	0.573799
		1.18093	1.05578	0.859563	0.664462	0.538623	0.526382
	BSEP/β-actin
	OA (μM）	0	20	40	60	80	100
		1.09053	1.03699	0.622511	0.766323	0.755612	0.505617
		0.989951	0.817461	0.826005	0.839265	0.724654	0.596841
		1.01395	0.932688	1.0348	0.766142	0.734628	0.437896
		0.905569	1.01073	0.724362	0.807207	0.629044	0.63128

## Sheet: Figure S3
Figure S1
Figure S1b	ALT
	Cont	CCl4	ZnPP+CCl4
	4.33334	168.582	186.556
	7.43869	156.203	195.507
	5.02354	141.553	181.159
	3.34955	113.907	186.833
	5.56458	163.194	184.077
Figure S1c	AST
	Cont	CCl4	ZnPP+CCl4
	26.7585	90.8613	124.555
	25.3719	89.2477	120.415
	27.0227	95.4565	114.062
	15.5789	62.745	112.885
	16.8415	75.1552	110.906
Figure S1d	ALP
	Cont	CCl4	ZnPP+CCl4
	62.5085	85.6532	82.034
	60.5872	82.9277	55.4043
	67.7809	70.5957	83.4191
	58.7106	84.8936	66.6638
	84.8043	73.9468	82.883
Figure S1e	TBA
	Cont	CCl4	ZnPP+CCl4
	5.27404	8.97621	13.5884
	4.44674	3.37125	15.3051
	3.22647	4.55016	12.12
	4.77766	4.48811	10.8376
	5.29473	6.41158	12.7404
Figure S1f	TBIL
	Cont	CCl4	ZnPP+CCl4
	5.47945	5.60398	6.84932
	9.83811	8.09464	6.47572
	7.22291	6.72478	6.35118
	4.98132	6.97385	8.71731
	8.34371	6.10212	5.47945
Figure S1g	DBIL
	Cont	CCl4	ZnPP+CCl4
	2.64026	4.40044	5.94059
	3.63036	2.86029	5.50055
	3.19032	5.28053	4.73047
	5.39054	1.76018	5.39054
	5.61056	3.9604	4.29043
Figure S1h	HO-1/GAPDH
	Cont	10	20
	0.593408	1.62421	2.52559
	0.921471	1.95241	2.00867
	1.18968	1.83661	1.88412
	1.15734	1.67695	2.25874
	1.1381	1.62308	2.07052
Figure S1i	Relative mRNA level of Ho-1
	Cont	10	20
	0.632527	1.88646	6.50627
	1.05454	2.91144	6.97864
	0.720828	2.53532	5.14785
	1.10902	2.0811	5.58889
	1.48309	4.41593	6.04571

## Sheet: Figure S5
Figure S5
Figure S5b	ALT
	WT		Nrf2-/-
	Cont	CCl4	Cont	CCl4
	7.09596	27.8954	7.34183	83.2981
	4.17954	25.87	7.05848	55.2622
	4.54037	38.2091	8.52704	121.325
	5.82176	27.6426	5.17122	79.9766
	1.30044	29.958	8.50661	73.0103
	3.04673	24.8683	9.53487	78.8239
Figure S5c	AST
	WT		Nrf2-/-
	Cont	CCl4	Cont	CCl4
	15.0117	34.575	32.0941	58.4076
	16.4965	33.8635	30.5957	49.2629
	14.0195	32.0481	31.3631	91.3424
	14.1417	35.342	28.9581	82.5884
	14.1417	35.8742	30.5509	47.1257
	17.13	31.5451	30.2824	63.5285
Figure S5d	ALP
	WT		Nrf2-/-
	Cont	CCl4	Cont	CCl4
	118.253	115.656	79.5523	82.5087
	107.638	112.968	68.8468	78.9252
	132.901	132.946	111.848	92.4975
	131.826	125.868	99.6196	72.2511
	116.999	114.804	85.3306	87.3015
	90.7058	132.318	107.503	82.5087
Figure S5e	TBA
	WT		Nrf2-/-
	Cont	CCl4	Cont	CCl4
	7.81602	5.30717	4.59955	5.85397
	7.97684	4.63171	4.59955	8.36282
	5.04986	5.56449	5.01769	7.23705
	5.98263	4.79254	5.33934	2.86266
	4.53522	5.78964	4.69604	4.72821
	4.9212	4.76037	4.53522	5.88614
Figure S5f	TBIL
	WT		Nrf2-/-
	Cont	CCl4	Cont	CCl4
	5.13463	5.3851	8.6412	5.51033
	6.76268	3.757	5.25986	7.01315
	9.51785	5.3851	7.13838	5.00939
	6.76268	4.6337	7.88979	5.00939
	8.14026	4.8842	5.3851	5.3851
	5.25986	4.258	8.51597	6.88791
Figure S5g	DBIL
	WT		Nrf2-/-
	Cont	CCl4	Cont	CCl4
	3.47305	4.07186	6.46707	5.02994
	4.31138	3.47305	3.11377	5.38922
	1.91617	5.62874	4.19162	3.59281
	3.11377	4.19162	2.75449	4.07186
	6.70659	3.47305	3.23353	3.83234
	2.15569	3.9521	3.83234	4.43114
Figure S5h	HO-1/GAPDH
	WT		Nrf2-/-
	Cont	CCl4	Cont	CCl4
	0.426245	2.29675	0.359962	1.2604
	1.4807	1.9313	0.4366	0.795014
	0.900294	1.40704	0.999239	1.30597
	1.63189	1.78813	0.389594	0.807336
	0.560875	1.84573	0.936511	1.31513
	NQO1/GAPDH
	WT		Nrf2-/-
	Cont	CCl4	Cont	CCl4
	1.17273	1.36216	0.875291	0.974857
	1.20466	1.36243	0.690982	1.1027
	0.838349	1.41665	0.944128	1.38389
	0.873286	1.42073	1.05939	1.08189
	1.06336	1.88847	0.918627	0.864593
	0.847617	1.37897	0.857973	1.32975
	GCLC/GAPDH
	WT		Nrf2-/-
	Cont	CCl4	Cont	CCl4
	1.38006	1.6626	0.315453	0.41653
	0.672292	1.10615	0.703133	0.826652
	0.69068	1.1606	0.587255	0.880412
	1.11844	1.29458	0.509808	0.557885
	1.13853	1.12298	0.636223	0.427148
	SOD2/GAPDH
	WT		Nrf2-/-
	Cont	CCl4	Cont	CCl4
	0.813041	0.759758	1.33436	1.38715
	0.801089	1.03565	1.14852	1.20103
	1.09015	0.878532	1.20646	1.03828
	1.29935	0.915674	0.896056	1.09982
	0.996364	1.10499	1.30621	0.79924

[truncated: 2 more sheets: Figure S6, Figure S7]
