# Supplementary material for: Activation of Nrf2/HO-1 signaling pathway exacerbates cholestatic liver injury
Source: Commun Biol. 2024 May 23;7:621. doi: 10.1038/s42003-024-06243-0 (PMC11116386; doi:10.1038/s42003-024-06243-0)
Supplement: Supplementary file 5 — Supplementary Data 2 [file 42003_2024_6243_MOESM5_ESM.xlsx]

## Sheet: Figure 6a
															Cont1	Cont2	Cont3	OA1	OA2	OA3	ZnPP+OA 1	ZnPP+OA 2	ZnPP+OA 3	Cont1	Cont2	Cont3	OA1	OA2	OA3	ZnPP+OA 1	ZnPP+OA 2	ZnPP+OA 3
gene_id	chr	start	end	strand	gene_name	EntrezID	transcript_id	GO	KEGG	KO_ENTRY	EC	Description	trans_type	Reactome	FPKM.C1	FPKM.C2	FPKM.C3	FPKM.M1	FPKM.M2	FPKM.M3	FPKM.T1	FPKM.T2	FPKM.T3	count.C1	count.C2	count.C3	count.M1	count.M2	count.M3	count.T1	count.T2	count.T3
ENSMUSG00000000001	chr3	108014596	108053462	-	Gnai3	14679	ENSMUST00000000001	GO:0000139(Golgi membrane);GO:0000166(nucleotide binding);GO:0001664(G protein-coupled receptor binding);GO:0003924(GTPase activity);GO:0005515(protein binding);GO:0005525(GTP binding);GO:0005737(cytoplasm);GO:0005789(endoplasmic reticulum membrane);GO:0005794(Golgi apparatus);GO:0005813(centrosome);GO:0005815(microtubule organizing center);GO:0005834(heterotrimeric G-protein complex);GO:0005856(…	04015(Rap1 signaling pathway);04022(cGMP-PKG signaling pathway);04024(cAMP signaling pathway);04062(Chemokine signaling pathway);04071(Sphingolipid signaling pathway);04261(Adrenergic signaling in cardiomyocytes);04360(Axon guidance);04371(Apelin signaling pathway);04540(Gap junction);04611(Platelet activation);04670(Leukocyte transendothelial migration);04713(Circadian entrainment);04723(Retrogr…	NA	NA	guanine nucleotide binding protein (G protein), alpha inhibiting 3 [Source:MGI Symbol;Acc:MGI:95773]	protein_coding	R-MMU-170666(Adenylate cyclase increases the GTPase activity of G alpha-olf);R-MMU-170671(G alpha-olf:GTP binds to Gi alpha1:GTP:adenylate cyclase complex);R-MMU-170674(Dissociation of the Gi alpha:G olf complex);R-MMU-170686(Adenylate cyclase increases the GTPase activity of Gi alpha);R-MMU-380073(Liganded Gi-activating GPCR acts as a GEF for Gi);R-MMU-392187(Activated P2Y purinoceptor 12 binds …	3.83778	0.928456	1.64876	5.01244	11.9373	13.69	2.48427	1.80164	2.86364	441	200	323	1051	2568	4039	499	373	483
ENSMUSG00000000028	chr16	18599197	18630722	-	Cdc45	12544	ENSMUST00000000028;ENSMUST00000096990;ENSMUST00000115585;ENSMUST00000231819	GO:0000727(double-strand break repair via break-induced replication);GO:0003682(chromatin binding);GO:0003688(DNA replication origin binding);GO:0003697(single-stranded DNA binding);GO:0005634(nucleus);GO:0005654(nucleoplasm);GO:0005813(centrosome);GO:0006260(DNA replication);GO:0006268(DNA unwinding involved in DNA replication);GO:0006270(DNA replication initiation);GO:0007049(cell cycle);GO:003…	04110(Cell cycle);04110(Cell cycle)	NA	NA	cell division cycle 45 [Source:MGI Symbol;Acc:MGI:1338073]	protein_coding;retained_intron	R-MMU-176298(Activation of claspin);R-MMU-176318(Loading of claspin onto DNA during replication origin firing);R-MMU-68914(DNA polymerase alpha:primase binds at the origin);R-MMU-68916(DNA Replication Factor A (RPA) associates with the pre-replicative complex at the origin);R-MMU-68917(Cdc45 associates with the pre-replicative complex at the origin);R-MMU-68960(DNA polymerase epsilon binds at the…	0.182719	0.117807	0.1813	1.18929	1.20205	1.63336	0.101401	0.0357415	0	23	28	39	268	280	520	22	8	0
ENSMUSG00000000031	chr7	142129262	142131886	-	H19	14955	ENSMUST00000136359;ENSMUST00000247195;ENSMUST00000132294;ENSMUST00000228514;ENSMUST00000140716;ENSMUST00000246665;ENSMUST00000247519;ENSMUST00000152754	GO:0035195(miRNA-mediated gene silencing);GO:0035195(miRNA-mediated gene silencing)	NA	NA	NA	H19, imprinted maternally expressed transcript [Source:MGI Symbol;Acc:MGI:95891]	lncRNA	NA	0.360266	0.125613	0.310379	0.222685	1.17655	3.43611	0.166502	0.533521	0.962231	35	24	51	39	206	819	27	92	133
ENSMUSG00000000037	X	159865521	160041192	+	Scml2	107815	ENSMUST00000019101;ENSMUST00000112345;ENSMUST00000077375;ENSMUST00000124775;ENSMUST00000238361	GO:0000785(chromatin);GO:0001741(XY body);GO:0003682(chromatin binding);GO:0005515(protein binding);GO:0005634(nucleus);GO:0006355(regulation of DNA-templated transcription);GO:0006915(apoptotic process);GO:0008104(protein localization);GO:0009653(anatomical structure morphogenesis);GO:0031519(PcG protein complex);GO:0036353(histone H2A-K119 monoubiquitination);GO:0042393(histone binding);GO:0045…	NA	NA	NA	Scm polycomb group protein like 2 [Source:MGI Symbol;Acc:MGI:1340042]	protein_coding;processed_transcript	NA	0	0	0	0.0458029	0.020645	0.0458149	0	0	0	0	0	0	19	9	28	0	0	0
ENSMUSG00000000049	chr11	108234180	108305222	+	Apoh	11818	ENSMUST00000000049	GO:0001937(negative regulation of endothelial cell proliferation);GO:0005543(phospholipid binding);GO:0005576(extracellular region);GO:0005615(extracellular space);GO:0005737(cytoplasm);GO:0005886(plasma membrane);GO:0006641(triglyceride metabolic process);GO:0007596(blood coagulation);GO:0007597(blood coagulation, intrinsic pathway);GO:0008201(heparin binding);GO:0008289(lipid binding);GO:000998…	04979(Cholesterol metabolism)	NA	NA	apolipoprotein H [Source:MGI Symbol;Acc:MGI:88058]	protein_coding	R-MMU-481009(Exocytosis of platelet dense granule content)	682.897	65.103	478.003	343.133	405.075	618.229	207.493	154.611	247.671	38335	6828	45711	35145	42569	89127	20331	15629	20407
ENSMUSG00000000056	chr11	121128079	121146682	+	Narf	67608	ENSMUST00000103015;ENSMUST00000154047;ENSMUST00000151088	GO:0003674(molecular_function);GO:0005521(lamin binding);GO:0005634(nucleus);GO:0005638(lamin filament);GO:0005654(nucleoplasm);GO:0005730(nucleolus);GO:0008150(biological_process);GO:0031981(nuclear lumen);GO:0031981(nuclear lumen)	NA	NA	NA	nuclear prelamin A recognition factor [Source:MGI Symbol;Acc:MGI:1914858]	protein_coding;retained_intron	NA	2.17659	0.339251	1.73967	0.697215	0.926092	1.4994	0.426233	0.355143	0.865206	369	108	502	216	294	653	128	109	215
ENSMUSG00000000058	chr6	17281184	17289114	+	Cav2	12390	ENSMUST00000000058;ENSMUST00000115459	GO:0000139(Golgi membrane);GO:0000149(SNARE binding);GO:0001935(endothelial cell proliferation);GO:0001937(negative regulation of endothelial cell proliferation);GO:0001938(positive regulation of endothelial cell proliferation);GO:0002080(acrosomal membrane);GO:0002095(caveolar macromolecular signaling complex);GO:0005515(protein binding);GO:0005634(nucleus);GO:0005635(nuclear envelope);GO:000563…	04144(Endocytosis);04510(Focal adhesion);05020(Prion disease);05100(Bacterial invasion of epithelial cells);05205(Proteoglycans in cancer);05418(Fluid shear stress and atherosclerosis);05418(Fluid shear stress and atherosclerosis)	NA	NA	caveolin 2 [Source:MGI Symbol;Acc:MGI:107571]	protein_coding	R-MMU-9021068(PalmS-ESRs bind CAVs);R-MMU-9021079(PalmS-ESRs:CAVs translocate to plasma membrane)	1.26537	0.262765	0.858549	1.41602	1.13081	2.54131	0.689096	0.187997	0.335067	150	58	173	304	250	768	142	40	58
ENSMUSG00000000078	chr13	5911481	5920393	+	Klf6	23849	ENSMUST00000000080;ENSMUST00000222857;ENSMUST00000221734	GO:0000978(RNA polymerase II cis-regulatory region sequence-specific DNA binding);GO:0001228(DNA-binding transcription activator activity, RNA polymerase II-specific);GO:0001650(fibrillar center);GO:0005654(nucleoplasm);GO:0005730(nucleolus);GO:0005829(cytosol);GO:0043231(intracellular membrane-bounded organelle);GO:0045944(positive regulation of transcription by RNA polymerase II);GO:1990837(seq…	NA	NA	NA	Kruppel-like factor 6 [Source:MGI Symbol;Acc:MGI:1346318]	protein_coding;nonsense_mediated_decay;retained_intron	NA	3.22101	0.786936	1.3084	11.2868	17.9441	20.6048	1.56296	0.764823	1.96709	499	228	346	3186	5195	8184	423	214	448
ENSMUSG00000000085	chr4	120262478	120387383	+	Scmh1	29871	ENSMUST00000134375;ENSMUST00000000087;ENSMUST00000151345;ENSMUST00000153099;ENSMUST00000132116;ENSMUST00000106301;ENSMUST00000064991;ENSMUST00000106298;ENSMUST00000144555;ENSMUST00000136801;ENSMUST00000144862;ENSMUST00000133290;ENSMUST00000133169	GO:0001673(male germ cell nucleus);GO:0003682(chromatin binding);GO:0005515(protein binding);GO:0005634(nucleus);GO:0006338(chromatin remodeling);GO:0006355(regulation of DNA-templated transcription);GO:0007283(spermatogenesis);GO:0009952(anterior/posterior pattern specification);GO:0010369(chromocenter);GO:0031507(heterochromatin formation);GO:0042393(histone binding);GO:0045892(negative regulat…	NA	NA	NA	sex comb on midleg homolog 1 [Source:MGI Symbol;Acc:MGI:1352762]	processed_transcript;protein_coding	R-MMU-3108203(PRC1 SUMOylates CTBP1 with SUMO2,3);R-MMU-3108209(PRC1 SUMOylates CTBP1 with SUMO1);R-MMU-3927824(PRC1 SUMOylates CASP8AP2 with SUMO1);R-MMU-4551655(CBX4 SUMOylates BMI1 in PRC1 with SUMO1);R-MMU-4551727(CBX4 SUMOylates CBX4 in PRC1 with SUMO1);R-MMU-4570463(CBX4 (Pc2) SUMOylates CETN2 with SUMO2,3);R-MMU-4570499(CBX4 (Pc2) SUMOylates HNRNPK with SUMO2);R-MMU-8937989(RUNX1 binds PRC…	0.549236	0.039243	0.936755	1.73993	1.46156	1.60295	0.410669	0.39986	0.373765	150	20	436	867	750	1126	196	197	150
ENSMUSG00000000088	chr9	57428557	57439709	+	Cox5a	12858	ENSMUST00000213678;ENSMUST00000000090;ENSMUST00000214154	GO:0004129(cytochrome-c oxidase activity);GO:0005515(protein binding);GO:0005739(mitochondrion);GO:0005743(mitochondrial inner membrane);GO:0005751(mitochondrial respiratory chain complex IV);GO:0006119(oxidative phosphorylation);GO:0006123(mitochondrial electron transport, cytochrome c to oxygen);GO:0016020(membrane);GO:0031966(mitochondrial membrane);GO:0043209(myelin sheath);GO:0046872(metal i…	00190(Oxidative phosphorylation);01100(Metabolic pathways);04260(Cardiac muscle contraction);04714(Thermogenesis);04932(Non-alcoholic fatty liver disease);05010(Alzheimer disease);05012(Parkinson disease);05014(Amyotrophic lateral sclerosis);05016(Huntington disease);05020(Prion disease);05022(Pathways of neurodegeneration - multiple diseases);05022(Pathways of neurodegeneration - multiple diseas…	NA	NA	cytochrome c oxidase subunit 5A [Source:MGI Symbol;Acc:MGI:88474]	retained_intron;protein_coding	R-MMU-163214(Electron transfer from reduced cytochrome c to molecular oxygen);R-MMU-9709406(CO binds to Cytochrome c oxidase)	15.5223	3.15474	9.32882	10.7691	56.803	48.0644	3.89095	3.01878	9.39962	1150	438	1177	1455	7869	9134	504	403	1022
ENSMUSG00000000093	chr11	85723377	85732774	+	Tbx2	21385	ENSMUST00000000095	GO:0000122(negative regulation of transcription by RNA polymerase II);GO:0000978(RNA polymerase II cis-regulatory region sequence-specific DNA binding);GO:0000981(DNA-binding transcription factor activity, RNA polymerase II-specific);GO:0001227(DNA-binding transcription repressor activity, RNA polymerase II-specific);GO:0001708(cell fate specification);GO:0001947(heart looping);GO:0003007(heart m…	NA	NA	NA	T-box 2 [Source:MGI Symbol;Acc:MGI:98494]	protein_coding	NA	1.97273	0.598158	1.85316	2.99517	3.3091	4.03209	1.21866	0.736342	1.65058	252	143	404	698	792	1323	272	170	310
ENSMUSG00000000094	chr11	85777248	85806921	+	Tbx4	21387	ENSMUST00000108047	GO:0000978(RNA polymerase II cis-regulatory region sequence-specific DNA binding);GO:0000981(DNA-binding transcription factor activity, RNA polymerase II-specific);GO:0001525(angiogenesis);GO:0001708(cell fate specification);GO:0002009(morphogenesis of an epithelium);GO:0003677(DNA binding);GO:0003700(DNA-binding transcription factor activity);GO:0005515(protein binding);GO:0005634(nucleus);GO:00…	NA	NA	NA	T-box 4 [Source:MGI Symbol;Acc:MGI:102556]	protein_coding	NA	0.0663493	0.108871	0.0865874	0.0818185	0.148011	0.0476825	0.0605884	0.0284994	0.0226022	8	25	18	18	34	15	13	7	4
ENSMUSG00000000120	chr11	95459644	95478561	-	Ngfr	18053	ENSMUST00000000122	GO:0001540(amyloid-beta binding);GO:0001678(cellular glucose homeostasis);GO:0001942(hair follicle development);GO:0005035(death receptor activity);GO:0005168(neurotrophin TRKA receptor binding);GO:0005515(protein binding);GO:0005516(calmodulin binding);GO:0005634(nucleus);GO:0005635(nuclear envelope);GO:0005654(nucleoplasm);GO:0005737(cytoplasm);GO:0005739(mitochondrion);GO:0005791(rough endopla…	04010(MAPK signaling pathway);04014(Ras signaling pathway);04015(Rap1 signaling pathway);04060(Cytokine-cytokine receptor interaction);04151(PI3K-Akt signaling pathway);04215(Apoptosis - multiple species);04722(Neurotrophin signaling pathway);05202(Transcriptional misregulation in cancer)	NA	NA	nerve growth factor receptor (TNFR superfamily, member 16) [Source:MGI Symbol;Acc:MGI:97323]	protein_coding	R-MMU-193641(IKK-beta is recruited);R-MMU-193646(NGF binding to p75NTR inactivates RHOA);R-MMU-193650(p75NTR binds to NADE);R-MMU-193653(NGF homodimer binds to p75NTR);R-MMU-193656(p75NTR interacts with RIP2);R-MMU-193665(MYD88 dissociates);R-MMU-193668(p75NTR and RHOA-GDI interact);R-MMU-193669(TRAF6 binds to p75NTR:NRIF);R-MMU-193679(alpha-secretase cleaves the p75NTR extracellular domain);R-MM…	0.032632	0	0	0.092794	0.66425	0.535879	0	0.018182	0	4	0	0	21	151	168	0	4	0
ENSMUSG00000000125	chr11	103664976	103708783	+	Wnt3	22415	ENSMUST00000000127	GO:0000902(cell morphogenesis);GO:0001707(mesoderm formation);GO:0005102(signaling receptor binding);GO:0005109(frizzled binding);GO:0005125(cytokine activity);GO:0005515(protein binding);GO:0005576(extracellular region);GO:0005615(extracellular space);GO:0005737(cytoplasm);GO:0005788(endoplasmic reticulum lumen);GO:0007165(signal transduction);GO:0007267(cell-cell signaling);GO:0007275(multicell…	04150(mTOR signaling pathway);04310(Wnt signaling pathway);04390(Hippo signaling pathway);04550(Signaling pathways regulating pluripotency of stem cells);04916(Melanogenesis);04934(Cushing syndrome);05010(Alzheimer disease);05022(Pathways of neurodegeneration - multiple diseases);05165(Human papillomavirus infection);05200(Pathways in cancer);05205(Proteoglycans in cancer);05206(MicroRNAs in canc…	NA	NA	wingless-type MMTV integration site family, member 3 [Source:MGI Symbol;Acc:MGI:98955]	protein_coding	R-MMU-3238692(Glycosylation of mouse WNTs);R-MMU-3247837(WNT ligands traffic to the Golgi);R-MMU-3247840(WLS binds WNT ligands in the Golgi);R-MMU-3247843(secretion of WNT ligands);R-MMU-3247844(WNT ligands traffic to the plasma membrane);R-MMU-3781941(WNTs are secreted in exosomes);R-MMU-3781943(WLS:WNT complex is internalized for maturation into exosomes);R-MMU-5323545(Canonical WNT signaling t…	0.568535	0.038873	0.129189	0	0	0	0	0.040738	0	62	8	24	0	0	0	0	8	0
ENSMUSG00000000126	chr11	59197754	59224378	+	Wnt9a	216795	ENSMUST00000000128;ENSMUST00000108783	GO:0002062(chondrocyte differentiation);GO:0005102(signaling receptor binding);GO:0005109(frizzled binding);GO:0005125(cytokine activity);GO:0005515(protein binding);GO:0005576(extracellular region);GO:0005615(extracellular space);GO:0007224(smoothened signaling pathway);GO:0007275(multicellular organism development);GO:0008285(negative regulation of cell population proliferation);GO:0009887(anim…	04150(mTOR signaling pathway);04310(Wnt signaling pathway);04390(Hippo signaling pathway);04550(Signaling pathways regulating pluripotency of stem cells);04916(Melanogenesis);04934(Cushing syndrome);05010(Alzheimer disease);05022(Pathways of neurodegeneration - multiple diseases);05165(Human papillomavirus infection);05200(Pathways in cancer);05205(Proteoglycans in cancer);05217(Basal cell carcin…	NA	NA	wingless-type MMTV integration site family, member 9A [Source:MGI Symbol;Acc:MGI:2446084]	protein_coding	R-MMU-3247837(WNT ligands traffic to the Golgi);R-MMU-3247840(WLS binds WNT ligands in the Golgi);R-MMU-3247843(secretion of WNT ligands);R-MMU-3247844(WNT ligands traffic to the plasma membrane);R-MMU-3769366(Wif1 binds Wnts);R-MMU-3781941(WNTs are secreted in exosomes);R-MMU-3781943(WLS:WNT complex is internalized for maturation into exosomes)	0.059027	0	0.0198951	0.197221	0.236874	0.250918	0.0582501	0	0	7	0	4	43	52	76	12	0	0
ENSMUSG00000000127	chr17	64170057	64446458	+	Fer	14158	ENSMUST00000233225;ENSMUST00000232945;ENSMUST00000233190;ENSMUST00000000129;ENSMUST00000038080	GO:0000166(nucleotide binding);GO:0000226(microtubule cytoskeleton organization);GO:0000785(chromatin);GO:0001932(regulation of protein phosphorylation);GO:0003779(actin binding);GO:0004672(protein kinase activity);GO:0004712(protein serine/threonine/tyrosine kinase activity);GO:0004713(protein tyrosine kinase activity);GO:0004715(non-membrane spanning protein tyrosine kinase activity);GO:0005102…	04520(Adherens junction);04520(Adherens junction)	K08889	EC:2.7.10.2	fer (fms/fps related) protein kinase [Source:MGI Symbol;Acc:MGI:105917]	protein_coding	R-MMU-205328(Interaction of other tyrosine kinases with p-KIT)	0.453163	0.302136	0.999987	1.3315	1.74648	1.86627	0.31308	0.328764	0.307557	75	94	283	402	540	791	91	98	75
ENSMUSG00000000131	chr7	125700887	125799673	-	Xpo6	74204	ENSMUST00000168189;ENSMUST00000009344;ENSMUST00000166719;ENSMUST00000167315;ENSMUST00000170675;ENSMUST00000171861;ENSMUST00000168933;ENSMUST00000168564;ENSMUST00000165660;ENSMUST00000167268;ENSMUST00000168649;ENSMUST00000169059;ENSMUST00000206784	GO:0005049(nuclear export signal receptor activity);GO:0005634(nucleus);GO:0005654(nucleoplasm);GO:0005730(nucleolus);GO:0005737(cytoplasm);GO:0005829(cytosol);GO:0005886(plasma membrane);GO:0006611(protein export from nucleus);GO:0006886(intracellular protein transport);GO:0006913(nucleocytoplasmic transport);GO:0015031(protein transport);GO:0031267(small GTPase binding);GO:0032991(protein-conta…	NA	NA	NA	exportin 6 [Source:MGI Symbol;Acc:MGI:2429950]	protein_coding;nonsense_mediated_decay;retained_intron;processed_transcript	NA	1.01874	0.223854	1.95615	3.67376	3.39166	3.44872	1.40376	0.912709	1.41951	609	251	1989	3997	3787	5282	1463	983	1244
ENSMUSG00000000134	X	7628799	7641441	+	Tfe3	209446	ENSMUST00000144715;ENSMUST00000077680;ENSMUST00000079542;ENSMUST00000115679;ENSMUST00000137467;ENSMUST00000143680;ENSMUST00000115677;ENSMUST00000101695;ENSMUST00000126694;ENSMUST00000133456	GO:0000976(transcription cis-regulatory region binding);GO:0000978(RNA polymerase II cis-regulatory region sequence-specific DNA binding);GO:0000981(DNA-binding transcription factor activity, RNA polymerase II-specific);GO:0001228(DNA-binding transcription activator activity, RNA polymerase II-specific);GO:0002250(adaptive immune response);GO:0002376(immune system process);GO:0003677(DNA binding)…	04137(Mitophagy - animal);05202(Transcriptional misregulation in cancer);05211(Renal cell carcinoma);05211(Renal cell carcinoma)	NA	NA	transcription factor E3 [Source:MGI Symbol;Acc:MGI:98511]	retained_intron;protein_coding	NA	1.74233	0.317149	1.53176	2.71739	4.57932	4.71406	1.11492	0.801887	1.05765	571	196	853	1619	2798	3950	636	472	510
ENSMUSG00000000142	chr11	108811175	108841609	+	Axin2	12006	ENSMUST00000052915;ENSMUST00000140821;ENSMUST00000152909;ENSMUST00000144511;ENSMUST00000144130;ENSMUST00000139682	GO:0001649(osteoblast differentiation);GO:0001756(somitogenesis);GO:0001934(positive regulation of protein phosphorylation);GO:0001957(intramembranous ossification);GO:0003139(secondary heart field specification);GO:0003413(chondrocyte differentiation involved in endochondral bone morphogenesis);GO:0005515(protein binding);GO:0005634(nucleus);GO:0005737(cytoplasm);GO:0005813(centrosome);GO:000801…	04310(Wnt signaling pathway);04390(Hippo signaling pathway);04550(Signaling pathways regulating pluripotency of stem cells);04934(Cushing syndrome);05010(Alzheimer disease);05022(Pathways of neurodegeneration - multiple diseases);05165(Human papillomavirus infection);05200(Pathways in cancer);05210(Colorectal cancer);05213(Endometrial cancer);05217(Basal cell carcinoma);05224(Breast cancer);05225…	NA	NA	axin 2 [Source:MGI Symbol;Acc:MGI:1270862]	protein_coding;processed_transcript	R-MMU-3640844(RNF146 binds RibC-AXIN:TNKS complex);R-MMU-3640858(Tankyrase ADP-ribosylates AXIN);R-MMU-3640861(RNF146 ubiquitinates ADP-ribosylated AXIN);R-MMU-3640862(Tankyrase binds AXIN);R-MMU-3640872(USP34 deubiquitinates AXIN1,AXIN2);R-MMU-3640874(Ub-RibC-AXIN is degraded by the proteasome);R-MMU-4641129(AXIN is ubiquitinated by SMURF2);R-MMU-4641134(SMURF2 binds AXIN);R-MMU-4641256(Ubiquiti…	0.202784	0.0333481	1.07432	0.488956	0.654339	0.866901	0.346753	0.333247	0.255516	41	13	355	173	240	432	118	117	73
ENSMUSG00000000148	chr5	140690766	140705134	+	Brat1	231841	ENSMUST00000041588;ENSMUST00000153440;ENSMUST00000110806;ENSMUST00000131905;ENSMUST00000124892;ENSMUST00000100505	GO:0001934(positive regulation of protein phosphorylation);GO:0005515(protein binding);GO:0005634(nucleus);GO:0005654(nucleoplasm);GO:0005737(cytoplasm);GO:0006006(glucose metabolic process);GO:0006915(apoptotic process);GO:0006974(cellular response to DNA damage stimulus);GO:0008283(cell population proliferation);GO:0010212(response to ionizing radiation);GO:0016477(cell migration);GO:0030307(po…	NA	NA	NA	BRCA1-associated ATM activator 1 [Source:MGI Symbol;Acc:MGI:1891679]	protein_coding;nonsense_mediated_decay;retained_intron	NA	0.766846	0.216178	1.01472	1.70549	1.29189	1.8197	0.673787	0.548612	0.324162	167	89	379	678	528	1018	256	216	104
ENSMUSG00000000149	chr5	140744163	140816186	-	Gna12	14673	ENSMUST00000000153	GO:0000166(nucleotide binding);GO:0001664(G protein-coupled receptor binding);GO:0001701(in utero embryonic development);GO:0003924(GTPase activity);GO:0005525(GTP binding);GO:0005737(cytoplasm);GO:0005834(heterotrimeric G-protein complex);GO:0005886(plasma membrane);GO:0007165(signal transduction);GO:0007186(G protein-coupled receptor signaling pathway);GO:0007188(adenylate cyclase-modulating G …	04010(MAPK signaling pathway);04022(cGMP-PKG signaling pathway);04071(Sphingolipid signaling pathway);04072(Phospholipase D signaling pathway);04270(Vascular smooth muscle contraction);04730(Long-term depression);04810(Regulation of actin cytoskeleton);04928(Parathyroid hormone synthesis, secretion and action);05163(Human cytomegalovirus infection);05200(Pathways in cancer)	NA	NA	guanine nucleotide binding protein, alpha 12 [Source:MGI Symbol;Acc:MGI:95767]	protein_coding	R-MMU-114552(Thrombin-activated PARs activate G12/13);R-MMU-397891(Thrombin-activated PARs:G12/13 (active) dissociate);R-MMU-398184(LARG activation by G alpha 12/13);R-MMU-398185(LARG binds plexin B1);R-MMU-418574(G alpha (12/13) auto-inactivates by hydrolysing GTP to GDP);R-MMU-751019(The Ligand:GPCR:G12/13 complex dissociates);R-MMU-751027(Liganded G12/13-activating GPCRs bind inactive heterotr…	5.73051	1.14183	6.54295	7.87942	14.0448	16.4332	3.68261	3.80427	5.84876	690	257	1341	1730	3163	5078	774	825	1033
ENSMUSG00000000154	chr7	143027473	143053071	+	Slc22a18	18400	ENSMUST00000052348;ENSMUST00000150791;ENSMUST00000145943;ENSMUST00000141988;ENSMUST00000105917	GO:0005635(nuclear envelope);GO:0005737(cytoplasm);GO:0016020(membrane);GO:0016021(integral component of membrane);GO:0016324(apical plasma membrane);GO:0022857(transmembrane transporter activity);GO:0031625(ubiquitin protein ligase binding);GO:0042908(xenobiotic transport);GO:0055085(transmembrane transport);GO:1990961(xenobiotic detoxification by transmembrane export across the plasma membrane)…	NA	NA	NA	solute carrier family 22 (organic cation transporter), member 18 [Source:MGI Symbol;Acc:MGI:1336884]	protein_coding;nonsense_mediated_decay	R-MMU-597628(SLC22A18 exchanges extracellular organic cations for cytosolic H+)	22.6607	3.35644	35.8875	28.3173	23.5496	33.5363	18.1395	13.1648	16.453	1357	377	3660	3093	2640	5157	1895	1419	1446
ENSMUSG00000000157	chr16	96223488	96244819	-	Itgb2l	16415	ENSMUST00000000161;ENSMUST00000113773;ENSMUST00000233827	GO:0001540(amyloid-beta binding);GO:0002523(leukocyte migration involved in inflammatory response);GO:0005178(integrin binding);GO:0005886(plasma membrane);GO:0005925(focal adhesion);GO:0006954(inflammatory response);GO:0007155(cell adhesion);GO:0007159(leukocyte cell-cell adhesion);GO:0007160(cell-matrix adhesion);GO:0007229(integrin-mediated signaling pathway);GO:0008305(integrin complex);GO:00…	04015(Rap1 signaling pathway);04145(Phagosome);04390(Hippo signaling pathway);04514(Cell adhesion molecules);04610(Complement and coagulation cascades);04650(Natural killer cell mediated cytotoxicity);04670(Leukocyte transendothelial migration);04810(Regulation of actin cytoskeleton);05133(Pertussis);05134(Legionellosis);05140(Leishmaniasis);05144(Malaria);05146(Amoebiasis);05150(Staphylococcus a…	NA	NA	integrin beta 2-like [Source:MGI Symbol;Acc:MGI:1277979]	protein_coding;retained_intron	NA	0	0.0139672	0.205084	0.546504	0.652572	0.308214	0.0952109	0.07245	0.00674115	0	4	55	153	187	121	26	20	2
ENSMUSG00000000159	chr16	96162868	96223321	+	Igsf5	72058	ENSMUST00000113794;ENSMUST00000000163;ENSMUST00000081093;ENSMUST00000139595;ENSMUST00000136292	GO:0016020(membrane);GO:0016021(integral component of membrane);GO:0098609(cell-cell adhesion);GO:0098609(cell-cell adhesion)	04530(Tight junction);04530(Tight junction)	NA	NA	immunoglobulin superfamily, member 5 [Source:MGI Symbol;Acc:MGI:1919308]	protein_coding;processed_transcript	NA	2.61472	0.30709	2.95031	4.92785	11.344	10.5512	1.63837	0.468886	0.696152	233	51	448	801	1889	2409	255	76	92
ENSMUSG00000000167	chr9	50528621	50536300	+	Pih1d2	72614	ENSMUST00000000171;ENSMUST00000124029;ENSMUST00000132187;ENSMUST00000155773;ENSMUST00000125606	GO:0000492(box C/D snoRNP assembly);GO:0005737(cytoplasm);GO:0006364(rRNA processing);GO:0031267(small GTPase binding);GO:0097255(R2TP complex);GO:0101031(chaperone complex);GO:1990904(ribonucleoprotein complex);GO:1990904(ribonucleoprotein complex)	NA	NA	NA	PIH1 domain containing 2 [Source:MGI Symbol;Acc:MGI:1919864]	protein_coding;retained_intron;nonsense_mediated_decay	NA	0	0.0655576	0.222725	0.348254	0.192082	0.264058	0.067162	0.110918	0	0	13	38	65	37	68	13	20	0
ENSMUSG00000000168	chr9	50545933	50571080	-	Dlat	235339	ENSMUST00000034567;ENSMUST00000126933;ENSMUST00000125919;ENSMUST00000132455;ENSMUST00000142275;ENSMUST00000155417	GO:0004742(dihydrolipoyllysine-residue acetyltransferase activity);GO:0005739(mitochondrion);GO:0005759(mitochondrial matrix);GO:0005967(mitochondrial pyruvate dehydrogenase complex);GO:0005975(carbohydrate metabolic process);GO:0006006(glucose metabolic process);GO:0006086(acetyl-CoA biosynthetic process from pyruvate);GO:0006090(pyruvate metabolic process);GO:0006099(tricarboxylic acid cycle);G…	00010(Glycolysis / Gluconeogenesis);00020(Citrate cycle (TCA cycle));00620(Pyruvate metabolism);01100(Metabolic pathways);01200(Carbon metabolism);01200(Carbon metabolism)	K00627	EC:2.3.1.12	dihydrolipoamide S-acetyltransferase (E2 component of pyruvate dehydrogenase complex) [Source:MGI Symbol;Acc:MGI:2385311]	protein_coding;retained_intron;processed_transcript	R-MMU-203946(PDK isoforms phosphorylate lipo-PDH);R-MMU-204169(PDP dephosphorylates p-lipo-PDH);R-MMU-6792572(LIPT1 transfers lipoyl group from lipoyl-GCSH to DHs);R-MMU-71397(lipo-PDH decarboxylates PYR to Ac-CoA)	1.90469	0.511225	2.27	2.17544	5.53396	5.37155	1.74139	0.94316	1.55558	330	165	668	684	1784	2376	525	294	395
ENSMUSG00000000171	chr9	50507657	50515112	-	Sdhd	66925	ENSMUST00000000175	GO:0005739(mitochondrion);GO:0005740(mitochondrial envelope);GO:0005743(mitochondrial inner membrane);GO:0005749(mitochondrial respiratory chain complex II, succinate dehydrogenase complex (ubiquinone));GO:0006099(tricarboxylic acid cycle);GO:0006121(mitochondrial electron transport, succinate to ubiquinone);GO:0008177(succinate dehydrogenase (ubiquinone) activity);GO:0016020(membrane);GO:0016021…	00020(Citrate cycle (TCA cycle));00190(Oxidative phosphorylation);01100(Metabolic pathways);01200(Carbon metabolism);04714(Thermogenesis);04932(Non-alcoholic fatty liver disease);05010(Alzheimer disease);05012(Parkinson disease);05014(Amyotrophic lateral sclerosis);05016(Huntington disease);05020(Prion disease);05022(Pathways of neurodegeneration - multiple diseases)	NA	NA	succinate dehydrogenase complex, subunit D, integral membrane protein [Source:MGI Symbol;Acc:MGI:1914175]	protein_coding	R-MMU-70994(Succinate <=> Fumarate (with FAD redox reaction on enzyme))	32.8025	3.67958	21.2368	20.4385	100.453	80.01	9.19717	7.74854	15.5387	1423	299	1569	1617	8153	8908	696	605	989
ENSMUSG00000000182	chr6	127049865	127058371	+	Fgf23	64654	ENSMUST00000000186	GO:0000165(MAPK cascade);GO:0001934(positive regulation of protein phosphorylation);GO:0005104(fibroblast growth factor receptor binding);GO:0005105(type 1 fibroblast growth factor receptor binding);GO:0005515(protein binding);GO:0005576(extracellular region);GO:0005615(extracellular space);GO:0005737(cytoplasm);GO:0006796(phosphate-containing compound metabolic process);GO:0008083(growth factor …	04010(MAPK signaling pathway);04014(Ras signaling pathway);04015(Rap1 signaling pathway);04020(Calcium signaling pathway);04151(PI3K-Akt signaling pathway);04810(Regulation of actin cytoskeleton);04928(Parathyroid hormone synthesis, secretion and action);05200(Pathways in cancer);05218(Melanoma);05224(Breast cancer);05226(Gastric cancer)	NA	NA	fibroblast growth factor 23 [Source:MGI Symbol;Acc:MGI:1891427]	protein_coding	R-MMU-109699(PI3K-containing complexes phosphorylate PIP2 to PIP3);R-MMU-190256(FGFR1c binds to FGF);R-MMU-190258(FGFR2c binds to FGF);R-MMU-190261(FGFR3c binds to FGF);R-MMU-190265(FGFR4 binds to FGF);R-MMU-190268(FGFR1c binds to Klotho-bound FGF23);R-MMU-190326(Autocatalytic phosphorylation of FGFR4);R-MMU-190388(Autocatalytic phosphorylation of FGFR3c);R-MMU-190413(Autocatalytic phosphorylatio…	0	0	0	0	0.144492	0.026819	0.084778	0	0.042376	0	0	0	0	18	5	10	0	4
ENSMUSG00000000183	chr6	126992549	127005150	+	Fgf6	14177	ENSMUST00000000187	GO:0001502(cartilage condensation);GO:0001525(angiogenesis);GO:0001934(positive regulation of protein phosphorylation);GO:0005104(fibroblast growth factor receptor binding);GO:0005576(extracellular region);GO:0005615(extracellular space);GO:0005737(cytoplasm);GO:0007165(signal transduction);GO:0008083(growth factor activity);GO:0008284(positive regulation of cell population proliferation);GO:0008…	04010(MAPK signaling pathway);04014(Ras signaling pathway);04015(Rap1 signaling pathway);04020(Calcium signaling pathway);04151(PI3K-Akt signaling pathway);04810(Regulation of actin cytoskeleton);05200(Pathways in cancer);05218(Melanoma);05224(Breast cancer);05226(Gastric cancer)	NA	NA	fibroblast growth factor 6 [Source:MGI Symbol;Acc:MGI:95520]	protein_coding	R-MMU-109699(PI3K-containing complexes phosphorylate PIP2 to PIP3);R-MMU-190256(FGFR1c binds to FGF);R-MMU-190258(FGFR2c binds to FGF);R-MMU-190265(FGFR4 binds to FGF);R-MMU-190326(Autocatalytic phosphorylation of FGFR4);R-MMU-190413(Autocatalytic phosphorylation of FGFR2c);R-MMU-190429(Autocatalytic phosphorylation of FGFR1c);R-MMU-2316434(PI3K phosphorylates PIP2 to PIP3);R-MMU-5654147(Activate…	0	0	0	0	0.012116	0	0	0	0	0	0	0	0	4	0	0	0	0
ENSMUSG00000000184	chr6	127102125	127129156	-	Ccnd2	12444	ENSMUST00000000188;ENSMUST00000201985;ENSMUST00000201902;ENSMUST00000202363;ENSMUST00000201066;ENSMUST00000201637	GO:0000079(regulation of cyclin-dependent protein serine/threonine kinase activity);GO:0000082(G1/S transition of mitotic cell cycle);GO:0000307(cyclin-dependent protein kinase holoenzyme complex);GO:0000785(chromatin);GO:0001934(positive regulation of protein phosphorylation);GO:0005515(protein binding);GO:0005634(nucleus);GO:0005654(nucleoplasm);GO:0005730(nucleolus);GO:0005737(cytoplasm);GO:00…	04068(FoxO signaling pathway);04110(Cell cycle);04115(p53 signaling pathway);04151(PI3K-Akt signaling pathway);04218(Cellular senescence);04310(Wnt signaling pathway);04340(Hedgehog signaling pathway);04390(Hippo signaling pathway);04510(Focal adhesion);04630(JAK-STAT signaling pathway);04917(Prolactin signaling pathway);05162(Measles);05165(Human papillomavirus infection);05166(Human T-cell leuk…	NA	NA	cyclin D2 [Source:MGI Symbol;Acc:MGI:88314]	protein_coding;processed_transcript;retained_intron	R-MMU-1226094(Cyclin D:Cdk4/6 mediated phosphorylation of p130 (RBL2) and dissociation of phosphorylated p130 (RBL2) from DP1:E2F4/5 complex);R-MMU-1226095(Cyclin D:CDK4/6 mediated phosphorylation of p107 (RBL1) and dissociation of phosphorylated p107 (p-RBL1) from DP1:E2F4 complex);R-MMU-69227(Cyclin D:CDK4/6 phosphorylates RB1 and prevents RB1 binding to E2F1/2/3:DP1/2 complexes);R-MMU-8865320(…	1.05399	0.316049	0.61337	0.618484	0.822371	0.749437	0.172507	0.111416	0.368272	350	197	348	375	511	640	101	68	181
ENSMUSG00000000194	chr2	31042328	31108787	+	Gpr107	277463	ENSMUST00000056433;ENSMUST00000153032;ENSMUST00000194084;ENSMUST00000172422;ENSMUST00000151991;ENSMUST00000127872;ENSMUST00000133207;ENSMUST00000146747;ENSMUST00000147099;ENSMUST00000169333	GO:0005515(protein binding);GO:0005654(nucleoplasm);GO:0005769(early endosome);GO:0005794(Golgi apparatus);GO:0005886(plasma membrane);GO:0016020(membrane);GO:0016021(integral component of membrane);GO:0030136(clathrin-coated vesicle);GO:0032050(clathrin heavy chain binding);GO:0072583(clathrin-dependent endocytosis);GO:0072583(clathrin-dependent endocytosis)	NA	NA	NA	G protein-coupled receptor 107 [Source:MGI Symbol;Acc:MGI:2139054]	protein_coding;retained_intron;processed_transcript	NA	0.792252	0.167961	1.04275	1.84357	2.57234	2.62248	0.608976	0.380991	0.416247	359	144	802	1516	2170	3033	481	313	278
ENSMUSG00000000197	chr14	123514046	123864556	-	Nalcn	338370	ENSMUST00000000201	GO:0005216(ion channel activity);GO:0005248(voltage-gated sodium channel activity);GO:0005261(cation channel activity);GO:0005886(plasma membrane);GO:0006811(ion transport);GO:0016020(membrane);GO:0016021(integral component of membrane);GO:0034220(ion transmembrane transport);GO:0035725(sodium ion transmembrane transport);GO:0055085(transmembrane transport);GO:0098655(cation transmembrane transpo…	NA	NA	NA	sodium leak channel, non-selective [Source:MGI Symbol;Acc:MGI:2444306]	protein_coding	R-MMU-2730664(UNC79:UNC80:NALCN transports Na+ extracellular region to cytosol)	0	0	0.0360074	0	0	0	0	0	0	0	0	32	0	0	0	0	0	0
ENSMUSG00000000202	chr11	114682043	114686771	-	Btbd17	72014	ENSMUST00000156053;ENSMUST00000000206	GO:0003674(molecular_function);GO:0005515(protein binding);GO:0005575(cellular_component);GO:0005576(extracellular region);GO:0008150(biological_process);GO:0008150(biological_process)	NA	NA	NA	BTB (POZ) domain containing 17 [Source:MGI Symbol;Acc:MGI:1919264]	processed_transcript;protein_coding	NA	0	0	0	0	0.0652991	0.0551402	0	0	0.103196	0	0	0	0	14	17	0	0	17
ENSMUSG00000000204	chr11	83066012	83081042	+	Slfn4	20558	ENSMUST00000000208;ENSMUST00000167596;ENSMUST00000215472	GO:0003674(molecular_function);GO:0004540(ribonuclease activity);GO:0005575(cellular_component);GO:0005634(nucleus);GO:0005829(cytosol);GO:0009617(response to bacterium);GO:0043022(ribosome binding);GO:0043022(ribosome binding)	NA	NA	NA	schlafen 4 [Source:MGI Symbol;Acc:MGI:1329010]	protein_coding	NA	0.241648	0.0962201	0.558151	1.93383	15.6149	6.30468	0.503474	0.015806	0.553581	34	26	134	494	4081	2261	123	4	114
ENSMUSG00000000214	chr7	142446489	142484865	-	Th	21823	ENSMUST00000105929	GO:0001666(response to hypoxia);GO:0001963(synaptic transmission, dopaminergic);GO:0001975(response to amphetamine);GO:0004497(monooxygenase activity);GO:0004511(tyrosine 3-monooxygenase activity);GO:0005506(iron ion binding);GO:0005634(nucleus);GO:0005737(cytoplasm);GO:0005739(mitochondrion);GO:0005790(smooth endoplasmic reticulum);GO:0005829(cytosol);GO:0006585(dopamine biosynthetic process fro…	00350(Tyrosine metabolism);00790(Folate biosynthesis);01100(Metabolic pathways);04728(Dopaminergic synapse);04917(Prolactin signaling pathway);05012(Parkinson disease);05030(Cocaine addiction);05031(Amphetamine addiction);05034(Alcoholism)	K00501	EC:1.14.16.2	tyrosine hydroxylase [Source:MGI Symbol;Acc:MGI:98735]	protein_coding	R-MMU-209823(Tyrosine is hydroxylated to dopa)	0	0	0	0	0.049791	0	0	0	0	0	0	0	0	8	0	0	0	0
ENSMUSG00000000216	chr7	121333702	121367698	+	Scnn1g	20278	ENSMUST00000000221	GO:0005216(ion channel activity);GO:0005272(sodium channel activity);GO:0005654(nucleoplasm);GO:0005886(plasma membrane);GO:0005887(integral component of plasma membrane);GO:0006811(ion transport);GO:0006814(sodium ion transport);GO:0006883(cellular sodium ion homeostasis);GO:0008217(regulation of blood pressure);GO:0009897(external side of plasma membrane);GO:0009986(cell surface);GO:0015081(sod…	04742(Taste transduction);04960(Aldosterone-regulated sodium reabsorption)	NA	NA	sodium channel, nonvoltage-gated 1 gamma [Source:MGI Symbol;Acc:MGI:104695]	protein_coding	R-MMU-2672334(SCNN channels transport extracellular Na+ to cytosol);R-MMU-2682349(RAF1:SGK:TSC22D3:WPP ubiquitinates SCNN channels)	0.260383	0.054003	0.043469	0.066949	0.06045	0.062055	0.108055	0.098061	0.133072	28	11	8	13	12	17	20	19	21
ENSMUSG00000000223	X	133305300	133357322	+	Drp2	13497	ENSMUST00000153424;ENSMUST00000142146	GO:0005515(protein binding);GO:0005829(cytosol);GO:0005886(plasma membrane);GO:0007417(central nervous system development);GO:0008270(zinc ion binding);GO:0014069(postsynaptic density);GO:0016020(membrane);GO:0030054(cell junction);GO:0030425(dendrite);GO:0042995(cell projection);GO:0043204(perikaryon);GO:0045202(synapse);GO:0046872(metal ion binding);GO:0050808(synapse organization);GO:0098978(g…	NA	NA	NA	dystrophin related protein 2 [Source:MGI Symbol;Acc:MGI:107432]	protein_coding;processed_transcript	R-MMU-9619662(Prx binds Drp2);R-MMU-9619664(L:Prx:Drp2 binds dystroglycan);R-MMU-9619682(Utrn interacts with a complex purified with an anti-periaxin antibody)	0	0	0.038718	0.0207193	0.0985094	0.0431779	0.0361897	0	0	0	0	20	12	56	34	20	0	0
ENSMUSG00000000244	chr7	142558783	142573381	+	Tspan32	27027	ENSMUST00000009396;ENSMUST00000141186;ENSMUST00000075172;ENSMUST00000145212;ENSMUST00000207449;ENSMUST00000154264	GO:0003674(molecular_function);GO:0005887(integral component of plasma membrane);GO:0007010(cytoskeleton organization);GO:0007229(integrin-mediated signaling pathway);GO:0007596(blood coagulation);GO:0007599(hemostasis);GO:0009986(cell surface);GO:0016020(membrane);GO:0016021(integral component of membrane);GO:0030886(negative regulation of myeloid dendritic cell activation);GO:0042098(T cell pro…	NA	NA	NA	tetraspanin 32 [Source:MGI Symbol;Acc:MGI:1350360]	protein_coding;retained_intron;nonsense_mediated_decay	NA	0.0180986	0.0242197	0.129664	0.0237667	0.314332	0.149624	0.0595679	0.0301512	0.225139	5	11	50	11	130	87	23	12	73
ENSMUSG00000000247	chr2	38229293	38259745	+	Lhx2	16870	ENSMUST00000143783;ENSMUST00000149664;ENSMUST00000000253;ENSMUST00000176229;ENSMUST00000155964;ENSMUST00000175896	GO:0000977(RNA polymerase II transcription regulatory region sequence-specific DNA binding);GO:0000978(RNA polymerase II cis-regulatory region sequence-specific DNA binding);GO:0000981(DNA-binding transcription factor activity, RNA polymerase II-specific);GO:0001228(DNA-binding transcription activator activity, RNA polymerase II-specific);GO:0001843(neural tube closure);GO:0001942(hair follicle d…	NA	NA	NA	LIM homeobox protein 2 [Source:MGI Symbol;Acc:MGI:96785]	protein_coding;retained_intron;nonsense_mediated_decay	R-MMU-9010527(Robo2 gene expression is stimulated by Hoxa2 and inhibited by Lhx2);R-MMU-9011075(Lhx2 binds to Robo2 gene locus);R-MMU-9011080(Robo1 gene expression is inhibited by Lhx2);R-MMU-9011082(Lhx2 binds to Robo1 gene locus);R-MMU-9011144(Robo3.1 expression is stimulated by Lhx2,(Lhx9));R-MMU-9011146(Lhx2,(Lhx9) binds the Robo3 gene promoter);R-MMU-9753028(Lhx2, Ldb1, and Ebf1 bind Olfacto…	0	0	0.852578	0.109728	0.681316	0.946966	0.195084	0.204029	0.327299	0	0	226	31	198	377	54	57	76
ENSMUSG00000000248	chr6	128911344	128961670	+	Clec2g	70809	ENSMUST00000000254	GO:0005615(extracellular space);GO:0005783(endoplasmic reticulum);GO:0005886(plasma membrane);GO:0009897(external side of plasma membrane);GO:0009986(cell surface);GO:0016020(membrane);GO:0016021(integral component of membrane);GO:0030246(carbohydrate binding);GO:0045671(negative regulation of osteoclast differentiation);GO:0046703(natural killer cell lectin-like receptor binding)	NA	NA	NA	C-type lectin domain family 2, member g [Source:MGI Symbol;Acc:MGI:1918059]	protein_coding	NA	0.0392315	0	0	0.021064	0.0423382	0	0	0	0.0270004	4	0	0	4	8	0	0	0	4
ENSMUSG00000000253	chr13	45660920	45707276	+	Gmpr	66355	ENSMUST00000000260;ENSMUST00000129176	GO:0003824(catalytic activity);GO:0003920(GMP reductase activity);GO:0006144(purine nucleobase metabolic process);GO:0006163(purine nucleotide metabolic process);GO:0009117(nucleotide metabolic process);GO:0016491(oxidoreductase activity);GO:0032264(IMP salvage);GO:0046872(metal ion binding);GO:1902560(GMP reductase complex);GO:1902560(GMP reductase complex)	00230(Purine metabolism);01100(Metabolic pathways);01100(Metabolic pathways)	K00364	EC:1.7.1.7	guanosine monophosphate reductase [Source:MGI Symbol;Acc:MGI:1913605]	protein_coding;retained_intron	R-MMU-514604(GMP + NADPH + H+ => IMP + NADP+ + NH4+ (GMPR,GMPR2))	0.38774	0	0.399152	0.581072	0.664369	0.733568	0.365653	0	0.396089	32	0	56	88	102	156	53	0	49
ENSMUSG00000000266	X	139565348	139668464	+	Mid2	23947	ENSMUST00000112990;ENSMUST00000112988;ENSMUST00000112993;ENSMUST00000140144	GO:0003713(transcription coactivator activity);GO:0005515(protein binding);GO:0005737(cytoplasm);GO:0005856(cytoskeleton);GO:0005874(microtubule);GO:0008017(microtubule binding);GO:0008270(zinc ion binding);GO:0010508(positive regulation of autophagy);GO:0016740(transferase activity);GO:0019899(enzyme binding);GO:0032897(negative regulation of viral transcription);GO:0035372(protein localization …	NA	K10647	EC:2.3.2.27	midline 2 [Source:MGI Symbol;Acc:MGI:1344333]	protein_coding;retained_intron	NA	0.270031	0.091816	0.416618	0.792356	0.982684	1.20027	0.33675	0.175502	0.454324	78	50	203	414	526	882	168	92	191
ENSMUSG00000000275	chr11	88890202	88911119	+	Trim25	217069	ENSMUST00000100627;ENSMUST00000000284;ENSMUST00000107896	GO:0002376(immune system process);GO:0003713(transcription coactivator activity);GO:0004842(ubiquitin-protein transferase activity);GO:0005515(protein binding);GO:0005634(nucleus);GO:0005654(nucleoplasm);GO:0005737(cytoplasm);GO:0005829(cytosol);GO:0006511(ubiquitin-dependent protein catabolic process);GO:0006513(protein monoubiquitination);GO:0010494(cytoplasmic stress granule);GO:0016567(protei…	04064(NF-kappa B signaling pathway);04622(RIG-I-like receptor signaling pathway);05164(Influenza A);05164(Influenza A)	K10652	EC:2.3.2.27	tripartite motif-containing 25 [Source:MGI Symbol;Acc:MGI:102749]	protein_coding	R-MMU-1169394(ISGylation of IRF3);R-MMU-1169398(ISGylation of host protein filamin B);R-MMU-1169402(ISGylation of E2 conjugating enzymes);R-MMU-1169403(Interaction of E3 ligase with ISG15:E2 complex);R-MMU-1169405(ISGylation of protein phosphatase 1 beta (PP2CB));R-MMU-1169406(ISGylation of host proteins);R-MMU-1678842(Competitive inhibition of translation initiation by ISGylated 4EHP);R-MMU-1678…	2.74149	0.924778	4.86921	10.9741	17.4953	15.543	3.06219	2.08713	3.3046	557	351	1681	4058	6637	8089	1084	763	983
ENSMUSG00000000276	chr11	88926005	88957676	-	Dgke	56077	ENSMUST00000107894;ENSMUST00000152772	GO:0000166(nucleotide binding);GO:0003951(NAD+ kinase activity);GO:0004143(diacylglycerol kinase activity);GO:0005524(ATP binding);GO:0005654(nucleoplasm);GO:0005737(cytoplasm);GO:0005829(cytosol);GO:0006629(lipid metabolic process);GO:0006654(phosphatidic acid biosynthetic process);GO:0006661(phosphatidylinositol biosynthetic process);GO:0007165(signal transduction);GO:0007205(protein kinase C-a…	00561(Glycerolipid metabolism);00564(Glycerophospholipid metabolism);01100(Metabolic pathways);04070(Phosphatidylinositol signaling system);04072(Phospholipase D signaling pathway);05231(Choline metabolism in cancer);05231(Choline metabolism in cancer)	K00901	EC:2.7.1.107	diacylglycerol kinase, epsilon [Source:MGI Symbol;Acc:MGI:1889276]	protein_coding;nonsense_mediated_decay	R-MMU-426240(DAG kinase produces phosphatidic acid from DAG)	0.196417	0.0178335	0.305115	0.659013	0.785444	0.682631	0.14064	0.0665073	0.25952	59	10	154	356	435	518	73	36	113
ENSMUSG00000000278	chr11	88814846	88846291	-	Scpep1	74617	ENSMUST00000000287	GO:0004180(carboxypeptidase activity);GO:0004185(serine-type carboxypeptidase activity);GO:0005576(extracellular region);GO:0005829(cytosol);GO:0006508(proteolysis);GO:0008233(peptidase activity);GO:0016787(hydrolase activity);GO:0045776(negative regulation of blood pressure);GO:0097746(blood vessel diameter maintenance)	NA	NA	NA	serine carboxypeptidase 1 [Source:MGI Symbol;Acc:MGI:1921867]	protein_coding	NA	7.57045	0.694782	6.40349	8.08782	13.9971	19.5182	3.81631	1.95612	2.58271	560	96	806	1090	1936	3702	492	261	280
ENSMUSG00000000282	chr11	74721746	74736551	+	Mnt	17428	ENSMUST00000000291;ENSMUST00000133217	GO:0000122(negative regulation of transcription by RNA polymerase II);GO:0000977(RNA polymerase II transcription regulatory region sequence-specific DNA binding);GO:0000978(RNA polymerase II cis-regulatory region sequence-specific DNA binding);GO:0000981(DNA-binding transcription factor activity, RNA polymerase II-specific);GO:0001227(DNA-binding transcription repressor activity, RNA polymerase I…	NA	NA	NA	max binding protein [Source:MGI Symbol;Acc:MGI:109150]	protein_coding;retained_intron	NA	0.797894	0.08287	1.16813	3.05596	2.67748	2.93702	0.553075	0.518062	0.249199	131	26	325	909	817	1230	158	153	60
ENSMUSG00000000290	chr10	77366086	77401520	+	Itgb2	16414	ENSMUST00000000299;ENSMUST00000131023;ENSMUST00000130059;ENSMUST00000156644	GO:0002523(leukocyte migration involved in inflammatory response);GO:0005886(plasma membrane);GO:0006909(phagocytosis);GO:0007155(cell adhesion);GO:0007159(leukocyte cell-cell adhesion);GO:0007160(cell-matrix adhesion);GO:0007229(integrin-mediated signaling pathway);GO:0007568(aging);GO:0008305(integrin complex);GO:0009986(cell surface);GO:0016020(membrane);GO:0016021(integral component of membra…	04015(Rap1 signaling pathway);04145(Phagosome);04390(Hippo signaling pathway);04514(Cell adhesion molecules);04610(Complement and coagulation cascades);04650(Natural killer cell mediated cytotoxicity);04670(Leukocyte transendothelial migration);04810(Regulation of actin cytoskeleton);05133(Pertussis);05134(Legionellosis);05140(Leishmaniasis);05144(Malaria);05146(Amoebiasis);05150(Staphylococcus a…	NA	NA	integrin beta 2 [Source:MGI Symbol;Acc:MGI:96611]	protein_coding;nonsense_mediated_decay	R-MMU-199050(ICAM1-5 bind Integrin alphaLbeta2 (LFA-1));R-MMU-202704(Integrin alphaXbeta2 binds JAM3);R-MMU-202718(Integrin alphaLbeta2 (LFA-1) binds F11R (JAM-A));R-MMU-202727(Integrin alphaMbeta2 (MAC1) binds JAM3);R-MMU-216069(Interaction of integrin alphaDbeta2 with fibrin);R-MMU-216082(Interaction of integrin alphaXbeta2 with fibrin);R-MMU-2559439(CD14:LPS binds CR3);R-MMU-6798747(Exocytosis…	0.580573	0.563836	2.53375	6.87777	10.1807	15.6331	1.40315	0.419675	2.29638	63	114	464	1350	2049	4316	264	82	363
ENSMUSG00000000295	chr10	31189379	31204200	+	Hddc2	69692	ENSMUST00000000304;ENSMUST00000162076;ENSMUST00000160447;ENSMUST00000159194;ENSMUST00000159659	GO:0002953(5'-deoxynucleotidase activity);GO:0005739(mitochondrion);GO:0016787(hydrolase activity);GO:0046872(metal ion binding);GO:0046872(metal ion binding)	NA	NA	NA	HD domain containing 2 [Source:MGI Symbol;Acc:MGI:1916942]	protein_coding;retained_intron;nonsense_mediated_decay	NA	0.0304358	0.155869	0.721619	1.44956	3.69898	2.09817	0.183518	0.115674	0.428914	4	38	154	329	858	668	40	27	78
ENSMUSG00000000296	chr10	31208372	31321954	-	Tpd52l1	21987	ENSMUST00000000305;ENSMUST00000214644;ENSMUST00000215515;ENSMUST00000213528	GO:0000086(G2/M transition of mitotic cell cycle);GO:0005737(cytoplasm);GO:0005769(early endosome);GO:0042802(identical protein binding);GO:0042803(protein homodimerization activity);GO:0043406(positive regulation of MAP kinase activity);GO:0046330(positive regulation of JNK cascade);GO:0048471(perinuclear region of cytoplasm);GO:0110165(cellular anatomical entity);GO:2001235(positive regulation …	NA	NA	NA	tumor protein D52-like 1 [Source:MGI Symbol;Acc:MGI:1298386]	protein_coding	R-MMU-421831(trans-Golgi Network Coat Assembly);R-MMU-421833(Vamp And trans-Golgi Network AP-1 Binding Coupled With Cargo Capture);R-MMU-421835(trans-Golgi Network Vesicle Scission);R-MMU-421836(trans-Golgi Network Derived Vesicle Uncoating)	2.66088	0.175704	0.966112	1.10403	2.41914	3.01902	0.477263	0.353597	1.86981	124	16	77	94	212	363	39	30	128
ENSMUSG00000000301	chr11	59861440	59937311	-	Pemt	18618	ENSMUST00000150954;ENSMUST00000102692;ENSMUST00000000310;ENSMUST00000102693;ENSMUST00000136660;ENSMUST00000147422;ENSMUST00000148512;ENSMUST00000143646;ENSMUST00000146461;ENSMUST00000133028	GO:0000773(phosphatidyl-N-methylethanolamine N-methyltransferase activity);GO:0001835(blastocyst hatching);GO:0004608(phosphatidylethanolamine N-methyltransferase activity);GO:0005739(mitochondrion);GO:0005740(mitochondrial envelope);GO:0005783(endoplasmic reticulum);GO:0005789(endoplasmic reticulum membrane);GO:0005829(cytosol);GO:0006629(lipid metabolic process);GO:0006650(glycerophospholipid m…	00564(Glycerophospholipid metabolism);01100(Metabolic pathways);01100(Metabolic pathways)	K00551	EC:2.1.1.17;EC:2.1.1.71	phosphatidylethanolamine N-methyltransferase [Source:MGI Symbol;Acc:MGI:104535]	processed_transcript;protein_coding	R-MMU-1483174(PE is methylated to PC by PEMT)	24.3459	3.82805	18.1269	20.6991	45.9401	64.0853	11.2152	7.14833	10.8751	1805	531	2289	2801	6375	12199	1453	956	1186
ENSMUSG00000000303	chr8	107329983	107396878	+	Cdh1	12550	ENSMUST00000000312;ENSMUST00000136580	GO:0005509(calcium ion binding);GO:0005737(cytoplasm);GO:0005794(Golgi apparatus);GO:0005802(trans-Golgi network);GO:0005886(plasma membrane);GO:0005912(adherens junction);GO:0007155(cell adhesion);GO:0007156(homophilic cell adhesion via plasma membrane adhesion molecules);GO:0007416(synapse assembly);GO:0008013(beta-catenin binding);GO:0009410(response to xenobiotic stimulus);GO:0009636(response…	04015(Rap1 signaling pathway);04371(Apelin signaling pathway);04390(Hippo signaling pathway);04514(Cell adhesion molecules);04520(Adherens junction);05100(Bacterial invasion of epithelial cells);05200(Pathways in cancer);05213(Endometrial cancer);05216(Thyroid cancer);05218(Melanoma);05219(Bladder cancer);05226(Gastric cancer);05226(Gastric cancer)	NA	NA	cadherin 1 [Source:MGI Symbol;Acc:MGI:88354]	protein_coding;processed_transcript	R-MMU-199089(Epithelial cadherin binds to KLRG1 in mice);R-MMU-202939(Caspase-mediated cleavage of E-Cadherin);R-MMU-265422(Interaction of integrin alphaEbeta7 with Cadherin-1);R-MMU-3827958(E-cadherin degradation by MMP9, KLK7);R-MMU-419001(Connection of adjacent cells through calcium-dependent trans-dimerization of cadherin);R-MMU-419002(Interaction of cadherin with Beta/gamma catenin, alpha ca…	3.65551	1.13832	3.58099	5.87093	15.7411	18.5784	3.7744	2.35399	3.53745	589	343	983	1726	4747	7686	1062	684	837
ENSMUSG00000000305	chr2	179084224	179541166	+	Cdh4	12561	ENSMUST00000000314;ENSMUST00000129659	GO:0005509(calcium ion binding);GO:0005886(plasma membrane);GO:0005887(integral component of plasma membrane);GO:0007155(cell adhesion);GO:0007156(homophilic cell adhesion via plasma membrane adhesion molecules);GO:0007157(heterophilic cell-cell adhesion via plasma membrane cell adhesion molecules);GO:0007411(axon guidance);GO:0016020(membrane);GO:0016021(integral component of membrane);GO:001634…	04514(Cell adhesion molecules);04514(Cell adhesion molecules)	NA	NA	cadherin 4 [Source:MGI Symbol;Acc:MGI:99218]	protein_coding;retained_intron	R-MMU-375140(CDO binds promyogenic cadherins);R-MMU-419001(Connection of adjacent cells through calcium-dependent trans-dimerization of cadherin);R-MMU-419002(Interaction of cadherin with Beta/gamma catenin, alpha catenin and p120 catenin);R-MMU-448958(Nuclear translocation of p38 MAPK)	0.015547	0	0	0.104769	0.160023	0.276281	0.0178137	0	0	4	0	0	49	77	183	8	0	0
ENSMUSG00000000308	chr2	121188195	121194218	+	Ckmt1	12716	ENSMUST00000125812;ENSMUST00000078222;ENSMUST00000000317;ENSMUST00000145380;ENSMUST00000129130;ENSMUST00000128612;ENSMUST00000153040	GO:0000166(nucleotide binding);GO:0003824(catalytic activity);GO:0004111(creatine kinase activity);GO:0005515(protein binding);GO:0005524(ATP binding);GO:0005739(mitochondrion);GO:0005743(mitochondrial inner membrane);GO:0016020(membrane);GO:0016301(kinase activity);GO:0016310(phosphorylation);GO:0016740(transferase activity);GO:0016772(transferase activity, transferring phosphorus-containing gro…	00330(Arginine and proline metabolism);01100(Metabolic pathways);01100(Metabolic pathways)	K00933	EC:2.7.3.2	creatine kinase, mitochondrial 1, ubiquitous [Source:MGI Symbol;Acc:MGI:99441]	protein_coding;retained_intron;nonsense_mediated_decay	R-MMU-200326(creatine + ATP => phosphocreatine + ADP [CK octamer])	0.70277	0.415804	0.30052	0.457828	0.336913	0.15339	0.296162	0.135113	0.455343	62	69	46	75	57	36	49	22	60
ENSMUSG00000000317	chr11	70114954	70120565	-	Bcl6b	12029	ENSMUST00000000326;ENSMUST00000140542	GO:0000122(negative regulation of transcription by RNA polymerase II);GO:0000977(RNA polymerase II transcription regulatory region sequence-specific DNA binding);GO:0000978(RNA polymerase II cis-regulatory region sequence-specific DNA binding);GO:0001227(DNA-binding transcription repressor activity, RNA polymerase II-specific);GO:0001817(regulation of cytokine production);GO:0002682(regulation of…	NA	NA	NA	B cell CLL/lymphoma 6, member B [Source:MGI Symbol;Acc:MGI:1278332]	protein_coding;retained_intron	NA	0.438882	0.174927	0.442709	0.736121	0.645943	0.792976	0.104284	0.310599	0.144686	58	43	99	176	159	267	24	74	28
ENSMUSG00000000318	chr11	70047023	70061660	+	Clec10a	17312	ENSMUST00000102571;ENSMUST00000178945;ENSMUST00000000327;ENSMUST00000150966;ENSMUST00000143298;ENSMUST00000180106	GO:0002248(connective tissue replacement involved in inflammatory response wound healing);GO:0009897(external side of plasma membrane);GO:0016020(membrane);GO:0016021(integral component of membrane);GO:0030246(carbohydrate binding);GO:0030246(carbohydrate binding)	NA	NA	NA	C-type lectin domain family 10, member A [Source:MGI Symbol;Acc:MGI:96975]	protein_coding;processed_transcript;retained_intron	NA	0	0	0.38731	1.34478	1.72295	1.41861	0.218853	0.145268	0.677046	0	0	68	253	330	375	41	27	103
ENSMUSG00000000320	chr11	70132283	70146179	-	Alox12	11684	ENSMUST00000000329;ENSMUST00000108574	GO:0004052(arachidonate 12(S)-lipoxygenase activity);GO:0005506(iron ion binding);GO:0005515(protein binding);GO:0005737(cytoplasm);GO:0005829(cytosol);GO:0005886(plasma membrane);GO:0006629(lipid metabolic process);GO:0006631(fatty acid metabolic process);GO:0006690(icosanoid metabolic process);GO:0007568(aging);GO:0010628(positive regulation of gene expression);GO:0010656(negative regulation of…	00590(Arachidonic acid metabolism);01100(Metabolic pathways);01523(Antifolate resistance);04726(Serotonergic synapse);04750(Inflammatory mediator regulation of TRP channels);04750(Inflammatory mediator regulation of TRP channels)	K00458	EC:1.13.11.31	arachidonate 12-lipoxygenase [Source:MGI Symbol;Acc:MGI:87998]	protein_coding	R-MMU-2161775(ALOX12 oxidises LTA4 to LXA4/B4);R-MMU-2161794(Arachidonic acid is converted to HXA3/B3 by ALOX12);R-MMU-2161948(Arachidonic acid is converted to 12-oxoETE by ALOX12);R-MMU-2161964(Arachidonic acid is oxidised to 12S-HpETE by ALOX12/15);R-MMU-9020274(ALOX12:Fe2+ oxidises DHA to 14(S)-Hp-DHA);R-MMU-9024983(ALOX12:Fe2+ dehydrogenates 14(S)-Hp-DHA to 13(S),14(S)-epoxy-DHA);R-MMU-902595…	0.367491	0.117085	0.218497	0.1243	0.0676793	0.215994	0.0316468	0	0.206866	53	32	54	34	19	81	8	0	44
ENSMUSG00000000326	chr16	18225636	18245602	-	Comt	12846	ENSMUST00000165430;ENSMUST00000115609;ENSMUST00000000335;ENSMUST00000147720	GO:0000287(magnesium ion binding);GO:0005737(cytoplasm);GO:0005739(mitochondrion);GO:0005829(cytosol);GO:0005886(plasma membrane);GO:0006584(catecholamine metabolic process);GO:0006629(lipid metabolic process);GO:0007565(female pregnancy);GO:0007612(learning);GO:0007614(short-term memory);GO:0008168(methyltransferase activity);GO:0008171(O-methyltransferase activity);GO:0008210(estrogen metabolic…	00140(Steroid hormone biosynthesis);00350(Tyrosine metabolism);01100(Metabolic pathways);04728(Dopaminergic synapse);04728(Dopaminergic synapse)	K00545	EC:2.1.1.6	catechol-O-methyltransferase [Source:MGI Symbol;Acc:MGI:88470]	protein_coding	R-MMU-175983(COMT transfer CH3 from AdoMet to 3,4DHBNZ);R-MMU-379387(COMT transfers Met to DA to form 3MT);R-MMU-379464(COMT transfers Met to DOPAC to form HVA);R-MMU-9679775(COMT binds COMT Inhibitors)	33.1627	11.9075	35.5153	41.8758	51.6974	64.3553	22.8104	15.2072	27.3774	2958	1986	5397	6814	8631	14740	3552	2444	3585
ENSMUSG00000000339	chr3	116282612	116301857	-	Rtca	66368	ENSMUST00000000348;ENSMUST00000124486;ENSMUST00000140677;ENSMUST00000153005;ENSMUST00000143425	GO:0000166(nucleotide binding);GO:0003824(catalytic activity);GO:0003963(RNA-3'-phosphate cyclase activity);GO:0005524(ATP binding);GO:0005634(nucleus);GO:0005654(nucleoplasm);GO:0006396(RNA processing);GO:0016874(ligase activity);GO:0016874(ligase activity)	NA	K01974	EC:6.5.1.4	RNA 3'-terminal phosphate cyclase [Source:MGI Symbol;Acc:MGI:1913618]	protein_coding;retained_intron;nonsense_mediated_decay	NA	1.90575	0.677095	3.10702	4.30422	8.79295	7.12852	1.40667	0.71284	1.912	127	85	351	523	1092	1213	163	86	187
ENSMUSG00000000340	chr3	116306719	116343630	+	Dbt	13171	ENSMUST00000000349;ENSMUST00000196376	GO:0005737(cytoplasm);GO:0005739(mitochondrion);GO:0005759(mitochondrial matrix);GO:0005829(cytosol);GO:0005947(mitochondrial alpha-ketoglutarate dehydrogenase complex);GO:0009083(branched-chain amino acid catabolic process);GO:0015630(microtubule cytoskeleton);GO:0016407(acetyltransferase activity);GO:0016740(transferase activity);GO:0016746(acyltransferase activity);GO:0031405(lipoic acid bindi…	00280(Valine, leucine and isoleucine degradation);00640(Propanoate metabolism);01100(Metabolic pathways);01100(Metabolic pathways)	K09699	EC:2.3.1.168	dihydrolipoamide branched chain transacylase E2 [Source:MGI Symbol;Acc:MGI:105386]	protein_coding;retained_intron	R-MMU-5693148(BCKDK phosphorylates BCKDH);R-MMU-5693153(PPM1K dephosphorylates p-BCKDH);R-MMU-6792572(LIPT1 transfers lipoyl group from lipoyl-GCSH to DHs);R-MMU-70713(BCKDH transfers CoA group from CoA-SH to BCAAs);R-MMU-9018758(RHOH binds effectors at the plasma membrane)	3.38976	0.659569	3.69635	2.63127	4.85985	3.4311	1.24314	1.02444	2.06277	400	146	743	567	1073	1039	256	218	357
ENSMUSG00000000346	chr15	100513230	100518642	+	Dazap2	23994	ENSMUST00000000356;ENSMUST00000230661;ENSMUST00000229424;ENSMUST00000230384	GO:0005515(protein binding);GO:0005634(nucleus);GO:0005667(transcription regulator complex);GO:0005737(cytoplasm);GO:0016607(nuclear speck);GO:0030971(receptor tyrosine kinase binding);GO:0031435(mitogen-activated protein kinase kinase kinase binding);GO:0032991(protein-containing complex);GO:0042802(identical protein binding);GO:0043539(protein serine/threonine kinase activator activity);GO:0050…	NA	NA	NA	DAZ associated protein 2 [Source:MGI Symbol;Acc:MGI:1344344]	protein_coding;processed_transcript	NA	14.6489	3.55845	9.70095	16.6306	48.1347	46.6808	6.59818	4.67127	9.08942	1497	679	1688	3099	9203	12244	1177	860	1363
ENSMUSG00000000355	X	37689532	37702303	+	Mcts1	68995	ENSMUST00000140204;ENSMUST00000000365;ENSMUST00000134573;ENSMUST00000133128;ENSMUST00000148938	GO:0001731(formation of translation preinitiation complex);GO:0003723(RNA binding);GO:0003743(translation initiation factor activity);GO:0005737(cytoplasm);GO:0006412(translation);GO:0006413(translational initiation);GO:0006974(cellular response to DNA damage stimulus);GO:0007049(cell cycle);GO:0022627(cytosolic small ribosomal subunit);GO:0032790(ribosome disassembly);GO:0040008(regulation of gr…	NA	NA	NA	malignant T cell amplified sequence 1 [Source:MGI Symbol;Acc:MGI:1916245]	processed_transcript;protein_coding	NA	4.43442	1.30242	8.98766	10.9808	12.018	13.3456	3.91801	3.00655	3.05804	247	136	850	1111	1248	1898	380	301	250
ENSMUSG00000000359	chr2	152468871	152477114	+	Rem1	19700	ENSMUST00000000369;ENSMUST00000139370	GO:0000166(nucleotide binding);GO:0003674(molecular_function);GO:0003924(GTPase activity);GO:0005246(calcium channel regulator activity);GO:0005516(calmodulin binding);GO:0005525(GTP binding);GO:0005886(plasma membrane);GO:0008150(biological_process);GO:1901842(negative regulation of high voltage-gated calcium channel activity);GO:1901842(negative regulation of high voltage-gated calcium channel …	NA	NA	NA	rad and gem related GTP binding protein 1 [Source:MGI Symbol;Acc:MGI:1097696]	protein_coding;retained_intron	NA	0	0.0482224	0.383888	1.00144	0.736749	0.933848	0.257251	0.0519772	0	0	7	50	140	106	183	35	8	0
ENSMUSG00000000365	chr14	56640038	56762489	+	Rnf17	30054	ENSMUST00000095793;ENSMUST00000223627;ENSMUST00000223646	GO:0005634(nucleus);GO:0005737(cytoplasm);GO:0007283(spermatogenesis);GO:0007286(spermatid development);GO:0030154(cell differentiation);GO:0042802(identical protein binding);GO:0046872(metal ion binding);GO:0046872(metal ion binding)	NA	NA	NA	ring finger protein 17 [Source:MGI Symbol;Acc:MGI:1353419]	protein_coding;processed_transcript	NA	0.297928	0	0.00146002	0.0142974	0.0532426	0.0555824	0.0243978	0.0454462	0	66	0	1	6	23	32	10	18	0
ENSMUSG00000000374	chr10	78022559	78080475	-	Trappc10	216131	ENSMUST00000000384;ENSMUST00000219948;ENSMUST00000217858;ENSMUST00000218124;ENSMUST00000217980	GO:0003674(molecular_function);GO:0005737(cytoplasm);GO:0005794(Golgi apparatus);GO:0005829(cytosol);GO:0006888(endoplasmic reticulum to Golgi vesicle-mediated transport);GO:0006891(intra-Golgi vesicle-mediated transport);GO:0006901(vesicle coating);GO:0016192(vesicle-mediated transport);GO:0030008(TRAPP complex);GO:0034498(early endosome to Golgi transport);GO:0048193(Golgi vesicle transport);GO…	NA	NA	NA	trafficking protein particle complex 10 [Source:MGI Symbol;Acc:MGI:1336209]	protein_coding;retained_intron;nonsense_mediated_decay	R-MMU-5694409(Nucleotide exchange on RAB1);R-MMU-5694418(RAB1:GTP binds USO1 and GORASP1:GOLGA2);R-MMU-5694439(COPII coat binds TRAPPCII and RAB1:GDP);R-MMU-5694441(CSNK1D phosphorylates SEC23);R-MMU-8877475(TRAPPC complexes exchange GTP for GDP on RAB1)	0.514724	0.18384	0.591968	1.93077	1.6152	1.89985	0.681973	0.214105	0.0781347	148	99	289	1010	867	1398	343	112	33
ENSMUSG00000000378	chr11	6496887	6546744	+	Ccm2	216527	ENSMUST00000000388;ENSMUST00000159007;ENSMUST00000109722;ENSMUST00000161501;ENSMUST00000160633;ENSMUST00000109721;ENSMUST00000161667	GO:0001568(blood vessel development);GO:0001570(vasculogenesis);GO:0001701(in utero embryonic development);GO:0001885(endothelial cell development);GO:0001944(vasculature development);GO:0003158(endothelium development);GO:0005515(protein binding);GO:0005737(cytoplasm);GO:0005739(mitochondrion);GO:0007507(heart development);GO:0032991(protein-containing complex);GO:0035264(multicellular organism …	NA	NA	NA	cerebral cavernous malformation 2 [Source:MGI Symbol;Acc:MGI:2384924]	protein_coding;nonsense_mediated_decay;retained_intron	NA	2.0328	0.537731	3.69637	6.07033	8.64398	9.99218	2.2715	1.25491	1.56748	264	132	814	1431	2090	3315	513	293	299
ENSMUSG00000000384	chr11	6565598	6576067	-	Tbrg4	21379	ENSMUST00000156969;ENSMUST00000189268;ENSMUST00000000394;ENSMUST00000150697;ENSMUST00000134016;ENSMUST00000131477;ENSMUST00000132446;ENSMUST00000151008;ENSMUST00000131313;ENSMUST00000131815;ENSMUST00000144463	GO:0000963(mitochondrial RNA processing);GO:0003723(RNA binding);GO:0005739(mitochondrion);GO:0005759(mitochondrial matrix);GO:0016071(mRNA metabolic process);GO:0035770(ribonucleoprotein granule);GO:0044528(regulation of mitochondrial mRNA stability);GO:0090615(mitochondrial mRNA processing);GO:0090615(mitochondrial mRNA processing)	NA	NA	NA	transforming growth factor beta regulated gene 4 [Source:MGI Symbol;Acc:MGI:1100868]	nonsense_mediated_decay;protein_coding;retained_intron;processed_transcript	NA	5.54111	1.25042	8.37179	13.4682	12.5974	11.539	5.61208	2.82858	4.01654	725	307	1860	3202	3076	3862	1280	668	770
ENSMUSG00000000385	chr16	97365882	97412395	-	Tmprss2	50528	ENSMUST00000000395;ENSMUST00000231908;ENSMUST00000232599;ENSMUST00000231715;ENSMUST00000231544	GO:0004252(serine-type endopeptidase activity);GO:0005044(scavenger receptor activity);GO:0005515(protein binding);GO:0005576(extracellular region);GO:0005654(nucleoplasm);GO:0005886(plasma membrane);GO:0006508(proteolysis);GO:0006897(endocytosis);GO:0008233(peptidase activity);GO:0008236(serine-type peptidase activity);GO:0016020(membrane);GO:0016021(integral component of membrane);GO:0016540(pr…	05164(Influenza A);05171(Coronavirus disease - COVID-19);05202(Transcriptional misregulation in cancer);05215(Prostate cancer);05215(Prostate cancer)	NA	NA	transmembrane protease, serine 2 [Source:MGI Symbol;Acc:MGI:1354381]	protein_coding;retained_intron;nonsense_mediated_decay	NA	0.402827	0.150098	1.54431	1.63632	2.47375	2.86726	1.06666	0.330263	1.18039	106	74	679	770	1194	1897	482	154	448
ENSMUSG00000000386	chr16	97248235	97264107	-	Mx1	17857	ENSMUST00000135184;ENSMUST00000155233;ENSMUST00000113768;ENSMUST00000238205;ENSMUST00000231995;ENSMUST00000231455	GO:0003924(GTPase activity);GO:0005515(protein binding);GO:0005525(GTP binding);GO:0005634(nucleus);GO:0005737(cytoplasm);GO:0005874(microtubule);GO:0008017(microtubule binding);GO:0009615(response to virus);GO:0016020(membrane);GO:0045087(innate immune response);GO:0051607(defense response to virus);GO:0051607(defense response to virus)	05160(Hepatitis C);05162(Measles);05164(Influenza A);05165(Human papillomavirus infection);05171(Coronavirus disease - COVID-19);05171(Coronavirus disease - COVID-19)	NA	NA	MX dynamin-like GTPase 1 [Source:MGI Symbol;Acc:MGI:97243]	processed_transcript;protein_coding_LoF;retained_intron	NA	0.192058	0.0794187	3.81545	3.88298	10.3842	7.07864	1.45433	0.536012	0.807754	24	19	774	842	2309	2160	302	115	141
ENSMUSG00000000392	chr2	62331287	62404419	-	Fap	14089	ENSMUST00000102732;ENSMUST00000172676;ENSMUST00000136297;ENSMUST00000173745	GO:0001525(angiogenesis);GO:0002020(protease binding);GO:0004175(endopeptidase activity);GO:0004252(serine-type endopeptidase activity);GO:0005178(integrin binding);GO:0005576(extracellular region);GO:0005615(extracellular space);GO:0005886(plasma membrane);GO:0006508(proteolysis);GO:0006915(apoptotic process);GO:0007155(cell adhesion);GO:0008233(peptidase activity);GO:0008236(serine-type peptida…	NA	NA	NA	fibroblast activation protein [Source:MGI Symbol;Acc:MGI:109608]	protein_coding;retained_intron	NA	0	0.0156062	0.0681434	0.300375	0.245358	0.294771	0.0527136	0.020015	0.040319	0	6	24	110	92	152	19	8	12
ENSMUSG00000000394	chr2	62304874	62313994	-	Gcg	14526	ENSMUST00000102733	GO:0005179(hormone activity);GO:0005576(extracellular region);GO:0005615(extracellular space);GO:0005737(cytoplasm);GO:0006094(gluconeogenesis);GO:0007188(adenylate cyclase-modulating G protein-coupled receptor signaling pathway);GO:0007189(adenylate cyclase-activating G protein-coupled receptor signaling pathway);GO:0010737(protein kinase A signaling);GO:0010800(positive regulation of peptidyl-t…	04024(cAMP signaling pathway);04080(Neuroactive ligand-receptor interaction);04714(Thermogenesis);04911(Insulin secretion);04922(Glucagon signaling pathway)	NA	NA	glucagon [Source:MGI Symbol;Acc:MGI:95674]	protein_coding	R-MMU-163625(Glucagon binds to Glucagon receptor);R-MMU-379044(Liganded Gs-activating GPCR acts as a GEF for Gs);R-MMU-379048(Liganded Gq/11-activating GPCRs act as GEFs for Gq/11);R-MMU-381612(GLP1R binds GLP1);R-MMU-383313(Glucagon-like Peptide 1 is secreted from intestinal L cells);R-MMU-420123(Glucagon-like receptor 2 binds GLP2);R-MMU-421416(Proglucagon translocates from the ER Lumen to secr…	0	0	0	0	0	0.0234852	0	0	0	0	0	0	0	0	4	0	0	0
ENSMUSG00000000399	chr6	126798684	126826088	-	Ndufa9	66108	ENSMUST00000205002;ENSMUST00000200890	GO:0003954(NADH dehydrogenase activity);GO:0005515(protein binding);GO:0005739(mitochondrion);GO:0005743(mitochondrial inner membrane);GO:0005747(mitochondrial respiratory chain complex I);GO:0005759(mitochondrial matrix);GO:0007623(circadian rhythm);GO:0009060(aerobic respiration);GO:0031966(mitochondrial membrane);GO:0032981(mitochondrial respiratory chain complex I assembly);GO:0042776(proton …	00190(Oxidative phosphorylation);01100(Metabolic pathways);04714(Thermogenesis);04723(Retrograde endocannabinoid signaling);04932(Non-alcoholic fatty liver disease);05010(Alzheimer disease);05012(Parkinson disease);05014(Amyotrophic lateral sclerosis);05016(Huntington disease);05020(Prion disease);05022(Pathways of neurodegeneration - multiple diseases);05022(Pathways of neurodegeneration - multi…	NA	NA	NADH:ubiquinone oxidoreductase subunit A9 [Source:MGI Symbol;Acc:MGI:1913358]	protein_coding;retained_intron	R-MMU-163217(Complex I oxidises NADH to NAD+, reduces CoQ to QH2);R-MMU-6799178(Intermediate 1 binds HP subcomplex to form Intermediate 2);R-MMU-6799179(Peripheral arm subunits bind the 815kDa complex to form a 980kDa complex);R-MMU-6799191(Intermediate 2 binds MT-ND1:NDUFAF5:NDUFAF6 to form a 315kDa subcomplex);R-MMU-6799196(The MCIA complex, NDUFAF2-7 all dissociate from the 980kDa complex, res…	17.0033	2.81686	12.9434	17.3208	25.7893	39.9044	5.87704	4.91943	5.97476	1259	390	1632	2339	3574	7584	760	657	650
ENSMUSG00000000402	X	165306003	165368716	-	Egfl6	54156	ENSMUST00000000412	GO:0005178(integrin binding);GO:0005509(calcium ion binding);GO:0005576(extracellular region);GO:0005604(basement membrane);GO:0007155(cell adhesion);GO:0010811(positive regulation of cell-substrate adhesion);GO:0016020(membrane);GO:0030154(cell differentiation);GO:0030198(extracellular matrix organization);GO:0031012(extracellular matrix);GO:0110165(cellular anatomical entity)	NA	NA	NA	EGF-like-domain, multiple 6 [Source:MGI Symbol;Acc:MGI:1858599]	protein_coding	NA	0	0.067005	0.024494	0	0.068063	0	0	0.020216	0.085284	0	12	4	0	13	0	0	4	12
ENSMUSG00000000409	chr4	129442137	129467434	-	Lck	16818	ENSMUST00000167288;ENSMUST00000067240;ENSMUST00000102596;ENSMUST00000132030;ENSMUST00000127943;ENSMUST00000123640;ENSMUST00000139957	GO:0000166(nucleotide binding);GO:0000242(pericentriolar material);GO:0001772(immunological synapse);GO:0001784(phosphotyrosine residue binding);GO:0003823(antigen binding);GO:0004672(protein kinase activity);GO:0004712(protein serine/threonine/tyrosine kinase activity);GO:0004713(protein tyrosine kinase activity);GO:0004715(non-membrane spanning protein tyrosine kinase activity);GO:0004722(prote…	04064(NF-kappa B signaling pathway);04380(Osteoclast differentiation);04650(Natural killer cell mediated cytotoxicity);04658(Th1 and Th2 cell differentiation);04659(Th17 cell differentiation);04660(T cell receptor signaling pathway);05135(Yersinia infection);05166(Human T-cell leukemia virus 1 infection);05235(PD-L1 expression and PD-1 checkpoint pathway in cancer);05340(Primary immunodeficiency)…	K05856	EC:2.7.10.2	lymphocyte protein tyrosine kinase [Source:MGI Symbol;Acc:MGI:96756]	protein_coding;retained_intron	R-MMU-1433273(Interaction of Src kinases with c-Kit);R-MMU-1433418(Phosphorylation of JAK2);R-MMU-1433428(GRB2 is indirectly recruited to p-KIT through SHP2);R-MMU-1433451(JAK2 binds to p-KIT);R-MMU-1433454(Phosphorylation of GAB2 by SFKs);R-MMU-1433456(Recruitment of STATs);R-MMU-1433488(Phosphorylation of SHP2 by SFKs);R-MMU-1433506(Phosphorylation of APS);R-MMU-1433514(Synthesis of PIP3 from P…	0.495338	0.856604	1.79019	0.208745	0.394409	0.258207	0.181657	0.0823347	1.47215	52	166	317	40	77	70	34	16	227
ENSMUSG00000000411	chr4	129382807	129384815	-	Tssk3	58864	ENSMUST00000000421	GO:0000166(nucleotide binding);GO:0000287(magnesium ion binding);GO:0004672(protein kinase activity);GO:0004674(protein serine/threonine kinase activity);GO:0004712(protein serine/threonine/tyrosine kinase activity);GO:0005524(ATP binding);GO:0006468(protein phosphorylation);GO:0007283(spermatogenesis);GO:0016301(kinase activity);GO:0016310(phosphorylation);GO:0016740(transferase activity);GO:003…	NA	K08811	EC:2.7.11.1	testis-specific serine kinase 3 [Source:MGI Symbol;Acc:MGI:1929914]	protein_coding	NA	0	0	0	0	0.047085	0.067032	0	0	0	0	0	0	0	4	8	0	0	0
ENSMUSG00000000416	chr6	18366477	18514820	-	Cttnbp2	30785	ENSMUST00000152499;ENSMUST00000148602;ENSMUST00000139557;ENSMUST00000129669	GO:0005515(protein binding);GO:0005737(cytoplasm);GO:0005938(cell cortex);GO:0007420(brain development);GO:0008021(synaptic vesicle);GO:0017124(SH3 domain binding);GO:0030054(cell junction);GO:0042995(cell projection);GO:0043197(dendritic spine);GO:0045202(synapse);GO:0050807(regulation of synapse organization);GO:0098871(postsynaptic actin cytoskeleton);GO:0098978(glutamatergic synapse);GO:19052…	NA	NA	NA	cortactin binding protein 2 [Source:MGI Symbol;Acc:MGI:1353467]	retained_intron;nonsense_mediated_decay;protein_coding	NA	0.165485	0.0260533	0.229589	0.109453	0.103997	0.109183	0.0397931	0.0536687	0.192887	52	16	122	63	62	88	22	31	90
ENSMUSG00000000420	chr18	24338401	24419875	+	Galnt1	14423	ENSMUST00000000430;ENSMUST00000170243;ENSMUST00000164998;ENSMUST00000178605;ENSMUST00000171583;ENSMUST00000164066;ENSMUST00000169474;ENSMUST00000170191	GO:0004653(polypeptide N-acetylgalactosaminyltransferase activity);GO:0005576(extracellular region);GO:0005794(Golgi apparatus);GO:0006486(protein glycosylation);GO:0006493(protein O-linked glycosylation);GO:0016020(membrane);GO:0016021(integral component of membrane);GO:0016740(transferase activity);GO:0016757(glycosyltransferase activity);GO:0018242(protein O-linked glycosylation via serine);GO…	00512(Mucin type O-glycan biosynthesis);00514(Other types of O-glycan biosynthesis);01100(Metabolic pathways);01100(Metabolic pathways)	K00710	EC:2.4.1.41	polypeptide N-acetylgalactosaminyltransferase 1 [Source:MGI Symbol;Acc:MGI:894693]	protein_coding;nonsense_mediated_decay;processed_transcript	R-MMU-8849348(RAB6:GTP and BICD homodimers bind COPI-independent Golgi-to-ER retrograde cargo);R-MMU-8849350(RAB6:GTP displaces PAFAH1B1 from dynein:dynactin complex);R-MMU-8849353(Dynein drives COPI-independent retrograde traffic from the Golgi to the ER);R-MMU-913675(GALNTs transfer GalNAc to Mucins to form Tn antigens)	1.57304	0.434762	1.41046	2.33132	4.93581	7.34448	0.971212	0.479588	0.731182	307	159	468	828	1797	3667	330	170	209
ENSMUSG00000000435	chr10	107318769	107321995	-	Myf5	17877	ENSMUST00000000445	GO:0000978(RNA polymerase II cis-regulatory region sequence-specific DNA binding);GO:0000981(DNA-binding transcription factor activity, RNA polymerase II-specific);GO:0001228(DNA-binding transcription activator activity, RNA polymerase II-specific);GO:0001502(cartilage condensation);GO:0001503(ossification);GO:0001756(somitogenesis);GO:0001952(regulation of cell-matrix adhesion);GO:0003677(DNA bi…	04550(Signaling pathways regulating pluripotency of stem cells)	NA	NA	myogenic factor 5 [Source:MGI Symbol;Acc:MGI:97252]	protein_coding	R-MMU-448963(Interaction of MyoD:E protein with MEF2)	0	0	0	0	0	0.031636	0	0.030079	0	0	0	0	0	0	6	0	4	0
ENSMUSG00000000439	chr6	115578863	115599585	+	Mkrn2	67027	ENSMUST00000000449;ENSMUST00000204409;ENSMUST00000205248	GO:0000209(protein polyubiquitination);GO:0002862(negative regulation of inflammatory response to antigenic stimulus);GO:0005515(protein binding);GO:0005634(nucleus);GO:0005737(cytoplasm);GO:0006351(DNA-templated transcription);GO:0007283(spermatogenesis);GO:0016567(protein ubiquitination);GO:0016740(transferase activity);GO:0030154(cell differentiation);GO:0030274(LIM domain binding);GO:0043491(…	NA	K15687	EC:2.3.2.27	makorin, ring finger protein, 2 [Source:MGI Symbol;Acc:MGI:1914277]	protein_coding;processed_transcript;retained_intron	NA	1.29356	0.436999	2.75987	3.41996	4.40146	4.02082	1.63543	0.931356	1.28982	321	203	1161	1541	2034	2550	707	415	468
ENSMUSG00000000440	chr6	115337912	115467360	+	Pparg	19016	ENSMUST00000171644;ENSMUST00000205213;ENSMUST00000000450;ENSMUST00000203896	GO:0000976(transcription cis-regulatory region binding);GO:0002674(negative regulation of acute inflammatory response);GO:0003677(DNA binding);GO:0003700(DNA-binding transcription factor activity);GO:0004879(nuclear receptor activity);GO:0005634(nucleus);GO:0005654(nucleoplasm);GO:0005737(cytoplasm);GO:0005829(cytosol);GO:0006355(regulation of DNA-templated transcription);GO:0006357(regulation of…	03320(PPAR signaling pathway);04152(AMPK signaling pathway);04211(Longevity regulating pathway);04380(Osteoclast differentiation);04714(Thermogenesis);05016(Huntington disease);05200(Pathways in cancer);05202(Transcriptional misregulation in cancer);05216(Thyroid cancer);05216(Thyroid cancer)	NA	NA	peroxisome proliferator activated receptor gamma [Source:MGI Symbol;Acc:MGI:97747]	protein_coding;retained_intron	R-MMU-376419(Formation of NR-MED1 Coactivator Complex);R-MMU-381262(Formation of PPARG:RXRA heterodimer (ARF6 complex));R-MMU-382096(Formation of NR-NCOR Corepressor Complex);R-MMU-442475(Expression of Pparg);R-MMU-442515(Pparg:Rxra heterodimer binds to PPARG corepressors);R-MMU-4717507(Pias1,2-2 Sumoylate Pparg with Sumo1);R-MMU-556760(Pparg:Rxra heterodimer binds to fatty acids);R-MMU-9017440(P…	0.0764151	0.137535	1.33208	2.3456	2.49132	3.923	0.667323	0.184975	0.333162	8	27	237	446	486	1049	122	35	51
ENSMUSG00000000441	chr6	115595028	115652925	-	Raf1	110157	ENSMUST00000130528;ENSMUST00000112949;ENSMUST00000000451;ENSMUST00000203276;ENSMUST00000124553;ENSMUST00000203826;ENSMUST00000204512;ENSMUST00000127503	GO:0000165(MAPK cascade);GO:0000166(nucleotide binding);GO:0001666(response to hypoxia);GO:0001678(cellular glucose homeostasis);GO:0001934(positive regulation of protein phosphorylation);GO:0004672(protein kinase activity);GO:0004674(protein serine/threonine kinase activity);GO:0004709(MAP kinase kinase kinase activity);GO:0004712(protein serine/threonine/tyrosine kinase activity);GO:0005515(pro…	01521(EGFR tyrosine kinase inhibitor resistance);01522(Endocrine resistance);04010(MAPK signaling pathway);04012(ErbB signaling pathway);04014(Ras signaling pathway);04015(Rap1 signaling pathway);04022(cGMP-PKG signaling pathway);04024(cAMP signaling pathway);04062(Chemokine signaling pathway);04068(FoxO signaling pathway);04071(Sphingolipid signaling pathway);04072(Phospholipase D signaling path…	K04366	EC:2.7.11.1	v-raf-leukemia viral oncogene 1 [Source:MGI Symbol;Acc:MGI:97847]	retained_intron;protein_coding	R-MMU-2682349(RAF1:SGK:TSC22D3:WPP ubiquitinates SCNN channels);R-MMU-392835(Rap1 sequesters Raf1 to inhibit ERK cascade);R-MMU-443439(c-Src binds Raf1);R-MMU-443831(14-3-3-zeta binds Raf1);R-MMU-5624486(SFKs phosphorylates RAF1 on Y340,Y341);R-MMU-5624492(PAK phosphorylates p21 RAF1 on S338);R-MMU-5624494(RAF1 binds p21 RAS:GTP);R-MMU-5672950("Activator" RAF:YWHAB dimer binds RAS:GTP);R-MMU-5672…	2.49127	0.480668	3.90038	8.53849	8.56829	7.76733	3.26318	2.13009	2.82606	604	220	1605	3759	3871	4811	1376	928	1003
ENSMUSG00000000486	chr7	126813619	126832302	-	Septin1	54204	ENSMUST00000131208;ENSMUST00000106314;ENSMUST00000106313;ENSMUST00000133591;ENSMUST00000142356;ENSMUST00000133913;ENSMUST00000133733;ENSMUST00000205570	GO:0000166(nucleotide binding);GO:0003924(GTPase activity);GO:0005525(GTP binding);GO:0005737(cytoplasm);GO:0005815(microtubule organizing center);GO:0005856(cytoskeleton);GO:0005940(septin ring);GO:0007049(cell cycle);GO:0007056(spindle assembly involved in female meiosis);GO:0008021(synaptic vesicle);GO:0008104(protein localization);GO:0015630(microtubule cytoskeleton);GO:0017157(regulation of …	05100(Bacterial invasion of epithelial cells);05100(Bacterial invasion of epithelial cells)	NA	NA	septin 1 [Source:MGI Symbol;Acc:MGI:1858916]	retained_intron;protein_coding	NA	4.33069	0.63286	2.64415	1.57912	0.428059	0.899256	1.18288	0.31998	0.498811	423	116	442	282	80	226	204	58	73
ENSMUSG00000000489	chr15	79880075	79899178	-	Pdgfb	18591	ENSMUST00000000500;ENSMUST00000229168	GO:0001938(positive regulation of endothelial cell proliferation);GO:0002548(monocyte chemotaxis);GO:0005161(platelet-derived growth factor receptor binding);GO:0005518(collagen binding);GO:0005576(extracellular region);GO:0006468(protein phosphorylation);GO:0007165(signal transduction);GO:0008083(growth factor activity);GO:0008284(positive regulation of cell population proliferation);GO:0009611(…	01521(EGFR tyrosine kinase inhibitor resistance);04010(MAPK signaling pathway);04014(Ras signaling pathway);04015(Rap1 signaling pathway);04020(Calcium signaling pathway);04072(Phospholipase D signaling pathway);04151(PI3K-Akt signaling pathway);04510(Focal adhesion);04540(Gap junction);04630(JAK-STAT signaling pathway);04810(Regulation of actin cytoskeleton);05167(Kaposi sarcoma-associated herpe…	NA	NA	platelet derived growth factor, B polypeptide [Source:MGI Symbol;Acc:MGI:97528]	protein_coding;retained_intron	R-MMU-1524182(Activated PLC gamma dissociates from the PDGF receptor);R-MMU-1524186(Phosphorylation of PLCgamma by PDGFR);R-MMU-186765(PLC-gamma binds to the active receptor);R-MMU-186773(PDGF dimer binds two receptors simultaneously);R-MMU-186778(SHP2 binds to the active receptor);R-MMU-186780(PI3-kinase binds to the active receptor);R-MMU-186786(Autophosphorylation of PDGF beta receptors);R-MMU…	0.278887	0.319023	0.437452	1.06047	1.37143	1.09022	0.406291	0.216365	0.321556	41	88	110	285	377	411	104	58	70
ENSMUSG00000000530	chr15	101026403	101043217	+	Acvrl1	11482	ENSMUST00000000542;ENSMUST00000120028;ENSMUST00000117984;ENSMUST00000121718;ENSMUST00000120754;ENSMUST00000128868;ENSMUST00000128525	GO:0000166(nucleotide binding);GO:0001525(angiogenesis);GO:0001666(response to hypoxia);GO:0001701(in utero embryonic development);GO:0001937(negative regulation of endothelial cell proliferation);GO:0001938(positive regulation of endothelial cell proliferation);GO:0001946(lymphangiogenesis);GO:0001974(blood vessel remodeling);GO:0003203(endocardial cushion morphogenesis);GO:0004672(protein kinas…	04060(Cytokine-cytokine receptor interaction);04060(Cytokine-cytokine receptor interaction)	K13594	EC:2.7.11.30	activin A receptor, type II-like 1 [Source:MGI Symbol;Acc:MGI:1338946]	protein_coding;retained_intron;processed_transcript	R-MMU-8858369(ACVRL1 binds BMP9,BMP10)	1.21227	0.776162	1.40568	1.43746	2.75925	2.66522	0.678848	0.502877	0.189427	183	218	362	396	777	1030	179	137	43
ENSMUSG00000000531	chr15	101122069	101130637	+	Tamalin	56149	ENSMUST00000000543	GO:0005515(protein binding);GO:0005641(nuclear envelope lumen);GO:0005737(cytoplasm);GO:0005886(plasma membrane);GO:0006886(intracellular protein transport);GO:0007165(signal transduction);GO:0008104(protein localization);GO:0014069(postsynaptic density);GO:0016020(membrane);GO:0030054(cell junction);GO:0030165(PDZ domain binding);GO:0031267(small GTPase binding);GO:0042802(identical protein bind…	NA	NA	NA	trafficking regulator and scaffold protein tamalin [Source:MGI Symbol;Acc:MGI:1860303]	protein_coding	NA	0.135392	0.087526	1.12	0.374185	0.459204	1.14676	0.247209	0.174882	0.811412	10	12	137	49	62	211	31	23	86
ENSMUSG00000000532	chr15	101071948	101111565	+	Acvr1b	11479	ENSMUST00000000544	GO:0000082(G1/S transition of mitotic cell cycle);GO:0000166(nucleotide binding);GO:0001701(in utero embryonic development);GO:0001942(hair follicle development);GO:0004672(protein kinase activity);GO:0004674(protein serine/threonine kinase activity);GO:0004675(transmembrane receptor protein serine/threonine kinase activity);GO:0005515(protein binding);GO:0005524(ATP binding);GO:0005829(cytosol);…	04060(Cytokine-cytokine receptor interaction);04350(TGF-beta signaling pathway);04550(Signaling pathways regulating pluripotency of stem cells)	K13567	EC:2.7.11.30	activin A receptor, type 1B [Source:MGI Symbol;Acc:MGI:1338944]	protein_coding	R-MMU-1181149(ACVR2A,B (ActRIIA,B) phosphorylates ACVR1B (ActRIB, ALK4) in response to Activin);R-MMU-1181153(Activin A,AB,B binds Activin Receptor ACVR2A,B:ACVR1B);R-MMU-1225898(The Nodal Receptor binds Nodal ligands);R-MMU-1549526(Phosphorylation of SMAD2,3 by Activin:Activin Receptor)	0.294115	0.298401	1.5384	1.38787	2.93255	2.75899	0.649987	0.689145	0.390022	46	87	408	394	855	1103	177	194	90
ENSMUSG00000000538	chr11	60117541	60243731	-	Tom1l2	216810	ENSMUST00000095254;ENSMUST00000153920;ENSMUST00000102683;ENSMUST00000151284;ENSMUST00000064019;ENSMUST00000102682;ENSMUST00000142225	GO:0005768(endosome);GO:0007165(signal transduction);GO:0015031(protein transport);GO:0016020(membrane);GO:0019901(protein kinase binding);GO:0030276(clathrin binding);GO:0035091(phosphatidylinositol binding);GO:0043130(ubiquitin binding);GO:0045839(negative regulation of mitotic nuclear division);GO:0045839(negative regulation of mitotic nuclear division)	NA	NA	NA	target of myb1-like 2 (chicken) [Source:MGI Symbol;Acc:MGI:2443306]	protein_coding;processed_transcript	NA	0.967009	0.131996	2.16476	3.41507	3.27976	3.49539	1.29155	0.656447	0.984361	299	77	1142	1925	1897	2773	698	366	448
ENSMUSG00000000552	chr15	103222322	103248520	-	Zfp385a	29813	ENSMUST00000229373;ENSMUST00000168828;ENSMUST00000229551	GO:0000785(chromatin);GO:0002039(p53 binding);GO:0003676(nucleic acid binding);GO:0003723(RNA binding);GO:0003730(mRNA 3'-UTR binding);GO:0005634(nucleus);GO:0005730(nucleolus);GO:0005737(cytoplasm);GO:0006417(regulation of translation);GO:0006915(apoptotic process);GO:0006974(cellular response to DNA damage stimulus);GO:0007049(cell cycle);GO:0007599(hemostasis);GO:0007611(learning or memory);GO…	NA	NA	NA	zinc finger protein 385A [Source:MGI Symbol;Acc:MGI:1352495]	protein_coding	R-MMU-6803719(TP53 binds ZNF385A)	4.4726	0.771739	2.20563	7.81083	9.11026	13.163	2.19797	1.86141	1.98679	397	128	333	1263	1511	2996	340	298	259
ENSMUSG00000000555	chr15	103252713	103275190	-	Itga5	16402	ENSMUST00000215331;ENSMUST00000023128;ENSMUST00000230775;ENSMUST00000230460	GO:0001525(angiogenesis);GO:0005154(epidermal growth factor receptor binding);GO:0005178(integrin binding);GO:0005515(protein binding);GO:0005737(cytoplasm);GO:0005783(endoplasmic reticulum);GO:0005794(Golgi apparatus);GO:0005886(plasma membrane);GO:0005911(cell-cell junction);GO:0005925(focal adhesion);GO:0007044(cell-substrate junction assembly);GO:0007155(cell adhesion);GO:0007157(heterophilic…	04145(Phagosome);04151(PI3K-Akt signaling pathway);04510(Focal adhesion);04512(ECM-receptor interaction);04640(Hematopoietic cell lineage);04810(Regulation of actin cytoskeleton);05100(Bacterial invasion of epithelial cells);05133(Pertussis);05135(Yersinia infection);05165(Human papillomavirus infection);05168(Herpes simplex virus 1 infection);05205(Proteoglycans in cancer);05206(MicroRNAs in can…	NA	NA	integrin alpha 5 (fibronectin receptor alpha) [Source:MGI Symbol;Acc:MGI:96604]	nonsense_mediated_decay;protein_coding;retained_intron	R-MMU-202723(Integrin alpha5beta1 binds FN1 dimer);R-MMU-2327746(FN1 aggregation);R-MMU-2328037(Fibrillin-1 binds integrins);R-MMU-2426259(COMP binds Integrin alpha5beta1, Integrin alphaVbeta3, CD47);R-MMU-265424(SPP1 (osteopontin) binds integrin alpha5beta1, alpha9beta1);R-MMU-374686(L1 interaction with Integrins);R-MMU-4088264(Endostatin binds integrin alphaVbeta3, alphaVbeta5, alpha3beta1, alp…	4.26843	0.602736	4.67921	11.2123	10.6498	10.4065	4.44096	2.41987	3.38935	743	197	1386	3557	3464	4645	1349	759	867
ENSMUSG00000000560	chr5	71114940	71253192	-	Gabra2	14395	ENSMUST00000197284	GO:0001505(regulation of neurotransmitter levels);GO:0004888(transmembrane signaling receptor activity);GO:0004890(GABA-A receptor activity);GO:0005216(ion channel activity);GO:0005230(extracellular ligand-gated ion channel activity);GO:0005237(inhibitory extracellular ligand-gated ion channel activity);GO:0005254(chloride channel activity);GO:0005515(protein binding);GO:0005886(plasma membrane);…	04080(Neuroactive ligand-receptor interaction);04723(Retrograde endocannabinoid signaling);04727(GABAergic synapse);04742(Taste transduction);05032(Morphine addiction);05033(Nicotine addiction)	NA	NA	gamma-aminobutyric acid (GABA) A receptor, subunit alpha 2 [Source:MGI Symbol;Acc:MGI:95614]	protein_coding	R-MMU-975340(GABR heteropentamers:GABA transport Cl- from extracellular region to cytosol)	0.160811	0.0237152	0	0.0242812	0.0236661	0.00575013	0.0145932	0.0164017	0.0704637	44	12	0	12	12	4	7	8	28
ENSMUSG00000000561	chr3	105866685	105877076	+	Wdr77	70465	ENSMUST00000010278;ENSMUST00000127464;ENSMUST00000130994;ENSMUST00000128005;ENSMUST00000151263	GO:0000387(spliceosomal snRNP assembly);GO:0005515(protein binding);GO:0005634(nucleus);GO:0005654(nucleoplasm);GO:0005737(cytoplasm);GO:0005794(Golgi apparatus);GO:0005829(cytosol);GO:0006357(regulation of transcription by RNA polymerase II);GO:0007309(oocyte axis specification);GO:0008284(positive regulation of cell population proliferation);GO:0008285(negative regulation of cell population pro…	NA	NA	NA	WD repeat domain 77 [Source:MGI Symbol;Acc:MGI:1917715]	protein_coding;retained_intron;nonsense_mediated_decay	R-MMU-191790(Loading and methylation of Sm proteins onto SMN Complexes);R-MMU-3215385(CDK4 in CCND1:CDK4:PRMT5:WDR77 phosphorylates WDR77);R-MMU-3215406(PRMT5 binds WDR77);R-MMU-3215426(COPRS binds CCND1:CDK4:PRMT5:pT5-WDR77);R-MMU-3215448(SWI/SNF chromatin remodelling complex enhances MEP50:PRMT5 methyltransferase activity);R-MMU-5205799(CCND1:CDK4:PRMT5:pT5-WDR77 methylates arginine-9 of histon…	1.27578	0.467844	1.29891	2.93641	5.17088	4.64096	0.893708	0.801678	0.706515	220	150	380	916	1653	2034	268	247	178
ENSMUSG00000000562	chr3	105778174	105816242	+	Adora3	11542	ENSMUST00000164730;ENSMUST00000000574;ENSMUST00000197613	GO:0001609(G protein-coupled adenosine receptor activity);GO:0001973(G protein-coupled adenosine receptor signaling pathway);GO:0004930(G protein-coupled receptor activity);GO:0005886(plasma membrane);GO:0007165(signal transduction);GO:0007186(G protein-coupled receptor signaling pathway);GO:0008285(negative regulation of cell population proliferation);GO:0010646(regulation of cell communication)…	04022(cGMP-PKG signaling pathway);04071(Sphingolipid signaling pathway);04080(Neuroactive ligand-receptor interaction);04080(Neuroactive ligand-receptor interaction)	NA	NA	adenosine A3 receptor [Source:MGI Symbol;Acc:MGI:104847]	protein_coding;retained_intron	NA	0.665644	0.0242933	0.0355219	0.132217	0.0484868	0.166994	0.0346684	0	0	88	6	8	32	12	57	8	0	0
ENSMUSG00000000563	chr3	105850014	105867415	-	Atp5pb	11950	ENSMUST00000118209;ENSMUST00000133320;ENSMUST00000199311;ENSMUST00000153666;ENSMUST00000143022;ENSMUST00000123959	GO:0000276(mitochondrial proton-transporting ATP synthase complex, coupling factor F(o));GO:0005739(mitochondrion);GO:0005743(mitochondrial inner membrane);GO:0005753(mitochondrial proton-transporting ATP synthase complex);GO:0006811(ion transport);GO:0015078(proton transmembrane transporter activity);GO:0015986(proton motive force-driven ATP synthesis);GO:0016020(membrane);GO:0016021(integral co…	00190(Oxidative phosphorylation);01100(Metabolic pathways);04714(Thermogenesis);05010(Alzheimer disease);05012(Parkinson disease);05014(Amyotrophic lateral sclerosis);05016(Huntington disease);05020(Prion disease);05022(Pathways of neurodegeneration - multiple diseases);05022(Pathways of neurodegeneration - multiple diseases)	NA	NA	ATP synthase peripheral stalk-membrane subunit b [Source:MGI Symbol;Acc:MGI:1100495]	protein_coding;nonsense_mediated_decay;retained_intron	R-MMU-164832(ATPase synthesizes ATP);R-MMU-164834(Enzyme-bound ATP is released);R-MMU-164840(ADP and Pi bind to ATPase);R-MMU-8949580(F1Fo ATP synthase dimerizes)	18.7396	2.27273	10.7851	10.5897	30.2607	40.5097	5.73323	2.77027	9.48439	2711	616	2658	2795	8192	15042	1448	722	2015
ENSMUSG00000000567	chr11	112673050	112678586	+	Sox9	20682	ENSMUST00000000579	GO:0000122(negative regulation of transcription by RNA polymerase II);GO:0000976(transcription cis-regulatory region binding);GO:0000978(RNA polymerase II cis-regulatory region sequence-specific DNA binding);GO:0000981(DNA-binding transcription factor activity, RNA polymerase II-specific);GO:0000987(cis-regulatory region sequence-specific DNA binding);GO:0001228(DNA-binding transcription activato…	04024(cAMP signaling pathway)	NA	NA	SRY (sex determining region Y)-box 9 [Source:MGI Symbol;Acc:MGI:98371]	protein_coding	R-MMU-5626938(Beta-catenin binds SOX proteins);R-MMU-8985343(RUNX2 binds SOX9);R-MMU-9690410(Sox9 binds the Sox9 gene);R-MMU-9690416(Expression of Sox9 in testis differentiation);R-MMU-9690868(Sox9 and Gata4 bind the Dmrt1 gene);R-MMU-9690898(Expression of Dmrt1 in testis differentiation);R-MMU-9692133(Sox9 binds the Dhh gene);R-MMU-9692136(Expression of Fgf9 in testis differentiation);R-MMU-9692…	0.567507	0.050826	0.90357	2.68956	4.60355	2.67289	0.502271	0.319978	0.886892	83	14	225	715	1255	1000	128	84	190
ENSMUSG00000000568	chr5	100103794	100126797	-	Hnrnpd	11991	ENSMUST00000172361;ENSMUST00000019128;ENSMUST00000112939;ENSMUST00000072750;ENSMUST00000171106;ENSMUST00000171640;ENSMUST00000164833;ENSMUST00000168396;ENSMUST00000170654	GO:0001889(liver development);GO:0003676(nucleic acid binding);GO:0003677(DNA binding);GO:0003680(minor groove of adenine-thymine-rich DNA binding);GO:0003682(chromatin binding);GO:0003723(RNA binding);GO:0003729(mRNA binding);GO:0005515(protein binding);GO:0005634(nucleus);GO:0005654(nucleoplasm);GO:0005737(cytoplasm);GO:0005829(cytosol);GO:0007420(brain development);GO:0010468(regulation of gen…	NA	NA	NA	heterogeneous nuclear ribonucleoprotein D [Source:MGI Symbol;Acc:MGI:101947]	protein_coding;nonsense_mediated_decay;retained_intron	R-MMU-156661(Formation of Exon Junction Complex);R-MMU-450434(AUF1(hnRNP D0) dimers bind AU-rich element in 3' UTR of mRNA);R-MMU-450466(AUF1:mRNA complex is destroyed);R-MMU-450551(AUF1 binds translation and heat shock proteins);R-MMU-450580(AUF1 (hnRNP D0) is ubiquitinylated);R-MMU-72127(Formation of the Spliceosomal B Complex);R-MMU-72130(Formation of an intermediate Spliceosomal C complex);R-…	2.37475	0.482935	3.01878	4.06791	5.56782	7.28582	1.63926	1.03416	1.57944	617	237	1338	1926	2703	4850	745	487	605
ENSMUSG00000000579	chr17	6869070	6877078	+	Dynlt1c	100040563	ENSMUST00000092966;ENSMUST00000149027;ENSMUST00000138598;ENSMUST00000124894	GO:0000132(establishment of mitotic spindle orientation);GO:0001917(photoreceptor inner segment);GO:0005515(protein binding);GO:0005737(cytoplasm);GO:0005739(mitochondrion);GO:0005794(Golgi apparatus);GO:0005819(spindle);GO:0005856(cytoskeleton);GO:0005868(cytoplasmic dynein complex);GO:0005874(microtubule);GO:0005881(cytoplasmic microtubule);GO:0007018(microtubule-based movement);GO:0007049(cell…	05132(Salmonella infection);05132(Salmonella infection)	NA	NA	dynein light chain Tctex-type 1C [Source:MGI Symbol;Acc:MGI:3807476]	protein_coding;retained_intron	R-MMU-6798748(Exocytosis of secretory granule lumen proteins);R-MMU-6800434(Exocytosis of ficolin-rich granule lumen proteins)	0.365687	0.484902	1.1927	2.50227	2.06938	2.87198	0.680642	0.429397	1.24251	50	122	272	610	517	983	160	105	245
ENSMUSG00000000581	chr11	17207592	17219176	+	C1d	57316	ENSMUST00000131227;ENSMUST00000135568;ENSMUST00000000594;ENSMUST00000156784;ENSMUST00000130330	GO:0000178(exosome (RNase complex));GO:0000460(maturation of 5.8S rRNA);GO:0003677(DNA binding);GO:0003714(transcription corepressor activity);GO:0003723(RNA binding);GO:0005515(protein binding);GO:0005634(nucleus);GO:0005654(nucleoplasm);GO:0005730(nucleolus);GO:0005737(cytoplasm);GO:0006364(rRNA processing);GO:0006915(apoptotic process);GO:0010468(regulation of gene expression);GO:0016922(nucle…	03018(RNA degradation);03018(RNA degradation)	NA	NA	C1D nuclear receptor co-repressor [Source:MGI Symbol;Acc:MGI:1927354]	processed_transcript;protein_coding	R-MMU-6791218(12S pre-rRNA is nucleolytically processed to yield 5.8S rRNA);R-MMU-6791222(21S pre-rRNA is nucleolytically processed at site E (site2a) to yield 18SE pre-rRNA)	2.34825	0.348767	2.13912	1.68374	6.01593	5.27761	0.939572	0.552862	1.7553	332	94	515	434	1587	1909	232	141	363
ENSMUSG00000000594	chr11	54988941	55003855	+	Gm2a	14667	ENSMUST00000000608	GO:0004563(beta-N-acetylhexosaminidase activity);GO:0005319(lipid transporter activity);GO:0005739(mitochondrion);GO:0005764(lysosome);GO:0005829(cytosol);GO:0006629(lipid metabolic process);GO:0006665(sphingolipid metabolic process);GO:0006689(ganglioside catabolic process);GO:0006869(lipid transport);GO:0007611(learning or memory);GO:0008047(enzyme activator activity);GO:0009313(oligosaccharide…	04142(Lysosome)	NA	NA	GM2 ganglioside activator protein [Source:MGI Symbol;Acc:MGI:95762]	protein_coding	R-MMU-1605595(Hexosaminidase A cleaves GalNAc from GM2 to form GM3);R-MMU-1605717(Ganglioside GM2 activator presents GM2 to hexosaminidase for cleavage);R-MMU-6798751(Exocytosis of azurophil granule lumen proteins)	7.54382	1.23092	5.40522	12.035	21.195	25.0552	3.67103	2.19925	3.95884	1097	335	1339	3192	5767	9352	932	576	845
ENSMUSG00000000600	chr5	3853184	3894303	+	Krit1	79264	ENSMUST00000199845;ENSMUST00000080085;ENSMUST00000199475;ENSMUST00000200577;ENSMUST00000200386;ENSMUST00000171023;ENSMUST00000196098;ENSMUST00000197742;ENSMUST00000197611;ENSMUST00000199234;ENSMUST00000200004	GO:0001525(angiogenesis);GO:0001937(negative regulation of endothelial cell proliferation);GO:0003158(endothelium development);GO:0005515(protein binding);GO:0005546(phosphatidylinositol-4,5-bisphosphate binding);GO:0005737(cytoplasm);GO:0005856(cytoskeleton);GO:0005886(plasma membrane);GO:0005911(cell-cell junction);GO:0008017(microtubule binding);GO:0010596(negative regulation of endothelial ce…	04015(Rap1 signaling pathway);04015(Rap1 signaling pathway)	NA	NA	KRIT1, ankyrin repeat containing [Source:MGI Symbol;Acc:MGI:1930618]	retained_intron;protein_coding;nonsense_mediated_decay	NA	0.535945	0.108858	0.59549	0.776471	0.899815	0.784723	0.284651	0.20494	0.272636	416	160	784	1095	1302	1554	385	287	311
ENSMUSG00000000605	chr7	7285308	7303850	-	Clcn4	12727	ENSMUST00000000619;ENSMUST00000210061;ENSMUST00000210444;ENSMUST00000210594;ENSMUST00000211574;ENSMUST00000211551;ENSMUST00000210989	GO:0000166(nucleotide binding);GO:0005247(voltage-gated chloride channel activity);GO:0005254(chloride channel activity);GO:0005524(ATP binding);GO:0005764(lysosome);GO:0005765(lysosomal membrane);GO:0005768(endosome);GO:0005769(early endosome);GO:0005783(endoplasmic reticulum);GO:0005789(endoplasmic reticulum membrane);GO:0005794(Golgi apparatus);GO:0005887(integral component of plasma membrane)…	NA	NA	NA	chloride channel, voltage-sensitive 4 [Source:MGI Symbol;Acc:MGI:104571]	protein_coding;retained_intron;nonsense_mediated_decay;processed_transcript	R-MMU-2730692(CLCN4/5/6 exchange Cl- for H+)	4.71511	1.50804	4.29273	5.77529	6.90283	6.59579	2.35614	1.04327	3.0065	1425	851	2209	3185	3905	5118	1243	568	1334

## Sheet: Figure 6b
GO_ID	GO_Term	GO_Category	IDs	S	TS	B	TB	Rich.Factor	P.value	Sig.Sign.P	Q.value	Sig.Sign.Q	S_Up_ID	S_Up_Num	S_Down_ID	S_Down_Num	MapID_Count	ZScore
GO:0016020	membrane	Cellular Component	ENSMUSG00000042248|Cyp2c37, ENSMUSG00000067225|Cyp2c54, ENSMUSG00000054827|Cyp2c50, ENSMUSG00000029445|Hpd, ENSMUSG00000050445|Cyp8b1, ENSMUSG00000030236|Slco1b2, ENSMUSG00000068083|Cyp2d40, ENSMUSG00000003053|Cyp2c29, ENSMUSG00000032010|Usp2, ENSMUSG00000038754|Elovl3, ENSMUSG00000061906|Ugt2b38, ENSMUSG00000063626|Unc5d, ENSMUSG00000102742|Pcdhga11, ENSMUSG00000032327|Stra6, ENSMUSG00000028240|…	643	1435	8851	28382	0.0726	7.91648e-29	****	5.32937e-25	****	ENSMUSG00000030579|Tyrobp, ENSMUSG00000059089|Fcgr4, ENSMUSG00000022180|Slc7a8, ENSMUSG00000027962|Vcam1, ENSMUSG00000034634|Ly6d, ENSMUSG00000005087|Cd44, ENSMUSG00000025351|Cd63, ENSMUSG00000033777|Tlr13, ENSMUSG00000008845|Cd163, ENSMUSG00000015568|Lpl, ENSMUSG00000021696|Elovl7, ENSMUSG00000010307|Tmem86a, ENSMUSG00000078937|Cpt1b, ENSMUSG00000056124|B4galt6, ENSMUSG00000023033|Scn8a, ENSMUSG…	387	ENSMUSG00000042248|Cyp2c37, ENSMUSG00000067225|Cyp2c54, ENSMUSG00000054827|Cyp2c50, ENSMUSG00000029445|Hpd, ENSMUSG00000050445|Cyp8b1, ENSMUSG00000030236|Slco1b2, ENSMUSG00000068083|Cyp2d40, ENSMUSG00000003053|Cyp2c29, ENSMUSG00000032010|Usp2, ENSMUSG00000038754|Elovl3, ENSMUSG00000061906|Ugt2b38, ENSMUSG00000063626|Unc5d, ENSMUSG00000102742|Pcdhga11, ENSMUSG00000032327|Stra6, ENSMUSG00000028240|…	256	7282	51.8898		GO_Category		Rich.Factor		P-value color	P-value range	Sig.Sign
GO:0005576	extracellular region	Cellular Component	ENSMUSG00000060807|Serpina6, ENSMUSG00000078675|Mup16, ENSMUSG00000109764|Klkb1, ENSMUSG00000078673|Mup19, ENSMUSG00000078687|Mup8, ENSMUSG00000078680|Mup10, ENSMUSG00000029656|C8b, ENSMUSG00000078686|Mup9, ENSMUSG00000073830|Mup14, ENSMUSG00000072849|Serpina1e, ENSMUSG00000073834|Mup11, ENSMUSG00000078674|Mup18, ENSMUSG00000110439|Mup22, ENSMUSG00000059908|Mug1, ENSMUSG00000078683|Mup1, ENSMUSG0…	196	1435	1859	28382	0.1054	2.29356e-23	****	7.72013e-20	****	ENSMUSG00000031722|Hp, ENSMUSG00000026822|Lcn2, ENSMUSG00000023913|Pla2g7, ENSMUSG00000031838|Ifi30, ENSMUSG00000025351|Cd63, ENSMUSG00000031538|Plat, ENSMUSG00000037035|Inhbb, ENSMUSG00000019122|Ccl9, ENSMUSG00000008845|Cd163, ENSMUSG00000015568|Lpl, ENSMUSG00000036905|C1qb, ENSMUSG00000022893|Adamts1, ENSMUSG00000035385|Ccl2, ENSMUSG00000051439|Cd14, ENSMUSG00000023992|Trem2, ENSMUSG00000037411…	108	ENSMUSG00000060807|Serpina6, ENSMUSG00000078675|Mup16, ENSMUSG00000109764|Klkb1, ENSMUSG00000078673|Mup19, ENSMUSG00000078687|Mup8, ENSMUSG00000078680|Mup10, ENSMUSG00000029656|C8b, ENSMUSG00000078686|Mup9, ENSMUSG00000073830|Mup14, ENSMUSG00000072849|Serpina1e, ENSMUSG00000073834|Mup11, ENSMUSG00000078674|Mup18, ENSMUSG00000110439|Mup22, ENSMUSG00000059908|Mug1, ENSMUSG00000078683|Mup1, ENSMUSG0…	88	1535	19.245		Process		1			[0, 0.0001)	****
GO:0005615	extracellular space	Cellular Component	ENSMUSG00000060807|Serpina6, ENSMUSG00000078675|Mup16, ENSMUSG00000109764|Klkb1, ENSMUSG00000078673|Mup19, ENSMUSG00000078687|Mup8, ENSMUSG00000078680|Mup10, ENSMUSG00000029656|C8b, ENSMUSG00000078686|Mup9, ENSMUSG00000073830|Mup14, ENSMUSG00000072849|Serpina1e, ENSMUSG00000073834|Mup11, ENSMUSG00000078674|Mup18, ENSMUSG00000110439|Mup22, ENSMUSG00000059908|Mug1, ENSMUSG00000023043|Krt18, ENSMUSG…	186	1435	1780	28382	0.1045	9.85711e-22	****	2.21194e-18	****	ENSMUSG00000023043|Krt18, ENSMUSG00000031722|Hp, ENSMUSG00000059089|Fcgr4, ENSMUSG00000027962|Vcam1, ENSMUSG00000026822|Lcn2, ENSMUSG00000023913|Pla2g7, ENSMUSG00000025351|Cd63, ENSMUSG00000031538|Plat, ENSMUSG00000037035|Inhbb, ENSMUSG00000019122|Ccl9, ENSMUSG00000015568|Lpl, ENSMUSG00000036905|C1qb, ENSMUSG00000030786|Itgam, ENSMUSG00000031271|Serpina7, ENSMUSG00000035385|Ccl2, ENSMUSG000000514…	114	ENSMUSG00000060807|Serpina6, ENSMUSG00000078675|Mup16, ENSMUSG00000109764|Klkb1, ENSMUSG00000078673|Mup19, ENSMUSG00000078687|Mup8, ENSMUSG00000078680|Mup10, ENSMUSG00000029656|C8b, ENSMUSG00000078686|Mup9, ENSMUSG00000073830|Mup14, ENSMUSG00000072849|Serpina1e, ENSMUSG00000073834|Mup11, ENSMUSG00000078674|Mup18, ENSMUSG00000110439|Mup22, ENSMUSG00000059908|Mug1, ENSMUSG00000057400|Ces1c, ENSMUSG…	72	1428	19.3178		Component		0.8			[0.0001, 0.001)	***
GO:0005886	plasma membrane	Cellular Component	ENSMUSG00000042248|Cyp2c37, ENSMUSG00000067225|Cyp2c54, ENSMUSG00000054827|Cyp2c50, ENSMUSG00000030236|Slco1b2, ENSMUSG00000029656|C8b, ENSMUSG00000003053|Cyp2c29, ENSMUSG00000063626|Unc5d, ENSMUSG00000102742|Pcdhga11, ENSMUSG00000032327|Stra6, ENSMUSG00000023043|Krt18, ENSMUSG00000030579|Tyrobp, ENSMUSG00000053368|Rxfp2, ENSMUSG00000067144|Slc22a7, ENSMUSG00000059089|Fcgr4, ENSMUSG00000048080|Ol…	436	1435	5717	28382	0.0763	2.2242e-21	****	3.74334e-18	****	ENSMUSG00000023043|Krt18, ENSMUSG00000030579|Tyrobp, ENSMUSG00000059089|Fcgr4, ENSMUSG00000022180|Slc7a8, ENSMUSG00000027962|Vcam1, ENSMUSG00000034634|Ly6d, ENSMUSG00000005087|Cd44, ENSMUSG00000051483|Cbr1, ENSMUSG00000025351|Cd63, ENSMUSG00000030494|Rhpn2, ENSMUSG00000020312|Shc2, ENSMUSG00000008845|Cd163, ENSMUSG00000015568|Lpl, ENSMUSG00000023033|Scn8a, ENSMUSG00000030786|Itgam, ENSMUSG0000005…	266	ENSMUSG00000042248|Cyp2c37, ENSMUSG00000067225|Cyp2c54, ENSMUSG00000054827|Cyp2c50, ENSMUSG00000030236|Slco1b2, ENSMUSG00000029656|C8b, ENSMUSG00000003053|Cyp2c29, ENSMUSG00000063626|Unc5d, ENSMUSG00000102742|Pcdhga11, ENSMUSG00000032327|Stra6, ENSMUSG00000053368|Rxfp2, ENSMUSG00000067144|Slc22a7, ENSMUSG00000048080|Olfr731, ENSMUSG00000092345|Gm20503, ENSMUSG00000049010|Olfr982, ENSMUSG000000211…	170	4440	36.8284		Function		0.6			[0.001, 0.01)	**
GO:0016021	integral component of membrane	Cellular Component	ENSMUSG00000030236|Slco1b2, ENSMUSG00000068083|Cyp2d40, ENSMUSG00000038754|Elovl3, ENSMUSG00000061906|Ugt2b38, ENSMUSG00000063626|Unc5d, ENSMUSG00000102742|Pcdhga11, ENSMUSG00000032327|Stra6, ENSMUSG00000028240|Cyp7a1, ENSMUSG00000049152|Ugt3a2, ENSMUSG00000030579|Tyrobp, ENSMUSG00000053368|Rxfp2, ENSMUSG00000067144|Slc22a7, ENSMUSG00000059089|Fcgr4, ENSMUSG00000048080|Olfr731, ENSMUSG00000049010…	484	1435	6721	28382	0.072	5.95208e-19	****	8.01388e-16	****	ENSMUSG00000030579|Tyrobp, ENSMUSG00000059089|Fcgr4, ENSMUSG00000022180|Slc7a8, ENSMUSG00000027962|Vcam1, ENSMUSG00000005087|Cd44, ENSMUSG00000025351|Cd63, ENSMUSG00000033777|Tlr13, ENSMUSG00000008845|Cd163, ENSMUSG00000021696|Elovl7, ENSMUSG00000010307|Tmem86a, ENSMUSG00000078937|Cpt1b, ENSMUSG00000056124|B4galt6, ENSMUSG00000023033|Scn8a, ENSMUSG00000116207|Nnt, ENSMUSG00000030786|Itgam, ENSMUS…	265	ENSMUSG00000030236|Slco1b2, ENSMUSG00000068083|Cyp2d40, ENSMUSG00000038754|Elovl3, ENSMUSG00000061906|Ugt2b38, ENSMUSG00000063626|Unc5d, ENSMUSG00000102742|Pcdhga11, ENSMUSG00000032327|Stra6, ENSMUSG00000028240|Cyp7a1, ENSMUSG00000049152|Ugt3a2, ENSMUSG00000053368|Rxfp2, ENSMUSG00000067144|Slc22a7, ENSMUSG00000048080|Olfr731, ENSMUSG00000049010|Olfr982, ENSMUSG00000075014|Gm10800, ENSMUSG00000072…	219	5209	38.4768				0.4			[0.01, 0.05)	*
GO:0030533	triplet codon-amino acid adaptor activity	Molecular Function	ENSMUSG00000064346|mt-Tw, ENSMUSG00000064347|mt-Ta, ENSMUSG00000064348|mt-Tn, ENSMUSG00000064342|mt-Ti, ENSMUSG00000064343|mt-Tq, ENSMUSG00000064344|mt-Tm, ENSMUSG00000064361|mt-Tr, ENSMUSG00000064369|mt-Te, ENSMUSG00000064338|mt-Tv, ENSMUSG00000064366|mt-Tl2, ENSMUSG00000064371|mt-Tt, ENSMUSG00000064350|mt-Ty, ENSMUSG00000064353|mt-Td, ENSMUSG00000064359|mt-Tg, ENSMUSG00000064340|mt-Tl1, ENSMUSG…	21	1435	36	28382	0.5833	1.40459e-18	****	1.57595e-15	****		0	ENSMUSG00000064346|mt-Tw, ENSMUSG00000064347|mt-Ta, ENSMUSG00000064348|mt-Tn, ENSMUSG00000064342|mt-Ti, ENSMUSG00000064343|mt-Tq, ENSMUSG00000064344|mt-Tm, ENSMUSG00000064361|mt-Tr, ENSMUSG00000064369|mt-Te, ENSMUSG00000064338|mt-Tv, ENSMUSG00000064366|mt-Tl2, ENSMUSG00000064371|mt-Tt, ENSMUSG00000064350|mt-Ty, ENSMUSG00000064353|mt-Td, ENSMUSG00000064359|mt-Tg, ENSMUSG00000064340|mt-Tl1, ENSMUSG…	21	31	-3.4125				0.2			[0.05, 1]	ns
GO:0006414	translational elongation	Biological Process	ENSMUSG00000064346|mt-Tw, ENSMUSG00000064347|mt-Ta, ENSMUSG00000064348|mt-Tn, ENSMUSG00000064342|mt-Ti, ENSMUSG00000064343|mt-Tq, ENSMUSG00000064344|mt-Tm, ENSMUSG00000064361|mt-Tr, ENSMUSG00000064369|mt-Te, ENSMUSG00000064338|mt-Tv, ENSMUSG00000064366|mt-Tl2, ENSMUSG00000064371|mt-Tt, ENSMUSG00000064350|mt-Ty, ENSMUSG00000064353|mt-Td, ENSMUSG00000064359|mt-Tg, ENSMUSG00000064340|mt-Tl1, ENSMUSG…	22	1435	46	28382	0.4783	6.39126e-17	****	6.14656e-14	****	ENSMUSG00000007892|Rplp1	1	ENSMUSG00000064346|mt-Tw, ENSMUSG00000064347|mt-Ta, ENSMUSG00000064348|mt-Tn, ENSMUSG00000064342|mt-Ti, ENSMUSG00000064343|mt-Tq, ENSMUSG00000064344|mt-Tm, ENSMUSG00000064361|mt-Tr, ENSMUSG00000064369|mt-Te, ENSMUSG00000064338|mt-Tv, ENSMUSG00000064366|mt-Tl2, ENSMUSG00000064371|mt-Tt, ENSMUSG00000064350|mt-Ty, ENSMUSG00000064353|mt-Td, ENSMUSG00000064359|mt-Tg, ENSMUSG00000064340|mt-Tl1, ENSMUSG…	21	46	-0.294884				0
GO:0006954	inflammatory response	Biological Process	ENSMUSG00000109764|Klkb1, ENSMUSG00000030470|Csrp3, ENSMUSG00000023913|Pla2g7, ENSMUSG00000033777|Tlr13, ENSMUSG00000019122|Ccl9, ENSMUSG00000008845|Cd163, ENSMUSG00000035385|Ccl2, ENSMUSG00000051439|Cd14, ENSMUSG00000038745|Nlrp6, ENSMUSG00000018927|Ccl6, ENSMUSG00000026981|Il1rn, ENSMUSG00000025804|Ccr1, ENSMUSG00000034855|Cxcl10, ENSMUSG00000026177|Slc11a1, ENSMUSG00000015950|Ncf1, ENSMUSG0000…	61	1435	364	28382	0.1676	1.41116e-16	****	1.18749e-13	****	ENSMUSG00000023913|Pla2g7, ENSMUSG00000033777|Tlr13, ENSMUSG00000019122|Ccl9, ENSMUSG00000008845|Cd163, ENSMUSG00000035385|Ccl2, ENSMUSG00000051439|Cd14, ENSMUSG00000018927|Ccl6, ENSMUSG00000026981|Il1rn, ENSMUSG00000025804|Ccr1, ENSMUSG00000034855|Cxcl10, ENSMUSG00000026177|Slc11a1, ENSMUSG00000015950|Ncf1, ENSMUSG00000018930|Ccl4, ENSMUSG00000049130|C5ar1, ENSMUSG00000015340|Cybb, ENSMUSG000001…	46	ENSMUSG00000109764|Klkb1, ENSMUSG00000030470|Csrp3, ENSMUSG00000038745|Nlrp6, ENSMUSG00000029372|Ppbp, ENSMUSG00000036091|Hyal3, ENSMUSG00000053797|Krt16, ENSMUSG00000030742|Lat, ENSMUSG00000041202|Pla2g2d, ENSMUSG00000034087|Nlrp4b, ENSMUSG00000024578|Il17b, ENSMUSG00000048521|Cxcr6, ENSMUSG00000022504|Ciita, ENSMUSG00000010051|Hyal1, ENSMUSG00000026983|Il36rn, ENSMUSG00000025746|Il6	15	345	13.298
GO:0016491	oxidoreductase activity	Molecular Function	ENSMUSG00000042248|Cyp2c37, ENSMUSG00000067225|Cyp2c54, ENSMUSG00000054827|Cyp2c50, ENSMUSG00000074183|Gsta1, ENSMUSG00000029445|Hpd, ENSMUSG00000037797|Adh4, ENSMUSG00000024365|Cyp21a1, ENSMUSG00000068083|Cyp2d40, ENSMUSG00000032802|Srxn1, ENSMUSG00000003053|Cyp2c29, ENSMUSG00000028240|Cyp7a1, ENSMUSG00000022947|Cbr3, ENSMUSG00000025197|Cyp2c23, ENSMUSG00000052974|Cyp2f2, ENSMUSG00000025479|Cyp2…	88	1435	684	28382	0.1287	7.99956e-16	****	5.98367e-13	****	ENSMUSG00000074183|Gsta1, ENSMUSG00000024365|Cyp21a1, ENSMUSG00000032802|Srxn1, ENSMUSG00000022947|Cbr3, ENSMUSG00000051483|Cbr1, ENSMUSG00000031838|Ifi30, ENSMUSG00000028961|Pgd, ENSMUSG00000022613|Miox, ENSMUSG00000116207|Nnt, ENSMUSG00000024953|Prdx5, ENSMUSG00000029201|Ugdh, ENSMUSG00000021214|Akr1c18, ENSMUSG00000030978|Rrm1, ENSMUSG00000003617|Cp, ENSMUSG00000015340|Cybb, ENSMUSG00000006519…	44	ENSMUSG00000042248|Cyp2c37, ENSMUSG00000067225|Cyp2c54, ENSMUSG00000054827|Cyp2c50, ENSMUSG00000029445|Hpd, ENSMUSG00000037797|Adh4, ENSMUSG00000068083|Cyp2d40, ENSMUSG00000003053|Cyp2c29, ENSMUSG00000028240|Cyp7a1, ENSMUSG00000025197|Cyp2c23, ENSMUSG00000052974|Cyp2f2, ENSMUSG00000025479|Cyp2e1, ENSMUSG00000038641|Akr1d1, ENSMUSG00000036892|Prodh2, ENSMUSG00000034785|Dio1, ENSMUSG00000039519|Cyp…	44	656	14.8756				ZScore
GO:0009986	cell surface	Cellular Component	ENSMUSG00000063626|Unc5d, ENSMUSG00000030579|Tyrobp, ENSMUSG00000059089|Fcgr4, ENSMUSG00000055737|Ghr, ENSMUSG00000076617|Ighm, ENSMUSG00000027962|Vcam1, ENSMUSG00000034634|Ly6d, ENSMUSG00000005087|Cd44, ENSMUSG00000025351|Cd63, ENSMUSG00000031538|Plat, ENSMUSG00000030364|Clec2h, ENSMUSG00000008845|Cd163, ENSMUSG00000032207|Lipc, ENSMUSG00000015568|Lpl, ENSMUSG00000030786|Itgam, ENSMUSG0000005469…	89	1435	712	28382	0.125	3.13804e-15	****	2.11253e-12	****	ENSMUSG00000030579|Tyrobp, ENSMUSG00000059089|Fcgr4, ENSMUSG00000027962|Vcam1, ENSMUSG00000034634|Ly6d, ENSMUSG00000005087|Cd44, ENSMUSG00000025351|Cd63, ENSMUSG00000031538|Plat, ENSMUSG00000008845|Cd163, ENSMUSG00000015568|Lpl, ENSMUSG00000030786|Itgam, ENSMUSG00000054693|Adam10, ENSMUSG00000051439|Cd14, ENSMUSG00000058715|Fcer1g, ENSMUSG00000023905|Tnfrsf12a, ENSMUSG00000016256|Ctsz, ENSMUSG000…	61	ENSMUSG00000063626|Unc5d, ENSMUSG00000055737|Ghr, ENSMUSG00000076617|Ighm, ENSMUSG00000030364|Clec2h, ENSMUSG00000032207|Lipc, ENSMUSG00000005089|Slc1a2, ENSMUSG00000050241|Klre1, ENSMUSG00000030336|Cd27, ENSMUSG00000027762|Sucnr1, ENSMUSG00000028386|Slc46a2, ENSMUSG00000022877|Hrg, ENSMUSG00000015316|Slamf1, ENSMUSG00000032482|Cspg5, ENSMUSG00000020327|Fgf22, ENSMUSG00000074272|Ceacam1, ENSMUSG0…	28	661	16.5695				62.07
GO:0002376	immune system process	Biological Process	ENSMUSG00000029656|C8b, ENSMUSG00000030579|Tyrobp, ENSMUSG00000031722|Hp, ENSMUSG00000059089|Fcgr4, ENSMUSG00000026822|Lcn2, ENSMUSG00000031838|Ifi30, ENSMUSG00000033777|Tlr13, ENSMUSG00000036905|C1qb, ENSMUSG00000051439|Cd14, ENSMUSG00000058715|Fcer1g, ENSMUSG00000030724|Cd19, ENSMUSG00000026117|Zap70, ENSMUSG00000036887|C1qa, ENSMUSG00000036896|C1qc, ENSMUSG00000060591|Ifitm2, ENSMUSG0000002863…	71	1435	501	28382	0.1417	4.01819e-15	****	2.45913e-12	****	ENSMUSG00000030579|Tyrobp, ENSMUSG00000031722|Hp, ENSMUSG00000059089|Fcgr4, ENSMUSG00000026822|Lcn2, ENSMUSG00000031838|Ifi30, ENSMUSG00000033777|Tlr13, ENSMUSG00000036905|C1qb, ENSMUSG00000051439|Cd14, ENSMUSG00000058715|Fcer1g, ENSMUSG00000036887|C1qa, ENSMUSG00000036896|C1qc, ENSMUSG00000060591|Ifitm2, ENSMUSG00000028633|Ctps, ENSMUSG00000001128|Cfp, ENSMUSG00000050335|Lgals3, ENSMUSG000000418…	55	ENSMUSG00000029656|C8b, ENSMUSG00000030724|Cd19, ENSMUSG00000026117|Zap70, ENSMUSG00000038745|Nlrp6, ENSMUSG00000028460|Sit1, ENSMUSG00000032021|Crtam, ENSMUSG00000030468|Siglecg, ENSMUSG00000053797|Krt16, ENSMUSG00000032093|Cd3e, ENSMUSG00000015316|Slamf1, ENSMUSG00000030742|Lat, ENSMUSG00000061780|Cfd, ENSMUSG00000051998|Lax1, ENSMUSG00000003379|Cd79a, ENSMUSG00000026983|Il36rn, ENSMUSG00000050…	16	497	16.0136				49.65
GO:0005737	cytoplasm	Cellular Component	ENSMUSG00000042248|Cyp2c37, ENSMUSG00000067225|Cyp2c54, ENSMUSG00000026839|Upp2, ENSMUSG00000054827|Cyp2c50, ENSMUSG00000058672|Tubb2a, ENSMUSG00000027559|Car3, ENSMUSG00000030378|Sult2a8, ENSMUSG00000029445|Hpd, ENSMUSG00000037797|Adh4, ENSMUSG00000056973|Ces1d, ENSMUSG00000078964|Ces1b, ENSMUSG00000003477|Inmt, ENSMUSG00000049382|Krt8, ENSMUSG00000003053|Cyp2c29, ENSMUSG00000032010|Usp2, ENSMUS…	482	1435	7054	28382	0.0683	1.63492e-14	****	9.17193e-12	****	ENSMUSG00000058672|Tubb2a, ENSMUSG00000049382|Krt8, ENSMUSG00000022947|Cbr3, ENSMUSG00000023043|Krt18, ENSMUSG00000035439|Haus8, ENSMUSG00000045136|Tubb2b, ENSMUSG00000024644|Cndp2, ENSMUSG00000022180|Slc7a8, ENSMUSG00000051225|Fam83a, ENSMUSG00000026822|Lcn2, ENSMUSG00000023913|Pla2g7, ENSMUSG00000051483|Cbr1, ENSMUSG00000025351|Cd63, ENSMUSG00000028961|Pgd, ENSMUSG00000030494|Rhpn2, ENSMUSG0000…	321	ENSMUSG00000042248|Cyp2c37, ENSMUSG00000067225|Cyp2c54, ENSMUSG00000026839|Upp2, ENSMUSG00000054827|Cyp2c50, ENSMUSG00000027559|Car3, ENSMUSG00000030378|Sult2a8, ENSMUSG00000029445|Hpd, ENSMUSG00000037797|Adh4, ENSMUSG00000056973|Ces1d, ENSMUSG00000078964|Ces1b, ENSMUSG00000003477|Inmt, ENSMUSG00000003053|Cyp2c29, ENSMUSG00000032010|Usp2, ENSMUSG00000053490|Trim60, ENSMUSG00000025197|Cyp2c23, ENS…	161	6731	62.0653				37.24
GO:0036094	small molecule binding	Molecular Function	ENSMUSG00000078675|Mup16, ENSMUSG00000078673|Mup19, ENSMUSG00000078687|Mup8, ENSMUSG00000078680|Mup10, ENSMUSG00000078686|Mup9, ENSMUSG00000073830|Mup14, ENSMUSG00000073834|Mup11, ENSMUSG00000078674|Mup18, ENSMUSG00000110439|Mup22, ENSMUSG00000078683|Mup1, ENSMUSG00000073842|Mup7, ENSMUSG00000026822|Lcn2, ENSMUSG00000096674|Mup15, ENSMUSG00000078688|Mup2, ENSMUSG00000096688|Mup17, ENSMUSG00000015…	21	1435	52	28382	0.4038	2.2228e-14	****	1.15107e-11	****	ENSMUSG00000026822|Lcn2, ENSMUSG00000039196|Orm1	2	ENSMUSG00000078675|Mup16, ENSMUSG00000078673|Mup19, ENSMUSG00000078687|Mup8, ENSMUSG00000078680|Mup10, ENSMUSG00000078686|Mup9, ENSMUSG00000073830|Mup14, ENSMUSG00000073834|Mup11, ENSMUSG00000078674|Mup18, ENSMUSG00000110439|Mup22, ENSMUSG00000078683|Mup1, ENSMUSG00000073842|Mup7, ENSMUSG00000096674|Mup15, ENSMUSG00000078688|Mup2, ENSMUSG00000096688|Mup17, ENSMUSG00000015090|Ptgds, ENSMUSG0000008…	19	37	-1.31519				24.83
GO:0005515	protein binding	Molecular Function	ENSMUSG00000014030|Pax5, ENSMUSG00000029445|Hpd, ENSMUSG00000030236|Slco1b2, ENSMUSG00000109764|Klkb1, ENSMUSG00000029656|C8b, ENSMUSG00000049382|Krt8, ENSMUSG00000032010|Usp2, ENSMUSG00000063626|Unc5d, ENSMUSG00000053490|Trim60, ENSMUSG00000023043|Krt18, ENSMUSG00000030579|Tyrobp, ENSMUSG00000053368|Rxfp2, ENSMUSG00000025533|Asl, ENSMUSG00000027434|Nkx2-2, ENSMUSG00000044201|Cdc25c, ENSMUSG00000…	459	1435	6809	28382	0.0674	1.02831e-12	****	4.94471e-10	****	ENSMUSG00000049382|Krt8, ENSMUSG00000023043|Krt18, ENSMUSG00000030579|Tyrobp, ENSMUSG00000026822|Lcn2, ENSMUSG00000025351|Cd63, ENSMUSG00000030494|Rhpn2, ENSMUSG00000032350|Gclc, ENSMUSG00000033777|Tlr13, ENSMUSG00000015568|Lpl, ENSMUSG00000036905|C1qb, ENSMUSG00000070003|Ssbp4, ENSMUSG00000023033|Scn8a, ENSMUSG00000045314|Sowahb, ENSMUSG00000054693|Adam10, ENSMUSG00000024953|Prdx5, ENSMUSG000000…	310	ENSMUSG00000014030|Pax5, ENSMUSG00000029445|Hpd, ENSMUSG00000030236|Slco1b2, ENSMUSG00000109764|Klkb1, ENSMUSG00000029656|C8b, ENSMUSG00000032010|Usp2, ENSMUSG00000063626|Unc5d, ENSMUSG00000053490|Trim60, ENSMUSG00000053368|Rxfp2, ENSMUSG00000025533|Asl, ENSMUSG00000027434|Nkx2-2, ENSMUSG00000044201|Cdc25c, ENSMUSG00000055737|Ghr, ENSMUSG00000030470|Csrp3, ENSMUSG00000020140|Lgr5, ENSMUSG00000055…	149	6496	59.0711				12.41
GO:0005887	integral component of plasma membrane	Cellular Component	ENSMUSG00000030236|Slco1b2, ENSMUSG00000102742|Pcdhga11, ENSMUSG00000032327|Stra6, ENSMUSG00000030579|Tyrobp, ENSMUSG00000053368|Rxfp2, ENSMUSG00000059089|Fcgr4, ENSMUSG00000055737|Ghr, ENSMUSG00000115091|Vmn1r22, ENSMUSG00000027962|Vcam1, ENSMUSG00000020140|Lgr5, ENSMUSG00000091670|Vmn2r105, ENSMUSG00000025351|Cd63, ENSMUSG00000030364|Clec2h, ENSMUSG00000033777|Tlr13, ENSMUSG00000039809|Gabbr2, …	122	1435	1250	28382	0.0976	2.1315e-12	****	9.56617e-10	****	ENSMUSG00000030579|Tyrobp, ENSMUSG00000059089|Fcgr4, ENSMUSG00000027962|Vcam1, ENSMUSG00000025351|Cd63, ENSMUSG00000033777|Tlr13, ENSMUSG00000023992|Trem2, ENSMUSG00000058715|Fcer1g, ENSMUSG00000020009|Ifngr1, ENSMUSG00000029816|Gpnmb, ENSMUSG00000045730|Adrb2, ENSMUSG00000062991|Nrg1, ENSMUSG00000026271|Gpr35, ENSMUSG00000052151|Plpp2, ENSMUSG00000040747|Cd53, ENSMUSG00000032369|Plscr1, ENSMUSG0…	61	ENSMUSG00000030236|Slco1b2, ENSMUSG00000102742|Pcdhga11, ENSMUSG00000032327|Stra6, ENSMUSG00000053368|Rxfp2, ENSMUSG00000055737|Ghr, ENSMUSG00000115091|Vmn1r22, ENSMUSG00000020140|Lgr5, ENSMUSG00000091670|Vmn2r105, ENSMUSG00000030364|Clec2h, ENSMUSG00000039809|Gabbr2, ENSMUSG00000005089|Slc1a2, ENSMUSG00000096002|Vmn2r53, ENSMUSG00000049100|Pcdh10, ENSMUSG00000041698|Slco1a1, ENSMUSG00000030109|S…	61	1020	13.4325				0
GO:0005550	pheromone binding	Molecular Function	ENSMUSG00000078675|Mup16, ENSMUSG00000078673|Mup19, ENSMUSG00000078687|Mup8, ENSMUSG00000078680|Mup10, ENSMUSG00000078686|Mup9, ENSMUSG00000073830|Mup14, ENSMUSG00000073834|Mup11, ENSMUSG00000078674|Mup18, ENSMUSG00000110439|Mup22, ENSMUSG00000078683|Mup1, ENSMUSG00000073842|Mup7, ENSMUSG00000115091|Vmn1r22, ENSMUSG00000096674|Mup15, ENSMUSG00000078688|Mup2, ENSMUSG00000096688|Mup17, ENSMUSG00000…	26	1435	108	28382	0.2407	2.00187e-11	****	8.42287e-09	****		0	ENSMUSG00000078675|Mup16, ENSMUSG00000078673|Mup19, ENSMUSG00000078687|Mup8, ENSMUSG00000078680|Mup10, ENSMUSG00000078686|Mup9, ENSMUSG00000073830|Mup14, ENSMUSG00000073834|Mup11, ENSMUSG00000078674|Mup18, ENSMUSG00000110439|Mup22, ENSMUSG00000078683|Mup1, ENSMUSG00000073842|Mup7, ENSMUSG00000115091|Vmn1r22, ENSMUSG00000096674|Mup15, ENSMUSG00000078688|Mup2, ENSMUSG00000096688|Mup17, ENSMUSG00000…	26	56	-3.87529				-12.41
GO:0006805	xenobiotic metabolic process	Biological Process	ENSMUSG00000042248|Cyp2c37, ENSMUSG00000067225|Cyp2c54, ENSMUSG00000054827|Cyp2c50, ENSMUSG00000074183|Gsta1, ENSMUSG00000030378|Sult2a8, ENSMUSG00000068083|Cyp2d40, ENSMUSG00000003053|Cyp2c29, ENSMUSG00000111709|Gm3776, ENSMUSG00000025197|Cyp2c23, ENSMUSG00000052974|Cyp2f2, ENSMUSG00000025479|Cyp2e1, ENSMUSG00000051483|Cbr1, ENSMUSG00000032310|Cyp1a2, ENSMUSG00000032808|Cyp2c38, ENSMUSG000000741…	23	1435	94	28382	0.2447	2.01604e-10	****	7.70681e-08	****	ENSMUSG00000074183|Gsta1, ENSMUSG00000111709|Gm3776, ENSMUSG00000051483|Cbr1, ENSMUSG00000074179|Gsta5, ENSMUSG00000057933|Gsta2, ENSMUSG00000038155|Gstp2	6	ENSMUSG00000042248|Cyp2c37, ENSMUSG00000067225|Cyp2c54, ENSMUSG00000054827|Cyp2c50, ENSMUSG00000030378|Sult2a8, ENSMUSG00000068083|Cyp2d40, ENSMUSG00000003053|Cyp2c29, ENSMUSG00000025197|Cyp2c23, ENSMUSG00000052974|Cyp2f2, ENSMUSG00000025479|Cyp2e1, ENSMUSG00000032310|Cyp1a2, ENSMUSG00000032808|Cyp2c38, ENSMUSG00000025004|Cyp2c40, ENSMUSG00000079554|Aox2, ENSMUSG00000064294|Aox3, ENSMUSG000000901…	17	85	2.4947				-24.83
GO:0009897	external side of plasma membrane	Cellular Component	ENSMUSG00000023043|Krt18, ENSMUSG00000059089|Fcgr4, ENSMUSG00000055737|Ghr, ENSMUSG00000027962|Vcam1, ENSMUSG00000040963|Asgr2, ENSMUSG00000030364|Clec2h, ENSMUSG00000008845|Cd163, ENSMUSG00000051439|Cd14, ENSMUSG00000050241|Klre1, ENSMUSG00000058715|Fcer1g, ENSMUSG00000030724|Cd19, ENSMUSG00000030336|Cd27, ENSMUSG00000025804|Ccr1, ENSMUSG00000034855|Cxcl10, ENSMUSG00000025044|Msr1, ENSMUSG000000…	66	1435	563	28382	0.1172	2.06065e-10	****	7.70681e-08	****	ENSMUSG00000023043|Krt18, ENSMUSG00000059089|Fcgr4, ENSMUSG00000027962|Vcam1, ENSMUSG00000008845|Cd163, ENSMUSG00000051439|Cd14, ENSMUSG00000058715|Fcer1g, ENSMUSG00000025804|Ccr1, ENSMUSG00000034855|Cxcl10, ENSMUSG00000025044|Msr1, ENSMUSG00000027712|Anxa5, ENSMUSG00000075122|Cd80, ENSMUSG00000007888|Crlf1, ENSMUSG00000047139|Cd24a, ENSMUSG00000112148|Lilrb4a, ENSMUSG00000030342|Cd9, ENSMUSG0000…	46	ENSMUSG00000055737|Ghr, ENSMUSG00000040963|Asgr2, ENSMUSG00000030364|Clec2h, ENSMUSG00000050241|Klre1, ENSMUSG00000030724|Cd19, ENSMUSG00000030336|Cd27, ENSMUSG00000104213|Ighd, ENSMUSG00000076498|Trbc2, ENSMUSG00000076490|Trbc1, ENSMUSG00000024411|Aqp4, ENSMUSG00000032093|Cd3e, ENSMUSG00000015316|Slamf1, ENSMUSG00000005540|Fcer2a, ENSMUSG00000074272|Ceacam1, ENSMUSG00000068227|Il2rb, ENSMUSG0000…	20	499	10.0276				-37.24
GO:0043231	intracellular membrane-bounded organelle	Cellular Component	ENSMUSG00000042248|Cyp2c37, ENSMUSG00000067225|Cyp2c54, ENSMUSG00000054827|Cyp2c50, ENSMUSG00000014030|Pax5, ENSMUSG00000056973|Ces1d, ENSMUSG00000055730|Ces2a, ENSMUSG00000003053|Cyp2c29, ENSMUSG00000072849|Serpina1e, ENSMUSG00000061906|Ugt2b38, ENSMUSG00000028240|Cyp7a1, ENSMUSG00000049152|Ugt3a2, ENSMUSG00000025197|Cyp2c23, ENSMUSG00000052974|Cyp2f2, ENSMUSG00000025479|Cyp2e1, ENSMUSG000000726…	112	1435	1206	28382	0.0929	3.56616e-10	****	1.26355e-07	****	ENSMUSG00000051483|Cbr1, ENSMUSG00000031838|Ifi30, ENSMUSG00000025351|Cd63, ENSMUSG00000028961|Pgd, ENSMUSG00000078937|Cpt1b, ENSMUSG00000054693|Adam10, ENSMUSG00000024953|Prdx5, ENSMUSG00000016256|Ctsz, ENSMUSG00000055371|Stam2, ENSMUSG00000004383|Large1, ENSMUSG00000021957|Tkt, ENSMUSG00000031367|Ap1s2, ENSMUSG00000038034|Igsf8, ENSMUSG00000045730|Adrb2, ENSMUSG00000038642|Ctss, ENSMUSG00000029…	63	ENSMUSG00000042248|Cyp2c37, ENSMUSG00000067225|Cyp2c54, ENSMUSG00000054827|Cyp2c50, ENSMUSG00000014030|Pax5, ENSMUSG00000056973|Ces1d, ENSMUSG00000055730|Ces2a, ENSMUSG00000003053|Cyp2c29, ENSMUSG00000072849|Serpina1e, ENSMUSG00000061906|Ugt2b38, ENSMUSG00000028240|Cyp7a1, ENSMUSG00000049152|Ugt3a2, ENSMUSG00000025197|Cyp2c23, ENSMUSG00000052974|Cyp2f2, ENSMUSG00000025479|Cyp2e1, ENSMUSG000000726…	49	1150	24.0625				-49.65
GO:0030593	neutrophil chemotaxis	Biological Process	ENSMUSG00000019122|Ccl9, ENSMUSG00000035385|Ccl2, ENSMUSG00000058715|Fcer1g, ENSMUSG00000018927|Ccl6, ENSMUSG00000034855|Cxcl10, ENSMUSG00000018930|Ccl4, ENSMUSG00000050335|Lgals3, ENSMUSG00000049130|C5ar1, ENSMUSG00000029372|Ppbp, ENSMUSG00000029304|Spp1, ENSMUSG00000029380|Cxcl1, ENSMUSG00000035352|Ccl12, ENSMUSG00000026180|Cxcr2, ENSMUSG00000041754|Trem3, ENSMUSG00000039115|Itga9, ENSMUSG00000…	20	1435	76	28382	0.2632	7.54725e-10	****	2.5404e-07	****	ENSMUSG00000019122|Ccl9, ENSMUSG00000035385|Ccl2, ENSMUSG00000058715|Fcer1g, ENSMUSG00000018927|Ccl6, ENSMUSG00000034855|Cxcl10, ENSMUSG00000018930|Ccl4, ENSMUSG00000050335|Lgals3, ENSMUSG00000049130|C5ar1, ENSMUSG00000029304|Spp1, ENSMUSG00000029380|Cxcl1, ENSMUSG00000035352|Ccl12, ENSMUSG00000026180|Cxcr2, ENSMUSG00000041754|Trem3, ENSMUSG00000039115|Itga9, ENSMUSG00000022488|Nckap1l, ENSMUSG00…	18	ENSMUSG00000029372|Ppbp, ENSMUSG00000024578|Il17b	2	72	6.36396				-62.07
GO:0006629	lipid metabolic process	Biological Process	ENSMUSG00000042248|Cyp2c37, ENSMUSG00000074183|Gsta1, ENSMUSG00000030378|Sult2a8, ENSMUSG00000037797|Adh4, ENSMUSG00000050445|Cyp8b1, ENSMUSG00000056973|Ces1d, ENSMUSG00000003053|Cyp2c29, ENSMUSG00000038754|Elovl3, ENSMUSG00000028240|Cyp7a1, ENSMUSG00000025197|Cyp2c23, ENSMUSG00000025479|Cyp2e1, ENSMUSG00000038641|Akr1d1, ENSMUSG00000002588|Pon1, ENSMUSG00000023913|Pla2g7, ENSMUSG00000051483|Cbr1…	77	1435	732	28382	0.1052	1.07411e-09	****	3.44329e-07	****	ENSMUSG00000074183|Gsta1, ENSMUSG00000023913|Pla2g7, ENSMUSG00000051483|Cbr1, ENSMUSG00000015568|Lpl, ENSMUSG00000021696|Elovl7, ENSMUSG00000078937|Cpt1b, ENSMUSG00000056124|B4galt6, ENSMUSG00000021226|Acot2, ENSMUSG00000053687|Dpep2, ENSMUSG00000031266|Gla, ENSMUSG00000052151|Plpp2, ENSMUSG00000026981|Il1rn, ENSMUSG00000021036|Sptlc2, ENSMUSG00000058793|Cds2, ENSMUSG00000055782|Abcd2, ENSMUSG000…	37	ENSMUSG00000042248|Cyp2c37, ENSMUSG00000030378|Sult2a8, ENSMUSG00000037797|Adh4, ENSMUSG00000050445|Cyp8b1, ENSMUSG00000056973|Ces1d, ENSMUSG00000003053|Cyp2c29, ENSMUSG00000038754|Elovl3, ENSMUSG00000028240|Cyp7a1, ENSMUSG00000025197|Cyp2c23, ENSMUSG00000025479|Cyp2e1, ENSMUSG00000038641|Akr1d1, ENSMUSG00000002588|Pon1, ENSMUSG00000039519|Cyp7b1, ENSMUSG00000032310|Cyp1a2, ENSMUSG00000032808|Cyp…	40	709	17.2757
GO:0005509	calcium ion binding	Molecular Function	ENSMUSG00000102742|Pcdhga11, ENSMUSG00000002588|Pon1, ENSMUSG00000015568|Lpl, ENSMUSG00000047793|Sned1, ENSMUSG00000023070|Rgn, ENSMUSG00000049100|Pcdh10, ENSMUSG00000041959|S100a10, ENSMUSG00000037820|Tgm2, ENSMUSG00000027907|S100a11, ENSMUSG00000021957|Tkt, ENSMUSG00000030536|Iqgap1, ENSMUSG00000021313|Ryr2, ENSMUSG00000074264|Amy1, ENSMUSG00000023979|Guca1b, ENSMUSG00000052613|Pcdh15, ENSMUSG0…	75	1435	721	28382	0.104	2.89537e-09	****	8.85984e-07	****	ENSMUSG00000015568|Lpl, ENSMUSG00000041959|S100a10, ENSMUSG00000037820|Tgm2, ENSMUSG00000027907|S100a11, ENSMUSG00000021957|Tkt, ENSMUSG00000030536|Iqgap1, ENSMUSG00000032369|Plscr1, ENSMUSG00000005397|Nid1, ENSMUSG00000027712|Anxa5, ENSMUSG00000040659|Efhd2, ENSMUSG00000028785|Hpca, ENSMUSG00000032231|Anxa2, ENSMUSG00000040152|Thbs1, ENSMUSG00000025473|Adam8, ENSMUSG00000030659|Nucb2, ENSMUSG000…	44	ENSMUSG00000102742|Pcdhga11, ENSMUSG00000002588|Pon1, ENSMUSG00000047793|Sned1, ENSMUSG00000023070|Rgn, ENSMUSG00000049100|Pcdh10, ENSMUSG00000021313|Ryr2, ENSMUSG00000074264|Amy1, ENSMUSG00000023979|Guca1b, ENSMUSG00000052613|Pcdh15, ENSMUSG00000042179|Pnliprp1, ENSMUSG00000025784|Clec3b, ENSMUSG00000041984|Rptn, ENSMUSG00000069441|Dsg1a, ENSMUSG00000033765|Calm4, ENSMUSG00000103088|Pcdhgb6, ENS…	31	669	13.9184
GO:0005829	cytosol	Cellular Component	ENSMUSG00000026839|Upp2, ENSMUSG00000014030|Pax5, ENSMUSG00000027559|Car3, ENSMUSG00000074183|Gsta1, ENSMUSG00000030378|Sult2a8, ENSMUSG00000037797|Adh4, ENSMUSG00000056973|Ces1d, ENSMUSG00000078675|Mup16, ENSMUSG00000078673|Mup19, ENSMUSG00000003477|Inmt, ENSMUSG00000032802|Srxn1, ENSMUSG00000078686|Mup9, ENSMUSG00000073834|Mup11, ENSMUSG00000078674|Mup18, ENSMUSG00000022947|Cbr3, ENSMUSG0000002…	280	1435	4009	28382	0.0698	5.13859e-09	****	1.50404e-06	****	ENSMUSG00000074183|Gsta1, ENSMUSG00000032802|Srxn1, ENSMUSG00000022947|Cbr3, ENSMUSG00000023043|Krt18, ENSMUSG00000032300|1700017B05Rik, ENSMUSG00000024644|Cndp2, ENSMUSG00000026822|Lcn2, ENSMUSG00000005087|Cd44, ENSMUSG00000031838|Ifi30, ENSMUSG00000028961|Pgd, ENSMUSG00000029272|Sult1e1, ENSMUSG00000032350|Gclc, ENSMUSG00000024953|Prdx5, ENSMUSG00000021226|Acot2, ENSMUSG00000031762|Mt2, ENSMUSG…	207	ENSMUSG00000026839|Upp2, ENSMUSG00000014030|Pax5, ENSMUSG00000027559|Car3, ENSMUSG00000030378|Sult2a8, ENSMUSG00000037797|Adh4, ENSMUSG00000056973|Ces1d, ENSMUSG00000078675|Mup16, ENSMUSG00000078673|Mup19, ENSMUSG00000003477|Inmt, ENSMUSG00000078686|Mup9, ENSMUSG00000073834|Mup11, ENSMUSG00000078674|Mup18, ENSMUSG00000025533|Asl, ENSMUSG00000038641|Akr1d1, ENSMUSG00000055737|Ghr, ENSMUSG000000304…	73	3871	50.8379
GO:0045730	respiratory burst	Biological Process	ENSMUSG00000026177|Slc11a1, ENSMUSG00000015950|Ncf1, ENSMUSG00000047139|Cd24a, ENSMUSG00000015340|Cybb, ENSMUSG00000006519|Cyba, ENSMUSG00000071715|Ncf4, ENSMUSG00000026480|Ncf2	7	1435	8	28382	0.875	6.37016e-09	****	1.78683e-06	****	ENSMUSG00000026177|Slc11a1, ENSMUSG00000015950|Ncf1, ENSMUSG00000047139|Cd24a, ENSMUSG00000015340|Cybb, ENSMUSG00000006519|Cyba, ENSMUSG00000071715|Ncf4, ENSMUSG00000026480|Ncf2	7		0	8	2.12132
GO:0120319	long-chain fatty acid omega-1 hydroxylase activity	Molecular Function	ENSMUSG00000042248|Cyp2c37, ENSMUSG00000067225|Cyp2c54, ENSMUSG00000054827|Cyp2c50, ENSMUSG00000003053|Cyp2c29, ENSMUSG00000025479|Cyp2e1, ENSMUSG00000032808|Cyp2c38, ENSMUSG00000025004|Cyp2c40, ENSMUSG00000003484|Cyp4f18, ENSMUSG00000092008|Cyp2c69	9	1435	15	28382	0.6	7.99543e-09	****	2.15301e-06	****	ENSMUSG00000003484|Cyp4f18	1	ENSMUSG00000042248|Cyp2c37, ENSMUSG00000067225|Cyp2c54, ENSMUSG00000054827|Cyp2c50, ENSMUSG00000003053|Cyp2c29, ENSMUSG00000025479|Cyp2e1, ENSMUSG00000032808|Cyp2c38, ENSMUSG00000025004|Cyp2c40, ENSMUSG00000092008|Cyp2c69	8	15	-1.80739
GO:0007155	cell adhesion	Biological Process	ENSMUSG00000102742|Pcdhga11, ENSMUSG00000027962|Vcam1, ENSMUSG00000005087|Cd44, ENSMUSG00000030786|Itgam, ENSMUSG00000049100|Pcdh10, ENSMUSG00000023905|Tnfrsf12a, ENSMUSG00000029816|Gpnmb, ENSMUSG00000024421|Lama3, ENSMUSG00000052613|Pcdh15, ENSMUSG00000005397|Nid1, ENSMUSG00000006219|Fblim1, ENSMUSG00000061080|Lsamp, ENSMUSG00000024965|Fermt3, ENSMUSG00000047139|Cd24a, ENSMUSG00000032021|Crtam, …	63	1435	583	28382	0.1081	1.29515e-08	****	3.35345e-06	****	ENSMUSG00000027962|Vcam1, ENSMUSG00000005087|Cd44, ENSMUSG00000030786|Itgam, ENSMUSG00000023905|Tnfrsf12a, ENSMUSG00000029816|Gpnmb, ENSMUSG00000005397|Nid1, ENSMUSG00000006219|Fblim1, ENSMUSG00000024965|Fermt3, ENSMUSG00000047139|Cd24a, ENSMUSG00000018171|Vmp1, ENSMUSG00000041592|Sdk2, ENSMUSG00000022817|Itgb5, ENSMUSG00000030342|Cd9, ENSMUSG00000040152|Thbs1, ENSMUSG00000029304|Spp1, ENSMUSG000…	42	ENSMUSG00000102742|Pcdhga11, ENSMUSG00000049100|Pcdh10, ENSMUSG00000024421|Lama3, ENSMUSG00000052613|Pcdh15, ENSMUSG00000061080|Lsamp, ENSMUSG00000032021|Crtam, ENSMUSG00000069441|Dsg1a, ENSMUSG00000036091|Hyal3, ENSMUSG00000103088|Pcdhgb6, ENSMUSG00000103310|Pcdha12, ENSMUSG00000022762|Ncam2, ENSMUSG00000030468|Siglecg, ENSMUSG00000034755|Pcdh11x, ENSMUSG00000059898|Dsc3, ENSMUSG00000015316|Slam…	21	530	13.5959
GO:0005506	iron ion binding	Molecular Function	ENSMUSG00000042248|Cyp2c37, ENSMUSG00000067225|Cyp2c54, ENSMUSG00000054827|Cyp2c50, ENSMUSG00000029445|Hpd, ENSMUSG00000050445|Cyp8b1, ENSMUSG00000024365|Cyp21a1, ENSMUSG00000068083|Cyp2d40, ENSMUSG00000003053|Cyp2c29, ENSMUSG00000028240|Cyp7a1, ENSMUSG00000025197|Cyp2c23, ENSMUSG00000052974|Cyp2f2, ENSMUSG00000025479|Cyp2e1, ENSMUSG00000026822|Lcn2, ENSMUSG00000039519|Cyp7b1, ENSMUSG00000000673|…	30	1435	187	28382	0.1604	2.03533e-08	****	5.04757e-06	****	ENSMUSG00000024365|Cyp21a1, ENSMUSG00000026822|Lcn2, ENSMUSG00000022613|Miox, ENSMUSG00000029925|Tbxas1, ENSMUSG00000048440|Cyp4f16, ENSMUSG00000022780|Meltf, ENSMUSG00000003484|Cyp4f18	7	ENSMUSG00000042248|Cyp2c37, ENSMUSG00000067225|Cyp2c54, ENSMUSG00000054827|Cyp2c50, ENSMUSG00000029445|Hpd, ENSMUSG00000050445|Cyp8b1, ENSMUSG00000068083|Cyp2d40, ENSMUSG00000003053|Cyp2c29, ENSMUSG00000028240|Cyp7a1, ENSMUSG00000025197|Cyp2c23, ENSMUSG00000052974|Cyp2f2, ENSMUSG00000025479|Cyp2e1, ENSMUSG00000039519|Cyp7b1, ENSMUSG00000000673|Haao, ENSMUSG00000032310|Cyp1a2, ENSMUSG00000032808|C…	23	175	4.38439
GO:0045121	membrane raft	Cellular Component	ENSMUSG00000005089|Slc1a2, ENSMUSG00000051439|Cd14, ENSMUSG00000041959|S100a10, ENSMUSG00000058715|Fcer1g, ENSMUSG00000030724|Cd19, ENSMUSG00000026117|Zap70, ENSMUSG00000000409|Lck, ENSMUSG00000027273|Snap25, ENSMUSG00000030536|Iqgap1, ENSMUSG00000032369|Plscr1, ENSMUSG00000031633|Slc25a4, ENSMUSG00000027820|Mme, ENSMUSG00000047139|Cd24a, ENSMUSG00000032231|Anxa2, ENSMUSG00000018411|Mapt, ENSMUSG…	40	1435	299	28382	0.1338	2.09941e-08	****	5.04757e-06	****	ENSMUSG00000051439|Cd14, ENSMUSG00000041959|S100a10, ENSMUSG00000058715|Fcer1g, ENSMUSG00000030536|Iqgap1, ENSMUSG00000032369|Plscr1, ENSMUSG00000031633|Slc25a4, ENSMUSG00000047139|Cd24a, ENSMUSG00000032231|Anxa2, ENSMUSG00000058099|Nfam1, ENSMUSG00000029580|Actb, ENSMUSG00000049686|Orai1, ENSMUSG00000024143|Rhoq, ENSMUSG00000007891|Ctsd, ENSMUSG00000033161|Atp1a1, ENSMUSG00000026880|Stom, ENSMUS…	30	ENSMUSG00000005089|Slc1a2, ENSMUSG00000030724|Cd19, ENSMUSG00000026117|Zap70, ENSMUSG00000000409|Lck, ENSMUSG00000027273|Snap25, ENSMUSG00000027820|Mme, ENSMUSG00000018411|Mapt, ENSMUSG00000021057|Akap5, ENSMUSG00000003379|Cd79a, ENSMUSG00000026818|Cel	10	290	11.9793
GO:0006935	chemotaxis	Biological Process	ENSMUSG00000019122|Ccl9, ENSMUSG00000035385|Ccl2, ENSMUSG00000018927|Ccl6, ENSMUSG00000025804|Ccr1, ENSMUSG00000034855|Cxcl10, ENSMUSG00000018930|Ccl4, ENSMUSG00000072596|Ear2, ENSMUSG00000049130|C5ar1, ENSMUSG00000029372|Ppbp, ENSMUSG00000040552|C3ar1, ENSMUSG00000022615|Tymp, ENSMUSG00000052336|Cx3cr1, ENSMUSG00000042190|Cmklr1, ENSMUSG00000029380|Cxcl1, ENSMUSG00000035352|Ccl12, ENSMUSG0000002…	24	1435	129	28382	0.186	2.86229e-08	****	6.57048e-06	****	ENSMUSG00000019122|Ccl9, ENSMUSG00000035385|Ccl2, ENSMUSG00000018927|Ccl6, ENSMUSG00000025804|Ccr1, ENSMUSG00000034855|Cxcl10, ENSMUSG00000018930|Ccl4, ENSMUSG00000072596|Ear2, ENSMUSG00000049130|C5ar1, ENSMUSG00000040552|C3ar1, ENSMUSG00000052336|Cx3cr1, ENSMUSG00000042190|Cmklr1, ENSMUSG00000029380|Cxcl1, ENSMUSG00000035352|Ccl12, ENSMUSG00000026180|Cxcr2, ENSMUSG00000079227|Ccr5, ENSMUSG000000…	20	ENSMUSG00000029372|Ppbp, ENSMUSG00000022615|Tymp, ENSMUSG00000031558|Slit2, ENSMUSG00000048521|Cxcr6	4	120	7.39425
GO:0007568	aging	Biological Process	ENSMUSG00000014030|Pax5, ENSMUSG00000027962|Vcam1, ENSMUSG00000032350|Gclc, ENSMUSG00000023070|Rgn, ENSMUSG00000035385|Ccl2, ENSMUSG00000036887|C1qa, ENSMUSG00000057789|Bak1, ENSMUSG00000040055|Gjb6, ENSMUSG00000021250|Fos, ENSMUSG00000071076|Jund, ENSMUSG00000027820|Mme, ENSMUSG00000018774|Cd68, ENSMUSG00000064363|mt-Nd4, ENSMUSG00000064357|mt-Atp6, ENSMUSG00000045545|Krt14, ENSMUSG00000031503|C…	28	1435	169	28382	0.1657	2.92802e-08	****	6.57048e-06	****	ENSMUSG00000027962|Vcam1, ENSMUSG00000032350|Gclc, ENSMUSG00000035385|Ccl2, ENSMUSG00000036887|C1qa, ENSMUSG00000057789|Bak1, ENSMUSG00000021250|Fos, ENSMUSG00000071076|Jund, ENSMUSG00000018774|Cd68, ENSMUSG00000031503|Col4a2, ENSMUSG00000075706|Gpx4, ENSMUSG00000016529|Il10, ENSMUSG00000032440|Tgfbr2, ENSMUSG00000015839|Nfe2l2, ENSMUSG00000001131|Timp1, ENSMUSG00000024620|Pdgfrb, ENSMUSG00000063…	17	ENSMUSG00000014030|Pax5, ENSMUSG00000023070|Rgn, ENSMUSG00000040055|Gjb6, ENSMUSG00000027820|Mme, ENSMUSG00000064363|mt-Nd4, ENSMUSG00000064357|mt-Atp6, ENSMUSG00000045545|Krt14, ENSMUSG00000064351|mt-Co1, ENSMUSG00000028546|Elavl4, ENSMUSG00000053797|Krt16, ENSMUSG00000022504|Ciita	11	162	8.24958
GO:0032720	negative regulation of tumor necrosis factor production	Biological Process	ENSMUSG00000023992|Trem2, ENSMUSG00000029816|Gpnmb, ENSMUSG00000047139|Cd24a, ENSMUSG00000037902|Sirpa, ENSMUSG00000112148|Lilrb4a, ENSMUSG00000019850|Tnfaip3, ENSMUSG00000112023|Lilrb4b, ENSMUSG00000020101|Vsir, ENSMUSG00000016529|Il10, ENSMUSG00000015316|Slamf1, ENSMUSG00000001348|Acp5, ENSMUSG00000039005|Tlr4, ENSMUSG00000021125|Arg2, ENSMUSG00000038155|Gstp2, ENSMUSG00000053175|Bcl3, ENSMUSG0…	17	1435	68	28382	0.25	3.241e-08	****	7.0382e-06	****	ENSMUSG00000023992|Trem2, ENSMUSG00000029816|Gpnmb, ENSMUSG00000047139|Cd24a, ENSMUSG00000037902|Sirpa, ENSMUSG00000112148|Lilrb4a, ENSMUSG00000019850|Tnfaip3, ENSMUSG00000112023|Lilrb4b, ENSMUSG00000020101|Vsir, ENSMUSG00000016529|Il10, ENSMUSG00000001348|Acp5, ENSMUSG00000039005|Tlr4, ENSMUSG00000021125|Arg2, ENSMUSG00000038155|Gstp2, ENSMUSG00000053175|Bcl3, ENSMUSG00000042419|Nfkbil1, ENSMUSG…	16	ENSMUSG00000015316|Slamf1	1	66	6.77003
GO:0005783	endoplasmic reticulum	Cellular Component	ENSMUSG00000042248|Cyp2c37, ENSMUSG00000067225|Cyp2c54, ENSMUSG00000069922|Ces3a, ENSMUSG00000054827|Cyp2c50, ENSMUSG00000029445|Hpd, ENSMUSG00000062181|Ces3b, ENSMUSG00000050445|Cyp8b1, ENSMUSG00000056973|Ces1d, ENSMUSG00000078964|Ces1b, ENSMUSG00000055730|Ces2a, ENSMUSG00000003053|Cyp2c29, ENSMUSG00000072849|Serpina1e, ENSMUSG00000038754|Elovl3, ENSMUSG00000028240|Cyp7a1, ENSMUSG00000031722|Hp,…	130	1435	1604	28382	0.081	6.19318e-08	****	1.30289e-05	****	ENSMUSG00000031722|Hp, ENSMUSG00000027962|Vcam1, ENSMUSG00000021696|Elovl7, ENSMUSG00000041959|S100a10, ENSMUSG00000035699|Slc51a, ENSMUSG00000037820|Tgm2, ENSMUSG00000016256|Ctsz, ENSMUSG00000057789|Bak1, ENSMUSG00000020009|Ifngr1, ENSMUSG00000060063|Alox5ap, ENSMUSG00000024736|Tmem132a, ENSMUSG00000052151|Plpp2, ENSMUSG00000007659|Bcl2l1, ENSMUSG00000101389|Ms4a4a, ENSMUSG00000021250|Fos, ENSMU…	73	ENSMUSG00000042248|Cyp2c37, ENSMUSG00000067225|Cyp2c54, ENSMUSG00000069922|Ces3a, ENSMUSG00000054827|Cyp2c50, ENSMUSG00000029445|Hpd, ENSMUSG00000062181|Ces3b, ENSMUSG00000050445|Cyp8b1, ENSMUSG00000056973|Ces1d, ENSMUSG00000078964|Ces1b, ENSMUSG00000055730|Ces2a, ENSMUSG00000003053|Cyp2c29, ENSMUSG00000072849|Serpina1e, ENSMUSG00000038754|Elovl3, ENSMUSG00000028240|Cyp7a1, ENSMUSG00000025197|Cyp…	57	1551	28.9721
GO:0042802	identical protein binding	Molecular Function	ENSMUSG00000026839|Upp2, ENSMUSG00000072849|Serpina1e, ENSMUSG00000032010|Usp2, ENSMUSG00000057037|Cfhr1, ENSMUSG00000030579|Tyrobp, ENSMUSG00000031722|Hp, ENSMUSG00000025533|Asl, ENSMUSG00000055737|Ghr, ENSMUSG00000051225|Fam83a, ENSMUSG00000030470|Csrp3, ENSMUSG00000026822|Lcn2, ENSMUSG00000026628|Atf3, ENSMUSG00000071177|Serpina1d, ENSMUSG00000033777|Tlr13, ENSMUSG00000026473|Glul, ENSMUSG0000…	147	1435	1882	28382	0.0781	7.987e-08	****	1.62935e-05	****	ENSMUSG00000030579|Tyrobp, ENSMUSG00000031722|Hp, ENSMUSG00000051225|Fam83a, ENSMUSG00000026822|Lcn2, ENSMUSG00000026628|Atf3, ENSMUSG00000033777|Tlr13, ENSMUSG00000036905|C1qb, ENSMUSG00000028063|Lmna, ENSMUSG00000058715|Fcer1g, ENSMUSG00000021456|Fbp2, ENSMUSG00000057789|Bak1, ENSMUSG00000042745|Id1, ENSMUSG00000028633|Ctps, ENSMUSG00000030681|Mvp, ENSMUSG00000025283|Sat1, ENSMUSG00000060063|Al…	102	ENSMUSG00000026839|Upp2, ENSMUSG00000072849|Serpina1e, ENSMUSG00000032010|Usp2, ENSMUSG00000057037|Cfhr1, ENSMUSG00000025533|Asl, ENSMUSG00000055737|Ghr, ENSMUSG00000030470|Csrp3, ENSMUSG00000071177|Serpina1d, ENSMUSG00000026473|Glul, ENSMUSG00000032207|Lipc, ENSMUSG00000050241|Klre1, ENSMUSG00000000409|Lck, ENSMUSG00000070594|Cfhr4, ENSMUSG00000035686|Thrsp, ENSMUSG00000021313|Ryr2, ENSMUSG00000…	45	1799	31.8286
GO:0045087	innate immune response	Biological Process	ENSMUSG00000029656|C8b, ENSMUSG00000053490|Trim60, ENSMUSG00000076617|Ighm, ENSMUSG00000026822|Lcn2, ENSMUSG00000033777|Tlr13, ENSMUSG00000036905|C1qb, ENSMUSG00000051439|Cd14, ENSMUSG00000023992|Trem2, ENSMUSG00000058715|Fcer1g, ENSMUSG00000026117|Zap70, ENSMUSG00000036887|C1qa, ENSMUSG00000036896|C1qc, ENSMUSG00000060591|Ifitm2, ENSMUSG00000000409|Lck, ENSMUSG00000038745|Nlrp6, ENSMUSG000000011…	61	1435	594	28382	0.1027	1.36962e-07	****	2.69695e-05	****	ENSMUSG00000026822|Lcn2, ENSMUSG00000033777|Tlr13, ENSMUSG00000036905|C1qb, ENSMUSG00000051439|Cd14, ENSMUSG00000023992|Trem2, ENSMUSG00000058715|Fcer1g, ENSMUSG00000036887|C1qa, ENSMUSG00000036896|C1qc, ENSMUSG00000060591|Ifitm2, ENSMUSG00000001128|Cfp, ENSMUSG00000050335|Lgals3, ENSMUSG00000041827|Oasl1, ENSMUSG00000047139|Cd24a, ENSMUSG00000015340|Cybb, ENSMUSG00000006519|Cyba, ENSMUSG00000017…	45	ENSMUSG00000029656|C8b, ENSMUSG00000053490|Trim60, ENSMUSG00000076617|Ighm, ENSMUSG00000026117|Zap70, ENSMUSG00000000409|Lck, ENSMUSG00000038745|Nlrp6, ENSMUSG00000104213|Ighd, ENSMUSG00000076498|Trbc2, ENSMUSG00000076490|Trbc1, ENSMUSG00000030468|Siglecg, ENSMUSG00000053797|Krt16, ENSMUSG00000015316|Slamf1, ENSMUSG00000061780|Cfd, ENSMUSG00000076612|Ighg2c, ENSMUSG00000026983|Il36rn, ENSMUSG0000…	16	519	14.3976
GO:0016705	oxidoreductase activity, acting on paired donors, with incorporation or reduction of molecular oxygen	Molecular Function	ENSMUSG00000042248|Cyp2c37, ENSMUSG00000067225|Cyp2c54, ENSMUSG00000054827|Cyp2c50, ENSMUSG00000050445|Cyp8b1, ENSMUSG00000024365|Cyp21a1, ENSMUSG00000068083|Cyp2d40, ENSMUSG00000003053|Cyp2c29, ENSMUSG00000028240|Cyp7a1, ENSMUSG00000025197|Cyp2c23, ENSMUSG00000052974|Cyp2f2, ENSMUSG00000025479|Cyp2e1, ENSMUSG00000039519|Cyp7b1, ENSMUSG00000032310|Cyp1a2, ENSMUSG00000032808|Cyp2c38, ENSMUSG000000…	22	1435	120	28382	0.1833	1.40216e-07	****	2.69695e-05	****	ENSMUSG00000024365|Cyp21a1, ENSMUSG00000029925|Tbxas1, ENSMUSG00000048440|Cyp4f16, ENSMUSG00000003484|Cyp4f18	4	ENSMUSG00000042248|Cyp2c37, ENSMUSG00000067225|Cyp2c54, ENSMUSG00000054827|Cyp2c50, ENSMUSG00000050445|Cyp8b1, ENSMUSG00000068083|Cyp2d40, ENSMUSG00000003053|Cyp2c29, ENSMUSG00000028240|Cyp7a1, ENSMUSG00000025197|Cyp2c23, ENSMUSG00000052974|Cyp2f2, ENSMUSG00000025479|Cyp2e1, ENSMUSG00000039519|Cyp7b1, ENSMUSG00000032310|Cyp1a2, ENSMUSG00000032808|Cyp2c38, ENSMUSG00000025004|Cyp2c40, ENSMUSG000000…	18	112	2.55126
GO:0020037	heme binding	Molecular Function	ENSMUSG00000042248|Cyp2c37, ENSMUSG00000067225|Cyp2c54, ENSMUSG00000054827|Cyp2c50, ENSMUSG00000050445|Cyp8b1, ENSMUSG00000024365|Cyp21a1, ENSMUSG00000068083|Cyp2d40, ENSMUSG00000003053|Cyp2c29, ENSMUSG00000028240|Cyp7a1, ENSMUSG00000025197|Cyp2c23, ENSMUSG00000052974|Cyp2f2, ENSMUSG00000025479|Cyp2e1, ENSMUSG00000039519|Cyp7b1, ENSMUSG00000032310|Cyp1a2, ENSMUSG00000032808|Cyp2c38, ENSMUSG000000…	28	1435	182	28382	0.1538	1.47916e-07	****	2.70395e-05	****	ENSMUSG00000024365|Cyp21a1, ENSMUSG00000015340|Cybb, ENSMUSG00000006519|Cyba, ENSMUSG00000012428|Steap4, ENSMUSG00000029925|Tbxas1, ENSMUSG00000048440|Cyp4f16, ENSMUSG00000003484|Cyp4f18, ENSMUSG00000030895|Hpx	8	ENSMUSG00000042248|Cyp2c37, ENSMUSG00000067225|Cyp2c54, ENSMUSG00000054827|Cyp2c50, ENSMUSG00000050445|Cyp8b1, ENSMUSG00000068083|Cyp2d40, ENSMUSG00000003053|Cyp2c29, ENSMUSG00000028240|Cyp7a1, ENSMUSG00000025197|Cyp2c23, ENSMUSG00000052974|Cyp2f2, ENSMUSG00000025479|Cyp2e1, ENSMUSG00000039519|Cyp7b1, ENSMUSG00000032310|Cyp1a2, ENSMUSG00000032808|Cyp2c38, ENSMUSG00000022877|Hrg, ENSMUSG0000002500…	20	168	4.39765
GO:0032715	negative regulation of interleukin-6 production	Biological Process	ENSMUSG00000047139|Cd24a, ENSMUSG00000037902|Sirpa, ENSMUSG00000112148|Lilrb4a, ENSMUSG00000019850|Tnfaip3, ENSMUSG00000112023|Lilrb4b, ENSMUSG00000024411|Aqp4, ENSMUSG00000016529|Il10, ENSMUSG00000015316|Slamf1, ENSMUSG00000039005|Tlr4, ENSMUSG00000025723|Nmb, ENSMUSG00000022488|Nckap1l, ENSMUSG00000026983|Il36rn, ENSMUSG00000026288|Inpp5d, ENSMUSG00000030341|Tnfrsf1a	14	1435	51	28382	0.2745	1.48613e-07	****	2.70395e-05	****	ENSMUSG00000047139|Cd24a, ENSMUSG00000037902|Sirpa, ENSMUSG00000112148|Lilrb4a, ENSMUSG00000019850|Tnfaip3, ENSMUSG00000112023|Lilrb4b, ENSMUSG00000016529|Il10, ENSMUSG00000039005|Tlr4, ENSMUSG00000025723|Nmb, ENSMUSG00000022488|Nckap1l, ENSMUSG00000026288|Inpp5d, ENSMUSG00000030341|Tnfrsf1a	11	ENSMUSG00000024411|Aqp4, ENSMUSG00000015316|Slamf1, ENSMUSG00000026983|Il36rn	3	49	5.14286
GO:0051055	negative regulation of lipid biosynthetic process	Biological Process	ENSMUSG00000078675|Mup16, ENSMUSG00000078673|Mup19, ENSMUSG00000078686|Mup9, ENSMUSG00000073834|Mup11, ENSMUSG00000078674|Mup18, ENSMUSG00000094793|Mup12, ENSMUSG00000041567|Serpina12, ENSMUSG00000074272|Ceacam1	8	1435	15	28382	0.5333	1.95958e-07	****	3.47155e-05	****	ENSMUSG00000041567|Serpina12	1	ENSMUSG00000078675|Mup16, ENSMUSG00000078673|Mup19, ENSMUSG00000078686|Mup9, ENSMUSG00000073834|Mup11, ENSMUSG00000078674|Mup18, ENSMUSG00000094793|Mup12, ENSMUSG00000074272|Ceacam1	7	14	-1.33631
GO:0008392	arachidonic acid epoxygenase activity	Molecular Function	ENSMUSG00000042248|Cyp2c37, ENSMUSG00000067225|Cyp2c54, ENSMUSG00000054827|Cyp2c50, ENSMUSG00000003053|Cyp2c29, ENSMUSG00000025197|Cyp2c23, ENSMUSG00000052974|Cyp2f2, ENSMUSG00000025479|Cyp2e1, ENSMUSG00000032808|Cyp2c38, ENSMUSG00000025004|Cyp2c40, ENSMUSG00000066072|Cyp4a10, ENSMUSG00000091867|Cyp2a22, ENSMUSG00000073424|Cyp4f15, ENSMUSG00000092008|Cyp2c69	13	1435	45	28382	0.2889	2.14019e-07	****	3.61599e-05	****		0	ENSMUSG00000042248|Cyp2c37, ENSMUSG00000067225|Cyp2c54, ENSMUSG00000054827|Cyp2c50, ENSMUSG00000003053|Cyp2c29, ENSMUSG00000025197|Cyp2c23, ENSMUSG00000052974|Cyp2f2, ENSMUSG00000025479|Cyp2e1, ENSMUSG00000032808|Cyp2c38, ENSMUSG00000025004|Cyp2c40, ENSMUSG00000066072|Cyp4a10, ENSMUSG00000091867|Cyp2a22, ENSMUSG00000073424|Cyp4f15, ENSMUSG00000092008|Cyp2c69	13	40	-0.948683
GO:0048471	perinuclear region of cytoplasm	Cellular Component	ENSMUSG00000032010|Usp2, ENSMUSG00000025533|Asl, ENSMUSG00000044201|Cdc25c, ENSMUSG00000040963|Asgr2, ENSMUSG00000030494|Rhpn2, ENSMUSG00000037035|Inhbb, ENSMUSG00000015090|Ptgds, ENSMUSG00000024953|Prdx5, ENSMUSG00000028063|Lmna, ENSMUSG00000035385|Ccl2, ENSMUSG00000021190|Lgmn, ENSMUSG00000037820|Tgm2, ENSMUSG00000027273|Snap25, ENSMUSG00000030681|Mvp, ENSMUSG00000006398|Cdc20, ENSMUSG000000484…	73	1435	771	28382	0.0947	2.14854e-07	****	3.61599e-05	****	ENSMUSG00000030494|Rhpn2, ENSMUSG00000037035|Inhbb, ENSMUSG00000024953|Prdx5, ENSMUSG00000028063|Lmna, ENSMUSG00000035385|Ccl2, ENSMUSG00000021190|Lgmn, ENSMUSG00000037820|Tgm2, ENSMUSG00000030681|Mvp, ENSMUSG00000006398|Cdc20, ENSMUSG00000032369|Plscr1, ENSMUSG00000024795|Kif20b, ENSMUSG00000031760|Mt3, ENSMUSG00000032231|Anxa2, ENSMUSG00000023845|Lnpep, ENSMUSG00000029304|Spp1, ENSMUSG000000193…	58	ENSMUSG00000032010|Usp2, ENSMUSG00000025533|Asl, ENSMUSG00000044201|Cdc25c, ENSMUSG00000040963|Asgr2, ENSMUSG00000015090|Ptgds, ENSMUSG00000027273|Snap25, ENSMUSG00000048482|Bdnf, ENSMUSG00000040265|Dnm3, ENSMUSG00000039533|Mmd2, ENSMUSG00000021057|Akap5, ENSMUSG00000061601|Pclo, ENSMUSG00000052727|Map1b, ENSMUSG00000061603|Akap6, ENSMUSG00000017204|Gsdma, ENSMUSG00000013415|Igf2bp1	15	753	21.9017
GO:0005764	lysosome	Cellular Component	ENSMUSG00000031838|Ifi30, ENSMUSG00000025351|Cd63, ENSMUSG00000021190|Lgmn, ENSMUSG00000031266|Gla, ENSMUSG00000016256|Ctsz, ENSMUSG00000060591|Ifitm2, ENSMUSG00000031765|Mt1, ENSMUSG00000038642|Ctss, ENSMUSG00000026177|Slc11a1, ENSMUSG00000024910|Ctsw, ENSMUSG00000029175|Slc35f6, ENSMUSG00000018774|Cd68, ENSMUSG00000019850|Tnfaip3, ENSMUSG00000036091|Hyal3, ENSMUSG00000021939|Ctsb, ENSMUSG000000…	49	1435	442	28382	0.1109	2.45011e-07	****	4.02297e-05	****	ENSMUSG00000031838|Ifi30, ENSMUSG00000025351|Cd63, ENSMUSG00000021190|Lgmn, ENSMUSG00000031266|Gla, ENSMUSG00000016256|Ctsz, ENSMUSG00000060591|Ifitm2, ENSMUSG00000031765|Mt1, ENSMUSG00000038642|Ctss, ENSMUSG00000026177|Slc11a1, ENSMUSG00000029175|Slc35f6, ENSMUSG00000018774|Cd68, ENSMUSG00000019850|Tnfaip3, ENSMUSG00000021939|Ctsb, ENSMUSG00000028581|Laptm5, ENSMUSG00000020077|Srgn, ENSMUSG00000…	44	ENSMUSG00000024910|Ctsw, ENSMUSG00000036091|Hyal3, ENSMUSG00000023122|Sult1c2, ENSMUSG00000029193|Cckar, ENSMUSG00000010051|Hyal1	5	421	17.3016
GO:0019722	calcium-mediated signaling	Biological Process	ENSMUSG00000026117|Zap70, ENSMUSG00000021313|Ryr2, ENSMUSG00000025804|Ccr1, ENSMUSG00000028785|Hpca, ENSMUSG00000047139|Cd24a, ENSMUSG00000052336|Cx3cr1, ENSMUSG00000032093|Cd3e, ENSMUSG00000030742|Lat, ENSMUSG00000026180|Cxcr2, ENSMUSG00000059003|Grin2a, ENSMUSG00000079227|Ccr5, ENSMUSG00000059713|Rcan3, ENSMUSG00000023993|Treml1, ENSMUSG00000022951|Rcan1, ENSMUSG00000049103|Ccr2, ENSMUSG0000004…	18	1435	88	28382	0.2045	3.46962e-07	****	5.5613e-05	****	ENSMUSG00000025804|Ccr1, ENSMUSG00000028785|Hpca, ENSMUSG00000047139|Cd24a, ENSMUSG00000052336|Cx3cr1, ENSMUSG00000026180|Cxcr2, ENSMUSG00000079227|Ccr5, ENSMUSG00000059713|Rcan3, ENSMUSG00000023993|Treml1, ENSMUSG00000022951|Rcan1, ENSMUSG00000049103|Ccr2, ENSMUSG00000020123|Avpr1a, ENSMUSG00000029470|P2rx4	12	ENSMUSG00000026117|Zap70, ENSMUSG00000021313|Ryr2, ENSMUSG00000032093|Cd3e, ENSMUSG00000030742|Lat, ENSMUSG00000059003|Grin2a, ENSMUSG00000048521|Cxcr6	6	85	5.53173
GO:0010888	negative regulation of lipid storage	Biological Process	ENSMUSG00000078675|Mup16, ENSMUSG00000078673|Mup19, ENSMUSG00000078686|Mup9, ENSMUSG00000073834|Mup11, ENSMUSG00000078674|Mup18, ENSMUSG00000094793|Mup12, ENSMUSG00000024030|Abcg1, ENSMUSG00000020689|Itgb3	8	1435	16	28382	0.5	3.74465e-07	****	5.86256e-05	****	ENSMUSG00000024030|Abcg1, ENSMUSG00000020689|Itgb3	2	ENSMUSG00000078675|Mup16, ENSMUSG00000078673|Mup19, ENSMUSG00000078686|Mup9, ENSMUSG00000073834|Mup11, ENSMUSG00000078674|Mup18, ENSMUSG00000094793|Mup12	6	15	-0.258199
GO:0004497	monooxygenase activity	Molecular Function	ENSMUSG00000042248|Cyp2c37, ENSMUSG00000067225|Cyp2c54, ENSMUSG00000054827|Cyp2c50, ENSMUSG00000050445|Cyp8b1, ENSMUSG00000024365|Cyp21a1, ENSMUSG00000068083|Cyp2d40, ENSMUSG00000003053|Cyp2c29, ENSMUSG00000028240|Cyp7a1, ENSMUSG00000025197|Cyp2c23, ENSMUSG00000052974|Cyp2f2, ENSMUSG00000025479|Cyp2e1, ENSMUSG00000039519|Cyp7b1, ENSMUSG00000032310|Cyp1a2, ENSMUSG00000032808|Cyp2c38, ENSMUSG000000…	23	1435	137	28382	0.1679	3.8511e-07	****	5.89218e-05	****	ENSMUSG00000024365|Cyp21a1, ENSMUSG00000029925|Tbxas1, ENSMUSG00000048440|Cyp4f16, ENSMUSG00000003484|Cyp4f18, ENSMUSG00000030652|Coq7	5	ENSMUSG00000042248|Cyp2c37, ENSMUSG00000067225|Cyp2c54, ENSMUSG00000054827|Cyp2c50, ENSMUSG00000050445|Cyp8b1, ENSMUSG00000068083|Cyp2d40, ENSMUSG00000003053|Cyp2c29, ENSMUSG00000028240|Cyp7a1, ENSMUSG00000025197|Cyp2c23, ENSMUSG00000052974|Cyp2f2, ENSMUSG00000025479|Cyp2e1, ENSMUSG00000039519|Cyp7b1, ENSMUSG00000032310|Cyp1a2, ENSMUSG00000032808|Cyp2c38, ENSMUSG00000025004|Cyp2c40, ENSMUSG000000…	18	123	2.52467
GO:0005739	mitochondrion	Cellular Component	ENSMUSG00000068083|Cyp2d40, ENSMUSG00000025270|Alas2, ENSMUSG00000025479|Cyp2e1, ENSMUSG00000055737|Ghr, ENSMUSG00000025317|Car5a, ENSMUSG00000035202|Lars2, ENSMUSG00000040136|Abcc8, ENSMUSG00000036892|Prodh2, ENSMUSG00000064346|mt-Tw, ENSMUSG00000032350|Gclc, ENSMUSG00000026473|Glul, ENSMUSG00000033871|Ppargc1b, ENSMUSG00000063730|Hsd3b2, ENSMUSG00000078937|Cpt1b, ENSMUSG00000064347|mt-Ta, ENSMU…	141	1435	1841	28382	0.0766	4.64232e-07	****	6.94491e-05	****	ENSMUSG00000032350|Gclc, ENSMUSG00000078937|Cpt1b, ENSMUSG00000024953|Prdx5, ENSMUSG00000021226|Acot2, ENSMUSG00000037820|Tgm2, ENSMUSG00000057789|Bak1, ENSMUSG00000030725|Lipt2, ENSMUSG00000092232|Gm20521, ENSMUSG00000030978|Rrm1, ENSMUSG00000007659|Bcl2l1, ENSMUSG00000031633|Slc25a4, ENSMUSG00000029175|Slc35f6, ENSMUSG00000021036|Sptlc2, ENSMUSG00000015340|Cybb, ENSMUSG00000006519|Cyba, ENSMUSG…	80	ENSMUSG00000068083|Cyp2d40, ENSMUSG00000025270|Alas2, ENSMUSG00000025479|Cyp2e1, ENSMUSG00000055737|Ghr, ENSMUSG00000025317|Car5a, ENSMUSG00000035202|Lars2, ENSMUSG00000040136|Abcc8, ENSMUSG00000036892|Prodh2, ENSMUSG00000064346|mt-Tw, ENSMUSG00000026473|Glul, ENSMUSG00000033871|Ppargc1b, ENSMUSG00000063730|Hsd3b2, ENSMUSG00000064347|mt-Ta, ENSMUSG00000009614|Sardh, ENSMUSG00000064348|mt-Tn, ENSM…	61	1807	34.4399
GO:0019373	epoxygenase P450 pathway	Biological Process	ENSMUSG00000042248|Cyp2c37, ENSMUSG00000067225|Cyp2c54, ENSMUSG00000054827|Cyp2c50, ENSMUSG00000003053|Cyp2c29, ENSMUSG00000025197|Cyp2c23, ENSMUSG00000052974|Cyp2f2, ENSMUSG00000025479|Cyp2e1, ENSMUSG00000032808|Cyp2c38, ENSMUSG00000025004|Cyp2c40, ENSMUSG00000091867|Cyp2a22, ENSMUSG00000092008|Cyp2c69	11	1435	34	28382	0.3235	5.17345e-07	****	7.54641e-05	****		0	ENSMUSG00000042248|Cyp2c37, ENSMUSG00000067225|Cyp2c54, ENSMUSG00000054827|Cyp2c50, ENSMUSG00000003053|Cyp2c29, ENSMUSG00000025197|Cyp2c23, ENSMUSG00000052974|Cyp2f2, ENSMUSG00000025479|Cyp2e1, ENSMUSG00000032808|Cyp2c38, ENSMUSG00000025004|Cyp2c40, ENSMUSG00000091867|Cyp2a22, ENSMUSG00000092008|Cyp2c69	11	31	-1.43684
GO:0031649	heat generation	Biological Process	ENSMUSG00000078675|Mup16, ENSMUSG00000078673|Mup19, ENSMUSG00000078686|Mup9, ENSMUSG00000073834|Mup11, ENSMUSG00000078674|Mup18, ENSMUSG00000094793|Mup12, ENSMUSG00000045730|Adrb2	7	1435	12	28382	0.5833	5.26859e-07	****	7.54641e-05	****	ENSMUSG00000045730|Adrb2	1	ENSMUSG00000078675|Mup16, ENSMUSG00000078673|Mup19, ENSMUSG00000078686|Mup9, ENSMUSG00000073834|Mup11, ENSMUSG00000078674|Mup18, ENSMUSG00000094793|Mup12	6	11	-1.20605
GO:0070098	chemokine-mediated signaling pathway	Biological Process	ENSMUSG00000019122|Ccl9, ENSMUSG00000035385|Ccl2, ENSMUSG00000018927|Ccl6, ENSMUSG00000026271|Gpr35, ENSMUSG00000025804|Ccr1, ENSMUSG00000034855|Cxcl10, ENSMUSG00000018930|Ccl4, ENSMUSG00000029372|Ppbp, ENSMUSG00000052336|Cx3cr1, ENSMUSG00000029380|Cxcl1, ENSMUSG00000035352|Ccl12, ENSMUSG00000026180|Cxcr2, ENSMUSG00000079227|Ccr5, ENSMUSG00000049103|Ccr2, ENSMUSG00000048521|Cxcr6	15	1435	65	28382	0.2308	6.37553e-07	****	8.94167e-05	****	ENSMUSG00000019122|Ccl9, ENSMUSG00000035385|Ccl2, ENSMUSG00000018927|Ccl6, ENSMUSG00000026271|Gpr35, ENSMUSG00000025804|Ccr1, ENSMUSG00000034855|Cxcl10, ENSMUSG00000018930|Ccl4, ENSMUSG00000052336|Cx3cr1, ENSMUSG00000029380|Cxcl1, ENSMUSG00000035352|Ccl12, ENSMUSG00000026180|Cxcr2, ENSMUSG00000079227|Ccr5, ENSMUSG00000049103|Ccr2	13	ENSMUSG00000029372|Ppbp, ENSMUSG00000048521|Cxcr6	2	63	5.16551
GO:0010907	positive regulation of glucose metabolic process	Biological Process	ENSMUSG00000078675|Mup16, ENSMUSG00000078673|Mup19, ENSMUSG00000078686|Mup9, ENSMUSG00000073834|Mup11, ENSMUSG00000078674|Mup18, ENSMUSG00000023070|Rgn, ENSMUSG00000094793|Mup12, ENSMUSG00000055980|Irs1	8	1435	17	28382	0.4706	6.75847e-07	****	9.2853e-05	****		0	ENSMUSG00000078675|Mup16, ENSMUSG00000078673|Mup19, ENSMUSG00000078686|Mup9, ENSMUSG00000073834|Mup11, ENSMUSG00000078674|Mup18, ENSMUSG00000023070|Rgn, ENSMUSG00000094793|Mup12, ENSMUSG00000055980|Irs1	8	16	-0.25
GO:0002020	protease binding	Molecular Function	ENSMUSG00000072849|Serpina1e, ENSMUSG00000059908|Mug1, ENSMUSG00000026822|Lcn2, ENSMUSG00000071177|Serpina1d, ENSMUSG00000037411|Serpine1, ENSMUSG00000005054|Cstb, ENSMUSG00000044594|Serpinb3a, ENSMUSG00000019850|Tnfaip3, ENSMUSG00000015850|Adamtsl4, ENSMUSG00000032231|Anxa2, ENSMUSG00000042842|Serpinb6b, ENSMUSG00000054266|Serpinb9d, ENSMUSG00000035804|Ins1, ENSMUSG00000020689|Itgb3, ENSMUSG0000…	24	1435	152	28382	0.1579	6.927e-07	****	9.32651e-05	****	ENSMUSG00000026822|Lcn2, ENSMUSG00000037411|Serpine1, ENSMUSG00000005054|Cstb, ENSMUSG00000019850|Tnfaip3, ENSMUSG00000015850|Adamtsl4, ENSMUSG00000032231|Anxa2, ENSMUSG00000042842|Serpinb6b, ENSMUSG00000054266|Serpinb9d, ENSMUSG00000020689|Itgb3, ENSMUSG00000001131|Timp1, ENSMUSG00000026012|Cd28, ENSMUSG00000001507|Itga3, ENSMUSG00000027447|Cst3, ENSMUSG00000021585|Cast, ENSMUSG00000052212|Cd177…	17	ENSMUSG00000072849|Serpina1e, ENSMUSG00000059908|Mug1, ENSMUSG00000071177|Serpina1d, ENSMUSG00000044594|Serpinb3a, ENSMUSG00000035804|Ins1, ENSMUSG00000071561|Cstdc5, ENSMUSG00000038473|Nos1ap	7	139	8.14261
GO:0005178	integrin binding	Molecular Function	ENSMUSG00000027962|Vcam1, ENSMUSG00000029816|Gpnmb, ENSMUSG00000024421|Lama3, ENSMUSG00000062991|Nrg1, ENSMUSG00000024965|Fermt3, ENSMUSG00000112148|Lilrb4a, ENSMUSG00000030342|Cd9, ENSMUSG00000040152|Thbs1, ENSMUSG00000029304|Spp1, ENSMUSG00000025473|Adam8, ENSMUSG00000000957|Mmp14, ENSMUSG00000021998|Lcp1, ENSMUSG00000042228|Lyn, ENSMUSG00000030605|Mfge8, ENSMUSG00000043895|S1pr2, ENSMUSG000000…	23	1435	144	28382	0.1597	9.54604e-07	****	0.000125129	***	ENSMUSG00000027962|Vcam1, ENSMUSG00000029816|Gpnmb, ENSMUSG00000062991|Nrg1, ENSMUSG00000024965|Fermt3, ENSMUSG00000112148|Lilrb4a, ENSMUSG00000030342|Cd9, ENSMUSG00000040152|Thbs1, ENSMUSG00000029304|Spp1, ENSMUSG00000025473|Adam8, ENSMUSG00000000957|Mmp14, ENSMUSG00000021998|Lcp1, ENSMUSG00000042228|Lyn, ENSMUSG00000030605|Mfge8, ENSMUSG00000043895|S1pr2, ENSMUSG00000020689|Itgb3, ENSMUSG000000…	22	ENSMUSG00000024421|Lama3	1	141	9.26367
GO:0052689	carboxylic ester hydrolase activity	Molecular Function	ENSMUSG00000069922|Ces3a, ENSMUSG00000062181|Ces3b, ENSMUSG00000056973|Ces1d, ENSMUSG00000078964|Ces1b, ENSMUSG00000055730|Ces2a, ENSMUSG00000057400|Ces1c, ENSMUSG00000061959|Ces1e, ENSMUSG00000042988|Notum, ENSMUSG00000032207|Lipc, ENSMUSG00000015568|Lpl, ENSMUSG00000021226|Acot2, ENSMUSG00000042179|Pnliprp1, ENSMUSG00000002847|Pla1a, ENSMUSG00000053846|Lipg, ENSMUSG00000026818|Cel	15	1435	67	28382	0.2239	9.66535e-07	****	0.000125129	***	ENSMUSG00000015568|Lpl, ENSMUSG00000021226|Acot2, ENSMUSG00000002847|Pla1a	3	ENSMUSG00000069922|Ces3a, ENSMUSG00000062181|Ces3b, ENSMUSG00000056973|Ces1d, ENSMUSG00000078964|Ces1b, ENSMUSG00000055730|Ces2a, ENSMUSG00000057400|Ces1c, ENSMUSG00000061959|Ces1e, ENSMUSG00000042988|Notum, ENSMUSG00000032207|Lipc, ENSMUSG00000042179|Pnliprp1, ENSMUSG00000053846|Lipg, ENSMUSG00000026818|Cel	12	64	3.375
GO:0062023	collagen-containing extracellular matrix	Cellular Component	ENSMUSG00000054693|Adam10, ENSMUSG00000022893|Adamts1, ENSMUSG00000037411|Serpine1, ENSMUSG00000041959|S100a10, ENSMUSG00000037820|Tgm2, ENSMUSG00000016256|Ctsz, ENSMUSG00000005054|Cstb, ENSMUSG00000027907|S100a11, ENSMUSG00000024421|Lama3, ENSMUSG00000032369|Plscr1, ENSMUSG00000005397|Nid1, ENSMUSG00000027712|Anxa5, ENSMUSG00000031963|Bmper, ENSMUSG00000046834|Krt1, ENSMUSG00000032231|Anxa2, ENS…	36	1435	303	28382	0.1188	1.90511e-06	****	0.000241984	***	ENSMUSG00000054693|Adam10, ENSMUSG00000022893|Adamts1, ENSMUSG00000037411|Serpine1, ENSMUSG00000041959|S100a10, ENSMUSG00000037820|Tgm2, ENSMUSG00000016256|Ctsz, ENSMUSG00000005054|Cstb, ENSMUSG00000027907|S100a11, ENSMUSG00000032369|Plscr1, ENSMUSG00000005397|Nid1, ENSMUSG00000027712|Anxa5, ENSMUSG00000031963|Bmper, ENSMUSG00000032231|Anxa2, ENSMUSG00000039109|F13a1, ENSMUSG00000021939|Ctsb, ENS…	30	ENSMUSG00000024421|Lama3, ENSMUSG00000046834|Krt1, ENSMUSG00000035804|Ins1, ENSMUSG00000062751|Prss1, ENSMUSG00000031558|Slit2, ENSMUSG00000052316|Lrrc15	6	290	11.2746
GO:0010628	positive regulation of gene expression	Biological Process	ENSMUSG00000078675|Mup16, ENSMUSG00000078673|Mup19, ENSMUSG00000078686|Mup9, ENSMUSG00000073834|Mup11, ENSMUSG00000078674|Mup18, ENSMUSG00000030579|Tyrobp, ENSMUSG00000027434|Nkx2-2, ENSMUSG00000026822|Lcn2, ENSMUSG00000026628|Atf3, ENSMUSG00000038418|Egr1, ENSMUSG00000028063|Lmna, ENSMUSG00000035385|Ccl2, ENSMUSG00000023992|Trem2, ENSMUSG00000000125|Wnt3, ENSMUSG00000000409|Lck, ENSMUSG000000427…	54	1435	548	28382	0.0985	2.48934e-06	****	0.000310338	***	ENSMUSG00000030579|Tyrobp, ENSMUSG00000026822|Lcn2, ENSMUSG00000026628|Atf3, ENSMUSG00000038418|Egr1, ENSMUSG00000028063|Lmna, ENSMUSG00000035385|Ccl2, ENSMUSG00000023992|Trem2, ENSMUSG00000042745|Id1, ENSMUSG00000020009|Ifngr1, ENSMUSG00000062991|Nrg1, ENSMUSG00000027859|Ngf, ENSMUSG00000007872|Id3, ENSMUSG00000034394|Lif, ENSMUSG00000026177|Slc11a1, ENSMUSG00000031760|Mt3, ENSMUSG00000029163|Em…	36	ENSMUSG00000078675|Mup16, ENSMUSG00000078673|Mup19, ENSMUSG00000078686|Mup9, ENSMUSG00000073834|Mup11, ENSMUSG00000078674|Mup18, ENSMUSG00000027434|Nkx2-2, ENSMUSG00000000125|Wnt3, ENSMUSG00000000409|Lck, ENSMUSG00000035277|Arx, ENSMUSG00000094793|Mup12, ENSMUSG00000063632|Sox11, ENSMUSG00000027168|Pax6, ENSMUSG00000032093|Cd3e, ENSMUSG00000020327|Fgf22, ENSMUSG00000027985|Lef1, ENSMUSG0000002197…	18	503	15.472
GO:0019369	arachidonic acid metabolic process	Biological Process	ENSMUSG00000042248|Cyp2c37, ENSMUSG00000067225|Cyp2c54, ENSMUSG00000054827|Cyp2c50, ENSMUSG00000003053|Cyp2c29, ENSMUSG00000025197|Cyp2c23, ENSMUSG00000032310|Cyp1a2, ENSMUSG00000032808|Cyp2c38, ENSMUSG00000025004|Cyp2c40, ENSMUSG00000075706|Gpx4, ENSMUSG00000066072|Cyp4a10, ENSMUSG00000003484|Cyp4f18, ENSMUSG00000073424|Cyp4f15	12	1435	47	28382	0.2553	2.67713e-06	****	0.00032768	***	ENSMUSG00000075706|Gpx4, ENSMUSG00000003484|Cyp4f18	2	ENSMUSG00000042248|Cyp2c37, ENSMUSG00000067225|Cyp2c54, ENSMUSG00000054827|Cyp2c50, ENSMUSG00000003053|Cyp2c29, ENSMUSG00000025197|Cyp2c23, ENSMUSG00000032310|Cyp1a2, ENSMUSG00000032808|Cyp2c38, ENSMUSG00000025004|Cyp2c40, ENSMUSG00000066072|Cyp4a10, ENSMUSG00000073424|Cyp4f15	10	45	1.0435
GO:0005009	insulin-activated receptor activity	Molecular Function	ENSMUSG00000078675|Mup16, ENSMUSG00000078673|Mup19, ENSMUSG00000078686|Mup9, ENSMUSG00000073834|Mup11, ENSMUSG00000078674|Mup18, ENSMUSG00000094793|Mup12	6	1435	10	28382	0.6	2.91214e-06	****	0.000350081	***		0	ENSMUSG00000078675|Mup16, ENSMUSG00000078673|Mup19, ENSMUSG00000078686|Mup9, ENSMUSG00000073834|Mup11, ENSMUSG00000078674|Mup18, ENSMUSG00000094793|Mup12	6	9	-1.33333
GO:0019899	enzyme binding	Molecular Function	ENSMUSG00000042248|Cyp2c37, ENSMUSG00000067225|Cyp2c54, ENSMUSG00000054827|Cyp2c50, ENSMUSG00000003053|Cyp2c29, ENSMUSG00000025479|Cyp2e1, ENSMUSG00000032310|Cyp1a2, ENSMUSG00000032808|Cyp2c38, ENSMUSG00000027359|Slc27a2, ENSMUSG00000006398|Cdc20, ENSMUSG00000060063|Alox5ap, ENSMUSG00000045730|Adrb2, ENSMUSG00000021313|Ryr2, ENSMUSG00000044594|Serpinb3a, ENSMUSG00000036478|Btg1, ENSMUSG0000003236…	48	1435	468	28382	0.1026	2.99081e-06	****	0.000353231	***	ENSMUSG00000006398|Cdc20, ENSMUSG00000060063|Alox5ap, ENSMUSG00000045730|Adrb2, ENSMUSG00000036478|Btg1, ENSMUSG00000032369|Plscr1, ENSMUSG00000031633|Slc25a4, ENSMUSG00000071076|Jund, ENSMUSG00000017002|Slpi, ENSMUSG00000028581|Laptm5, ENSMUSG00000054428|Atpif1, ENSMUSG00000038205|Prkab2, ENSMUSG00000020101|Vsir, ENSMUSG00000027540|Ptpn1, ENSMUSG00000037601|Nme1, ENSMUSG00000002870|Mcm2, ENSMUSG…	29	ENSMUSG00000042248|Cyp2c37, ENSMUSG00000067225|Cyp2c54, ENSMUSG00000054827|Cyp2c50, ENSMUSG00000003053|Cyp2c29, ENSMUSG00000025479|Cyp2e1, ENSMUSG00000032310|Cyp1a2, ENSMUSG00000032808|Cyp2c38, ENSMUSG00000027359|Slc27a2, ENSMUSG00000021313|Ryr2, ENSMUSG00000044594|Serpinb3a, ENSMUSG00000031766|Slc12a3, ENSMUSG00000025004|Cyp2c40, ENSMUSG00000018411|Mapt, ENSMUSG00000090145|Ugt1a6b, ENSMUSG000000…	19	461	16.4874
GO:0034097	response to cytokine	Biological Process	ENSMUSG00000030236|Slco1b2, ENSMUSG00000072849|Serpina1e, ENSMUSG00000055737|Ghr, ENSMUSG00000071177|Serpina1d, ENSMUSG00000029084|Cd38, ENSMUSG00000007659|Bcl2l1, ENSMUSG00000021250|Fos, ENSMUSG00000035804|Ins1, ENSMUSG00000038612|Mcl1, ENSMUSG00000001348|Acp5, ENSMUSG00000002983|Relb, ENSMUSG00000001131|Timp1, ENSMUSG00000013584|Aldh1a2, ENSMUSG00000022146|Osmr, ENSMUSG00000026580|Selp	15	1435	73	28382	0.2055	3.05597e-06	****	0.000354703	***	ENSMUSG00000029084|Cd38, ENSMUSG00000007659|Bcl2l1, ENSMUSG00000021250|Fos, ENSMUSG00000038612|Mcl1, ENSMUSG00000001348|Acp5, ENSMUSG00000002983|Relb, ENSMUSG00000001131|Timp1, ENSMUSG00000013584|Aldh1a2, ENSMUSG00000022146|Osmr, ENSMUSG00000026580|Selp	10	ENSMUSG00000030236|Slco1b2, ENSMUSG00000072849|Serpina1e, ENSMUSG00000055737|Ghr, ENSMUSG00000071177|Serpina1d, ENSMUSG00000035804|Ins1	5	71	6.05259
GO:0016787	hydrolase activity	Molecular Function	ENSMUSG00000069922|Ces3a, ENSMUSG00000018623|Mmp7, ENSMUSG00000062181|Ces3b, ENSMUSG00000056973|Ces1d, ENSMUSG00000078964|Ces1b, ENSMUSG00000109764|Klkb1, ENSMUSG00000055730|Ces2a, ENSMUSG00000031767|Nudt7, ENSMUSG00000032010|Usp2, ENSMUSG00000057400|Ces1c, ENSMUSG00000044201|Cdc25c, ENSMUSG00000024644|Cndp2, ENSMUSG00000002588|Pon1, ENSMUSG00000023913|Pla2g7, ENSMUSG00000061959|Ces1e, ENSMUSG000…	127	1435	1679	28382	0.0756	3.34107e-06	****	0.000381222	***	ENSMUSG00000018623|Mmp7, ENSMUSG00000024644|Cndp2, ENSMUSG00000023913|Pla2g7, ENSMUSG00000031538|Plat, ENSMUSG00000033777|Tlr13, ENSMUSG00000015568|Lpl, ENSMUSG00000054693|Adam10, ENSMUSG00000022893|Adamts1, ENSMUSG00000021226|Acot2, ENSMUSG00000021190|Lgmn, ENSMUSG00000053687|Dpep2, ENSMUSG00000031266|Gla, ENSMUSG00000021456|Fbp2, ENSMUSG00000031898|Dpep3, ENSMUSG00000037820|Tgm2, ENSMUSG0000001…	80	ENSMUSG00000069922|Ces3a, ENSMUSG00000062181|Ces3b, ENSMUSG00000056973|Ces1d, ENSMUSG00000078964|Ces1b, ENSMUSG00000109764|Klkb1, ENSMUSG00000055730|Ces2a, ENSMUSG00000031767|Nudt7, ENSMUSG00000032010|Usp2, ENSMUSG00000057400|Ces1c, ENSMUSG00000044201|Cdc25c, ENSMUSG00000002588|Pon1, ENSMUSG00000061959|Ces1e, ENSMUSG00000042988|Notum, ENSMUSG00000032207|Lipc, ENSMUSG00000023070|Rgn, ENSMUSG000000…	47	1582	28.7874
GO:0071396	cellular response to lipid	Biological Process	ENSMUSG00000078675|Mup16, ENSMUSG00000078673|Mup19, ENSMUSG00000078686|Mup9, ENSMUSG00000073834|Mup11, ENSMUSG00000078674|Mup18, ENSMUSG00000023992|Trem2, ENSMUSG00000094793|Mup12	7	1435	15	28382	0.4667	3.74197e-06	****	0.000412967	***	ENSMUSG00000023992|Trem2	1	ENSMUSG00000078675|Mup16, ENSMUSG00000078673|Mup19, ENSMUSG00000078686|Mup9, ENSMUSG00000073834|Mup11, ENSMUSG00000078674|Mup18, ENSMUSG00000094793|Mup12	6	14	-0.267261
GO:0071394	cellular response to testosterone stimulus	Biological Process	ENSMUSG00000073834|Mup11, ENSMUSG00000078674|Mup18, ENSMUSG00000035836|Ugt2b1, ENSMUSG00000094793|Mup12, ENSMUSG00000021214|Akr1c18, ENSMUSG00000029304|Spp1, ENSMUSG00000022346|Myc	7	1435	15	28382	0.4667	3.74197e-06	****	0.000412967	***	ENSMUSG00000021214|Akr1c18, ENSMUSG00000029304|Spp1, ENSMUSG00000022346|Myc	3	ENSMUSG00000073834|Mup11, ENSMUSG00000078674|Mup18, ENSMUSG00000035836|Ugt2b1, ENSMUSG00000094793|Mup12	4	15	0.774597
GO:0034875	caffeine oxidase activity	Molecular Function	ENSMUSG00000042248|Cyp2c37, ENSMUSG00000067225|Cyp2c54, ENSMUSG00000054827|Cyp2c50, ENSMUSG00000003053|Cyp2c29, ENSMUSG00000032310|Cyp1a2, ENSMUSG00000032808|Cyp2c38, ENSMUSG00000025004|Cyp2c40, ENSMUSG00000092008|Cyp2c69	8	1435	21	28382	0.381	4.71681e-06	****	0.000496149	***		0	ENSMUSG00000042248|Cyp2c37, ENSMUSG00000067225|Cyp2c54, ENSMUSG00000054827|Cyp2c50, ENSMUSG00000003053|Cyp2c29, ENSMUSG00000032310|Cyp1a2, ENSMUSG00000032808|Cyp2c38, ENSMUSG00000025004|Cyp2c40, ENSMUSG00000092008|Cyp2c69	8	21	-2.18218
GO:0045475	locomotor rhythm	Biological Process	ENSMUSG00000078675|Mup16, ENSMUSG00000078673|Mup19, ENSMUSG00000078686|Mup9, ENSMUSG00000032010|Usp2, ENSMUSG00000073834|Mup11, ENSMUSG00000078674|Mup18, ENSMUSG00000038418|Egr1, ENSMUSG00000094793|Mup12	8	1435	21	28382	0.381	4.71681e-06	****	0.000496149	***	ENSMUSG00000038418|Egr1	1	ENSMUSG00000078675|Mup16, ENSMUSG00000078673|Mup19, ENSMUSG00000078686|Mup9, ENSMUSG00000032010|Usp2, ENSMUSG00000073834|Mup11, ENSMUSG00000078674|Mup18, ENSMUSG00000094793|Mup12	7	17	-0.727607
GO:0016064	immunoglobulin mediated immune response	Biological Process	ENSMUSG00000058715|Fcer1g, ENSMUSG00000030724|Cd19, ENSMUSG00000104213|Ighd, ENSMUSG00000071713|Csf2rb, ENSMUSG00000071714|Csf2rb2, ENSMUSG00000030748|Il4ra, ENSMUSG00000076612|Ighg2c, ENSMUSG00000026288|Inpp5d	8	1435	21	28382	0.381	4.71681e-06	****	0.000496149	***	ENSMUSG00000058715|Fcer1g, ENSMUSG00000071713|Csf2rb, ENSMUSG00000071714|Csf2rb2, ENSMUSG00000030748|Il4ra, ENSMUSG00000026288|Inpp5d	5	ENSMUSG00000030724|Cd19, ENSMUSG00000104213|Ighd, ENSMUSG00000076612|Ighg2c	3	20	2.68328
GO:0032689	negative regulation of interferon-gamma production	Biological Process	ENSMUSG00000038745|Nlrp6, ENSMUSG00000039264|Gimap3, ENSMUSG00000112148|Lilrb4a, ENSMUSG00000112023|Lilrb4b, ENSMUSG00000028581|Laptm5, ENSMUSG00000020101|Vsir, ENSMUSG00000016529|Il10, ENSMUSG00000015316|Slamf1, ENSMUSG00000039005|Tlr4, ENSMUSG00000035914|Cd276, ENSMUSG00000026983|Il36rn	11	1435	42	28382	0.2619	5.3285e-06	****	0.000551868	***	ENSMUSG00000112148|Lilrb4a, ENSMUSG00000112023|Lilrb4b, ENSMUSG00000028581|Laptm5, ENSMUSG00000020101|Vsir, ENSMUSG00000016529|Il10, ENSMUSG00000039005|Tlr4, ENSMUSG00000035914|Cd276	7	ENSMUSG00000038745|Nlrp6, ENSMUSG00000039264|Gimap3, ENSMUSG00000015316|Slamf1, ENSMUSG00000026983|Il36rn	4	41	3.74817
GO:0008395	steroid hydroxylase activity	Molecular Function	ENSMUSG00000042248|Cyp2c37, ENSMUSG00000067225|Cyp2c54, ENSMUSG00000054827|Cyp2c50, ENSMUSG00000003053|Cyp2c29, ENSMUSG00000028240|Cyp7a1, ENSMUSG00000025197|Cyp2c23, ENSMUSG00000052974|Cyp2f2, ENSMUSG00000025479|Cyp2e1, ENSMUSG00000039519|Cyp7b1, ENSMUSG00000032808|Cyp2c38, ENSMUSG00000025004|Cyp2c40, ENSMUSG00000091867|Cyp2a22, ENSMUSG00000092008|Cyp2c69	13	1435	59	28382	0.2203	6.12774e-06	****	0.000616046	***		0	ENSMUSG00000042248|Cyp2c37, ENSMUSG00000067225|Cyp2c54, ENSMUSG00000054827|Cyp2c50, ENSMUSG00000003053|Cyp2c29, ENSMUSG00000028240|Cyp7a1, ENSMUSG00000025197|Cyp2c23, ENSMUSG00000052974|Cyp2f2, ENSMUSG00000025479|Cyp2e1, ENSMUSG00000039519|Cyp7b1, ENSMUSG00000032808|Cyp2c38, ENSMUSG00000025004|Cyp2c40, ENSMUSG00000091867|Cyp2a22, ENSMUSG00000092008|Cyp2c69	13	54	-0.272166
GO:0045834	positive regulation of lipid metabolic process	Biological Process	ENSMUSG00000078675|Mup16, ENSMUSG00000078673|Mup19, ENSMUSG00000078686|Mup9, ENSMUSG00000073834|Mup11, ENSMUSG00000078674|Mup18, ENSMUSG00000094793|Mup12	6	1435	11	28382	0.5455	6.13118e-06	****	0.000616046	***		0	ENSMUSG00000078675|Mup16, ENSMUSG00000078673|Mup19, ENSMUSG00000078686|Mup9, ENSMUSG00000073834|Mup11, ENSMUSG00000078674|Mup18, ENSMUSG00000094793|Mup12	6	9	-2
GO:0009060	aerobic respiration	Biological Process	ENSMUSG00000078675|Mup16, ENSMUSG00000078673|Mup19, ENSMUSG00000078686|Mup9, ENSMUSG00000073834|Mup11, ENSMUSG00000078674|Mup18, ENSMUSG00000094793|Mup12, ENSMUSG00000064345|mt-Nd2, ENSMUSG00000065947|mt-Nd4l, ENSMUSG00000064363|mt-Nd4, ENSMUSG00000064367|mt-Nd5, ENSMUSG00000064360|mt-Nd3, ENSMUSG00000064358|mt-Co3, ENSMUSG00000064351|mt-Co1, ENSMUSG00000019179|Mdh2	14	1435	68	28382	0.2059	6.32854e-06	****	0.000626526	***	ENSMUSG00000019179|Mdh2	1	ENSMUSG00000078675|Mup16, ENSMUSG00000078673|Mup19, ENSMUSG00000078686|Mup9, ENSMUSG00000073834|Mup11, ENSMUSG00000078674|Mup18, ENSMUSG00000094793|Mup12, ENSMUSG00000064345|mt-Nd2, ENSMUSG00000065947|mt-Nd4l, ENSMUSG00000064363|mt-Nd4, ENSMUSG00000064367|mt-Nd5, ENSMUSG00000064360|mt-Nd3, ENSMUSG00000064358|mt-Co3, ENSMUSG00000064351|mt-Co1	13	66	4.06202
GO:0090026	positive regulation of monocyte chemotaxis	Biological Process	ENSMUSG00000023913|Pla2g7, ENSMUSG00000035385|Ccl2, ENSMUSG00000037411|Serpine1, ENSMUSG00000021190|Lgmn, ENSMUSG00000025804|Ccr1, ENSMUSG00000034855|Cxcl10, ENSMUSG00000052336|Cx3cr1, ENSMUSG00000049103|Ccr2	8	1435	22	28382	0.3636	7.08327e-06	****	0.000691081	***	ENSMUSG00000023913|Pla2g7, ENSMUSG00000035385|Ccl2, ENSMUSG00000037411|Serpine1, ENSMUSG00000021190|Lgmn, ENSMUSG00000025804|Ccr1, ENSMUSG00000034855|Cxcl10, ENSMUSG00000052336|Cx3cr1, ENSMUSG00000049103|Ccr2	8		0	21	3.7097
GO:0032760	positive regulation of tumor necrosis factor production	Biological Process	ENSMUSG00000030579|Tyrobp, ENSMUSG00000040136|Abcc8, ENSMUSG00000015568|Lpl, ENSMUSG00000035385|Ccl2, ENSMUSG00000051439|Cd14, ENSMUSG00000058715|Fcer1g, ENSMUSG00000020009|Ifngr1, ENSMUSG00000018930|Ccl4, ENSMUSG00000015340|Cybb, ENSMUSG00000006519|Cyba, ENSMUSG00000040152|Thbs1, ENSMUSG00000034947|Tmem106a, ENSMUSG00000032661|Oas3, ENSMUSG00000039005|Tlr4, ENSMUSG00000079227|Ccr5, ENSMUSG000000…	18	1435	108	28382	0.1667	7.65636e-06	****	0.000736323	***	ENSMUSG00000030579|Tyrobp, ENSMUSG00000015568|Lpl, ENSMUSG00000035385|Ccl2, ENSMUSG00000051439|Cd14, ENSMUSG00000058715|Fcer1g, ENSMUSG00000020009|Ifngr1, ENSMUSG00000018930|Ccl4, ENSMUSG00000015340|Cybb, ENSMUSG00000006519|Cyba, ENSMUSG00000040152|Thbs1, ENSMUSG00000034947|Tmem106a, ENSMUSG00000032661|Oas3, ENSMUSG00000039005|Tlr4, ENSMUSG00000079227|Ccr5, ENSMUSG00000049103|Ccr2, ENSMUSG0000003…	16	ENSMUSG00000040136|Abcc8, ENSMUSG00000025746|Il6	2	106	8.93583
GO:0005911	cell-cell junction	Cellular Component	ENSMUSG00000049382|Krt8, ENSMUSG00000019906|Lin7a, ENSMUSG00000026117|Zap70, ENSMUSG00000000409|Lck, ENSMUSG00000030536|Iqgap1, ENSMUSG00000040747|Cd53, ENSMUSG00000028435|Aqp3, ENSMUSG00000069441|Dsg1a, ENSMUSG00000029580|Actb, ENSMUSG00000059898|Dsc3, ENSMUSG00000024411|Aqp4, ENSMUSG00000032093|Cd3e, ENSMUSG00000074272|Ceacam1, ENSMUSG00000030742|Lat, ENSMUSG00000022286|Grhl2, ENSMUSG0000002068…	28	1435	222	28382	0.1261	8.30874e-06	****	0.000787809	***	ENSMUSG00000049382|Krt8, ENSMUSG00000030536|Iqgap1, ENSMUSG00000040747|Cd53, ENSMUSG00000029580|Actb, ENSMUSG00000020689|Itgb3, ENSMUSG00000029468|P2rx7, ENSMUSG00000061665|Cd2ap, ENSMUSG00000021067|Sav1, ENSMUSG00000016664|Pacsin2, ENSMUSG00000005103|Wdr1, ENSMUSG00000024812|Tjp2, ENSMUSG00000027748|Trpc4, ENSMUSG00000019874|Fabp7, ENSMUSG00000070047|Fat1, ENSMUSG00000038235|F11r, ENSMUSG0000002…	16	ENSMUSG00000019906|Lin7a, ENSMUSG00000026117|Zap70, ENSMUSG00000000409|Lck, ENSMUSG00000028435|Aqp3, ENSMUSG00000069441|Dsg1a, ENSMUSG00000059898|Dsc3, ENSMUSG00000024411|Aqp4, ENSMUSG00000032093|Cd3e, ENSMUSG00000074272|Ceacam1, ENSMUSG00000030742|Lat, ENSMUSG00000022286|Grhl2, ENSMUSG00000044322|Dsc1	12	219	10.0685
GO:0010951	negative regulation of endopeptidase activity	Biological Process	ENSMUSG00000060807|Serpina6, ENSMUSG00000072849|Serpina1e, ENSMUSG00000059908|Mug1, ENSMUSG00000071177|Serpina1d, ENSMUSG00000031271|Serpina7, ENSMUSG00000037411|Serpine1, ENSMUSG00000005054|Cstb, ENSMUSG00000044594|Serpinb3a, ENSMUSG00000027859|Ngf, ENSMUSG00000022877|Hrg, ENSMUSG00000049130|C5ar1, ENSMUSG00000041567|Serpina12, ENSMUSG00000017002|Slpi, ENSMUSG00000032231|Anxa2, ENSMUSG0000004284…	25	1435	187	28382	0.1337	9.00115e-06	****	0.000841608	***	ENSMUSG00000031271|Serpina7, ENSMUSG00000037411|Serpine1, ENSMUSG00000005054|Cstb, ENSMUSG00000027859|Ngf, ENSMUSG00000049130|C5ar1, ENSMUSG00000041567|Serpina12, ENSMUSG00000017002|Slpi, ENSMUSG00000032231|Anxa2, ENSMUSG00000042842|Serpinb6b, ENSMUSG00000031387|Renbp, ENSMUSG00000054266|Serpinb9d, ENSMUSG00000047228|A2ml1, ENSMUSG00000074874|Ctla2b, ENSMUSG00000001131|Timp1, ENSMUSG00000074227|S…	16	ENSMUSG00000060807|Serpina6, ENSMUSG00000072849|Serpina1e, ENSMUSG00000059908|Mug1, ENSMUSG00000071177|Serpina1d, ENSMUSG00000044594|Serpinb3a, ENSMUSG00000022877|Hrg, ENSMUSG00000067006|Serpinb5, ENSMUSG00000071561|Cstdc5, ENSMUSG00000056222|Spock1	9	158	5.25068
GO:0004896	cytokine receptor activity	Molecular Function	ENSMUSG00000055737|Ghr, ENSMUSG00000005087|Cd44, ENSMUSG00000020009|Ifngr1, ENSMUSG00000007888|Crlf1, ENSMUSG00000052336|Cx3cr1, ENSMUSG00000059326|Csf2ra, ENSMUSG00000071713|Csf2rb, ENSMUSG00000068227|Il2rb, ENSMUSG00000071714|Csf2rb2, ENSMUSG00000030748|Il4ra, ENSMUSG00000022146|Osmr, ENSMUSG00000028859|Csf3r	12	1435	53	28382	0.2264	1.03177e-05	****	0.000951488	***	ENSMUSG00000005087|Cd44, ENSMUSG00000020009|Ifngr1, ENSMUSG00000007888|Crlf1, ENSMUSG00000052336|Cx3cr1, ENSMUSG00000059326|Csf2ra, ENSMUSG00000071713|Csf2rb, ENSMUSG00000071714|Csf2rb2, ENSMUSG00000030748|Il4ra, ENSMUSG00000022146|Osmr, ENSMUSG00000028859|Csf3r	10	ENSMUSG00000055737|Ghr, ENSMUSG00000068227|Il2rb	2	51	4.20084
GO:0015020	glucuronosyltransferase activity	Molecular Function	ENSMUSG00000061906|Ugt2b38, ENSMUSG00000049152|Ugt3a2, ENSMUSG00000072664|Ugt3a1, ENSMUSG00000035836|Ugt2b1, ENSMUSG00000035780|Ugt2a3, ENSMUSG00000004383|Large1, ENSMUSG00000057425|Ugt2b37, ENSMUSG00000028838|Extl1, ENSMUSG00000090145|Ugt1a6b	9	1435	30	28382	0.3	1.14641e-05	****	0.00104292	**	ENSMUSG00000004383|Large1	1	ENSMUSG00000061906|Ugt2b38, ENSMUSG00000049152|Ugt3a2, ENSMUSG00000072664|Ugt3a1, ENSMUSG00000035836|Ugt2b1, ENSMUSG00000035780|Ugt2a3, ENSMUSG00000057425|Ugt2b37, ENSMUSG00000028838|Extl1, ENSMUSG00000090145|Ugt1a6b	8	28	-0.377964
GO:0002250	adaptive immune response	Biological Process	ENSMUSG00000076617|Ighm, ENSMUSG00000030724|Cd19, ENSMUSG00000026117|Zap70, ENSMUSG00000038642|Ctss, ENSMUSG00000028460|Sit1, ENSMUSG00000112148|Lilrb4a, ENSMUSG00000032021|Crtam, ENSMUSG00000052336|Cx3cr1, ENSMUSG00000030468|Siglecg, ENSMUSG00000049686|Orai1, ENSMUSG00000022901|Cd86, ENSMUSG00000058818|Pirb, ENSMUSG00000032093|Cd3e, ENSMUSG00000015316|Slamf1, ENSMUSG00000042228|Lyn, ENSMUSG00000…	24	1435	178	28382	0.1348	1.16708e-05	****	0.00104757	**	ENSMUSG00000038642|Ctss, ENSMUSG00000112148|Lilrb4a, ENSMUSG00000052336|Cx3cr1, ENSMUSG00000049686|Orai1, ENSMUSG00000022901|Cd86, ENSMUSG00000058818|Pirb, ENSMUSG00000042228|Lyn, ENSMUSG00000030144|Clec4d, ENSMUSG00000021125|Arg2, ENSMUSG00000042265|Trem1, ENSMUSG00000004730|Adgre1, ENSMUSG00000030148|Clec4a2, ENSMUSG00000041439|Mfsd6	13	ENSMUSG00000076617|Ighm, ENSMUSG00000030724|Cd19, ENSMUSG00000026117|Zap70, ENSMUSG00000028460|Sit1, ENSMUSG00000032021|Crtam, ENSMUSG00000030468|Siglecg, ENSMUSG00000032093|Cd3e, ENSMUSG00000015316|Slamf1, ENSMUSG00000030742|Lat, ENSMUSG00000051998|Lax1, ENSMUSG00000003379|Cd79a	11	167	6.65488
GO:0006955	immune response	Biological Process	ENSMUSG00000029656|C8b, ENSMUSG00000033777|Tlr13, ENSMUSG00000019122|Ccl9, ENSMUSG00000035385|Ccl2, ENSMUSG00000026117|Zap70, ENSMUSG00000018927|Ccl6, ENSMUSG00000038642|Ctss, ENSMUSG00000034394|Lif, ENSMUSG00000026981|Il1rn, ENSMUSG00000025804|Ccr1, ENSMUSG00000034855|Cxcl10, ENSMUSG00000018930|Ccl4, ENSMUSG00000032369|Plscr1, ENSMUSG00000075122|Cd80, ENSMUSG00000029372|Ppbp, ENSMUSG00000017002|…	41	1435	396	28382	0.1035	1.22684e-05	****	0.00108672	**	ENSMUSG00000033777|Tlr13, ENSMUSG00000019122|Ccl9, ENSMUSG00000035385|Ccl2, ENSMUSG00000018927|Ccl6, ENSMUSG00000038642|Ctss, ENSMUSG00000034394|Lif, ENSMUSG00000026981|Il1rn, ENSMUSG00000025804|Ccr1, ENSMUSG00000034855|Cxcl10, ENSMUSG00000018930|Ccl4, ENSMUSG00000032369|Plscr1, ENSMUSG00000075122|Cd80, ENSMUSG00000017002|Slpi, ENSMUSG00000040152|Thbs1, ENSMUSG00000044583|Tlr7, ENSMUSG00000052336…	31	ENSMUSG00000029656|C8b, ENSMUSG00000026117|Zap70, ENSMUSG00000029372|Ppbp, ENSMUSG00000025905|Oprk1, ENSMUSG00000073888|Ccl27a, ENSMUSG00000030742|Lat, ENSMUSG00000051998|Lax1, ENSMUSG00000048521|Cxcr6, ENSMUSG00000026983|Il36rn, ENSMUSG00000025746|Il6	10	332	9.00067
GO:0045766	positive regulation of angiogenesis	Biological Process	ENSMUSG00000037411|Serpine1, ENSMUSG00000038387|Rras, ENSMUSG00000036478|Btg1, ENSMUSG00000049130|C5ar1, ENSMUSG00000015340|Cybb, ENSMUSG00000040552|C3ar1, ENSMUSG00000040152|Thbs1, ENSMUSG00000029163|Emilin1, ENSMUSG00000052336|Cx3cr1, ENSMUSG00000032440|Tgfbr2, ENSMUSG00000026180|Cxcr2, ENSMUSG00000034708|Grn, ENSMUSG00000015839|Nfe2l2, ENSMUSG00000037095|Lrg1, ENSMUSG00000020689|Itgb3, ENSMUSG…	22	1435	157	28382	0.1401	1.44154e-05	****	0.00125348	**	ENSMUSG00000037411|Serpine1, ENSMUSG00000038387|Rras, ENSMUSG00000036478|Btg1, ENSMUSG00000049130|C5ar1, ENSMUSG00000015340|Cybb, ENSMUSG00000040552|C3ar1, ENSMUSG00000040152|Thbs1, ENSMUSG00000029163|Emilin1, ENSMUSG00000052336|Cx3cr1, ENSMUSG00000032440|Tgfbr2, ENSMUSG00000026180|Cxcr2, ENSMUSG00000034708|Grn, ENSMUSG00000015839|Nfe2l2, ENSMUSG00000037095|Lrg1, ENSMUSG00000020689|Itgb3, ENSMUSG…	21	ENSMUSG00000010051|Hyal1	1	153	9.53973
GO:0043395	heparan sulfate proteoglycan binding	Molecular Function	ENSMUSG00000032207|Lipc, ENSMUSG00000015568|Lpl, ENSMUSG00000070594|Cfhr4, ENSMUSG00000074852|Hpse2, ENSMUSG00000022877|Hrg, ENSMUSG00000021765|Fst, ENSMUSG00000041202|Pla2g2d, ENSMUSG00000031558|Slit2	8	1435	24	28382	0.3333	1.48793e-05	****	0.00125348	**	ENSMUSG00000015568|Lpl, ENSMUSG00000021765|Fst	2	ENSMUSG00000032207|Lipc, ENSMUSG00000070594|Cfhr4, ENSMUSG00000074852|Hpse2, ENSMUSG00000022877|Hrg, ENSMUSG00000041202|Pla2g2d, ENSMUSG00000031558|Slit2	6	23	1.4596
GO:0010759	positive regulation of macrophage chemotaxis	Biological Process	ENSMUSG00000035385|Ccl2, ENSMUSG00000049130|C5ar1, ENSMUSG00000040552|C3ar1, ENSMUSG00000042190|Cmklr1, ENSMUSG00000015316|Slamf1, ENSMUSG00000042265|Trem1, ENSMUSG00000063065|Mapk3, ENSMUSG00000024621|Csf1r	8	1435	24	28382	0.3333	1.48793e-05	****	0.00125348	**	ENSMUSG00000035385|Ccl2, ENSMUSG00000049130|C5ar1, ENSMUSG00000040552|C3ar1, ENSMUSG00000042190|Cmklr1, ENSMUSG00000042265|Trem1, ENSMUSG00000063065|Mapk3, ENSMUSG00000024621|Csf1r	7	ENSMUSG00000015316|Slamf1	1	23	3.96177
GO:0016323	basolateral plasma membrane	Cellular Component	ENSMUSG00000030236|Slco1b2, ENSMUSG00000067144|Slc22a7, ENSMUSG00000021135|Slc10a1, ENSMUSG00000022180|Slc7a8, ENSMUSG00000041698|Slco1a1, ENSMUSG00000019906|Lin7a, ENSMUSG00000035699|Slc51a, ENSMUSG00000029084|Cd38, ENSMUSG00000049130|C5ar1, ENSMUSG00000028435|Aqp3, ENSMUSG00000048779|P2ry6, ENSMUSG00000032231|Anxa2, ENSMUSG00000049686|Orai1, ENSMUSG00000021057|Akap5, ENSMUSG00000024411|Aqp4, EN…	30	1435	254	28382	0.1181	1.48958e-05	****	0.00125348	**	ENSMUSG00000022180|Slc7a8, ENSMUSG00000035699|Slc51a, ENSMUSG00000029084|Cd38, ENSMUSG00000049130|C5ar1, ENSMUSG00000048779|P2ry6, ENSMUSG00000032231|Anxa2, ENSMUSG00000049686|Orai1, ENSMUSG00000033161|Atp1a1, ENSMUSG00000040808|S100g, ENSMUSG00000028217|Cdh17, ENSMUSG00000032849|Abcc4, ENSMUSG00000053862|Slc51b, ENSMUSG00000003534|Ddr1, ENSMUSG00000018569|Cldn7, ENSMUSG00000001507|Itga3, ENSMUSG…	17	ENSMUSG00000030236|Slco1b2, ENSMUSG00000067144|Slc22a7, ENSMUSG00000021135|Slc10a1, ENSMUSG00000041698|Slco1a1, ENSMUSG00000019906|Lin7a, ENSMUSG00000028435|Aqp3, ENSMUSG00000021057|Akap5, ENSMUSG00000024411|Aqp4, ENSMUSG00000074272|Ceacam1, ENSMUSG00000052562|Slc22a30, ENSMUSG00000044359|P2ry4, ENSMUSG00000021730|Hcn1, ENSMUSG00000040569|Slc26a7	13	247	10.5623
GO:0080030	methyl indole-3-acetate esterase activity	Molecular Function	ENSMUSG00000069922|Ces3a, ENSMUSG00000062181|Ces3b, ENSMUSG00000056973|Ces1d, ENSMUSG00000057400|Ces1c, ENSMUSG00000061959|Ces1e	5	1435	8	28382	0.625	1.61633e-05	****	0.00129685	**		0	ENSMUSG00000069922|Ces3a, ENSMUSG00000062181|Ces3b, ENSMUSG00000056973|Ces1d, ENSMUSG00000057400|Ces1c, ENSMUSG00000061959|Ces1e	5	8	-2.12132
GO:0038094	Fc-gamma receptor signaling pathway	Biological Process	ENSMUSG00000059089|Fcgr4, ENSMUSG00000058715|Fcer1g, ENSMUSG00000000409|Lck, ENSMUSG00000030142|Clec4e, ENSMUSG00000030144|Clec4d	5	1435	8	28382	0.625	1.61633e-05	****	0.00129685	**	ENSMUSG00000059089|Fcgr4, ENSMUSG00000058715|Fcer1g, ENSMUSG00000030142|Clec4e, ENSMUSG00000030144|Clec4d	4	ENSMUSG00000000409|Lck	1	8	2.12132
GO:0035634	response to stilbenoid	Biological Process	ENSMUSG00000074183|Gsta1, ENSMUSG00000034634|Ly6d, ENSMUSG00000041698|Slco1a1, ENSMUSG00000094793|Mup12, ENSMUSG00000032080|Apoa4, ENSMUSG00000038092|Hsd3b5, ENSMUSG00000057933|Gsta2	7	1435	18	28382	0.3889	1.61817e-05	****	0.00129685	**	ENSMUSG00000074183|Gsta1, ENSMUSG00000034634|Ly6d, ENSMUSG00000032080|Apoa4, ENSMUSG00000057933|Gsta2	4	ENSMUSG00000041698|Slco1a1, ENSMUSG00000094793|Mup12, ENSMUSG00000038092|Hsd3b5	3	18	2.35702
GO:0006112	energy reserve metabolic process	Biological Process	ENSMUSG00000078675|Mup16, ENSMUSG00000078673|Mup19, ENSMUSG00000078686|Mup9, ENSMUSG00000073834|Mup11, ENSMUSG00000078674|Mup18, ENSMUSG00000094793|Mup12, ENSMUSG00000031760|Mt3	7	1435	18	28382	0.3889	1.61817e-05	****	0.00129685	**	ENSMUSG00000031760|Mt3	1	ENSMUSG00000078675|Mup16, ENSMUSG00000078673|Mup19, ENSMUSG00000078686|Mup9, ENSMUSG00000073834|Mup11, ENSMUSG00000078674|Mup18, ENSMUSG00000094793|Mup12	6	16	0.25
GO:0042803	protein homodimerization activity	Molecular Function	ENSMUSG00000074183|Gsta1, ENSMUSG00000029445|Hpd, ENSMUSG00000030579|Tyrobp, ENSMUSG00000002588|Pon1, ENSMUSG00000055737|Ghr, ENSMUSG00000026628|Atf3, ENSMUSG00000037035|Inhbb, ENSMUSG00000015568|Lpl, ENSMUSG00000054693|Adam10, ENSMUSG00000041959|S100a10, ENSMUSG00000035699|Slc51a, ENSMUSG00000031266|Gla, ENSMUSG00000058715|Fcer1g, ENSMUSG00000038508|Gdf15, ENSMUSG00000057789|Bak1, ENSMUSG0000002…	66	1435	763	28382	0.0865	1.64434e-05	****	0.00130232	**	ENSMUSG00000074183|Gsta1, ENSMUSG00000030579|Tyrobp, ENSMUSG00000026628|Atf3, ENSMUSG00000037035|Inhbb, ENSMUSG00000015568|Lpl, ENSMUSG00000054693|Adam10, ENSMUSG00000041959|S100a10, ENSMUSG00000035699|Slc51a, ENSMUSG00000031266|Gla, ENSMUSG00000058715|Fcer1g, ENSMUSG00000038508|Gdf15, ENSMUSG00000057789|Bak1, ENSMUSG00000027907|S100a11, ENSMUSG00000021957|Tkt, ENSMUSG00000092232|Gm20521, ENSMUSG…	49	ENSMUSG00000029445|Hpd, ENSMUSG00000002588|Pon1, ENSMUSG00000055737|Ghr, ENSMUSG00000016194|Hsd11b1, ENSMUSG00000061937|Csn1s2a, ENSMUSG00000035686|Thrsp, ENSMUSG00000048602|Morc2b, ENSMUSG00000027820|Mme, ENSMUSG00000043931|Gimap7, ENSMUSG00000022615|Tymp, ENSMUSG00000079554|Aox2, ENSMUSG00000064294|Aox3, ENSMUSG00000074272|Ceacam1, ENSMUSG00000090145|Ugt1a6b, ENSMUSG00000054477|Kcnn2, ENSMUSG00…	17	708	20.2944
GO:0045202	synapse	Cellular Component	ENSMUSG00000026514|Cnih3, ENSMUSG00000031538|Plat, ENSMUSG00000036905|C1qb, ENSMUSG00000039809|Gabbr2, ENSMUSG00000005089|Slc1a2, ENSMUSG00000035385|Ccl2, ENSMUSG00000019906|Lin7a, ENSMUSG00000036887|C1qa, ENSMUSG00000036896|C1qc, ENSMUSG00000027273|Snap25, ENSMUSG00000031367|Ap1s2, ENSMUSG00000062991|Nrg1, ENSMUSG00000052613|Pcdh15, ENSMUSG00000040265|Dnm3, ENSMUSG00000053825|Ppfia2, ENSMUSG0000…	72	1435	857	28382	0.084	1.83189e-05	****	0.00143399	**	ENSMUSG00000031538|Plat, ENSMUSG00000036905|C1qb, ENSMUSG00000035385|Ccl2, ENSMUSG00000036887|C1qa, ENSMUSG00000036896|C1qc, ENSMUSG00000031367|Ap1s2, ENSMUSG00000062991|Nrg1, ENSMUSG00000007659|Bcl2l1, ENSMUSG00000047139|Cd24a, ENSMUSG00000032080|Apoa4, ENSMUSG00000041592|Sdk2, ENSMUSG00000025132|Arhgdia, ENSMUSG00000019302|Atp6v0a1, ENSMUSG00000029580|Actb, ENSMUSG00000040722|Scamp5, ENSMUSG000…	43	ENSMUSG00000026514|Cnih3, ENSMUSG00000039809|Gabbr2, ENSMUSG00000005089|Slc1a2, ENSMUSG00000019906|Lin7a, ENSMUSG00000027273|Snap25, ENSMUSG00000052613|Pcdh15, ENSMUSG00000040265|Dnm3, ENSMUSG00000053825|Ppfia2, ENSMUSG00000027820|Mme, ENSMUSG00000032186|Tmod2, ENSMUSG00000025905|Oprk1, ENSMUSG00000021057|Akap5, ENSMUSG00000032482|Cspg5, ENSMUSG00000071424|Grid2, ENSMUSG00000063887|Nlgn1, ENSMUSG…	29	788	17.9543
GO:0055085	transmembrane transport	Biological Process	ENSMUSG00000030236|Slco1b2, ENSMUSG00000067144|Slc22a7, ENSMUSG00000021135|Slc10a1, ENSMUSG00000022180|Slc7a8, ENSMUSG00000040136|Abcc8, ENSMUSG00000023033|Scn8a, ENSMUSG00000005089|Slc1a2, ENSMUSG00000041698|Slco1a1, ENSMUSG00000035699|Slc51a, ENSMUSG00000030109|Slc6a12, ENSMUSG00000029924|Slc37a3, ENSMUSG00000021313|Ryr2, ENSMUSG00000040055|Gjb6, ENSMUSG00000028386|Slc46a2, ENSMUSG00000031633|S…	53	1435	574	28382	0.0923	1.94288e-05	****	0.00150339	**	ENSMUSG00000022180|Slc7a8, ENSMUSG00000023033|Scn8a, ENSMUSG00000035699|Slc51a, ENSMUSG00000029924|Slc37a3, ENSMUSG00000031633|Slc25a4, ENSMUSG00000038178|Slc43a2, ENSMUSG00000029175|Slc35f6, ENSMUSG00000037949|Ano10, ENSMUSG00000055782|Abcd2, ENSMUSG00000030762|Aqp8, ENSMUSG00000049624|Slc17a5, ENSMUSG00000024030|Abcg1, ENSMUSG00000033161|Atp1a1, ENSMUSG00000054640|Slc8a1, ENSMUSG00000032122|Slc…	31	ENSMUSG00000030236|Slco1b2, ENSMUSG00000067144|Slc22a7, ENSMUSG00000021135|Slc10a1, ENSMUSG00000040136|Abcc8, ENSMUSG00000005089|Slc1a2, ENSMUSG00000041698|Slco1a1, ENSMUSG00000030109|Slc6a12, ENSMUSG00000021313|Ryr2, ENSMUSG00000040055|Gjb6, ENSMUSG00000028386|Slc46a2, ENSMUSG00000031766|Slc12a3, ENSMUSG00000028435|Aqp3, ENSMUSG00000064358|mt-Co3, ENSMUSG00000024411|Aqp4, ENSMUSG00000028033|Kcnq…	22	538	11.8561
GO:0015721	bile acid and bile salt transport	Biological Process	ENSMUSG00000030236|Slco1b2, ENSMUSG00000028240|Cyp7a1, ENSMUSG00000021135|Slc10a1, ENSMUSG00000041698|Slco1a1, ENSMUSG00000035699|Slc51a, ENSMUSG00000074272|Ceacam1, ENSMUSG00000058921|Slc10a5, ENSMUSG00000032849|Abcc4, ENSMUSG00000053862|Slc51b	9	1435	32	28382	0.2812	2.05079e-05	****	0.00156886	**	ENSMUSG00000035699|Slc51a, ENSMUSG00000032849|Abcc4, ENSMUSG00000053862|Slc51b	3	ENSMUSG00000030236|Slco1b2, ENSMUSG00000028240|Cyp7a1, ENSMUSG00000021135|Slc10a1, ENSMUSG00000041698|Slco1a1, ENSMUSG00000074272|Ceacam1, ENSMUSG00000058921|Slc10a5	6	30	2.00832
GO:0009617	response to bacterium	Biological Process	ENSMUSG00000027559|Car3, ENSMUSG00000074183|Gsta1, ENSMUSG00000031722|Hp, ENSMUSG00000057400|Ces1c, ENSMUSG00000025479|Cyp2e1, ENSMUSG00000026822|Lcn2, ENSMUSG00000015568|Lpl, ENSMUSG00000035385|Ccl2, ENSMUSG00000051439|Cd14, ENSMUSG00000031762|Mt2, ENSMUSG00000038745|Nlrp6, ENSMUSG00000035686|Thrsp, ENSMUSG00000074264|Amy1, ENSMUSG00000037071|Scd1, ENSMUSG00000034855|Cxcl10, ENSMUSG00000026177|S…	31	1435	272	28382	0.114	2.19805e-05	****	0.00166262	**	ENSMUSG00000074183|Gsta1, ENSMUSG00000031722|Hp, ENSMUSG00000026822|Lcn2, ENSMUSG00000015568|Lpl, ENSMUSG00000035385|Ccl2, ENSMUSG00000051439|Cd14, ENSMUSG00000031762|Mt2, ENSMUSG00000034855|Cxcl10, ENSMUSG00000026177|Slc11a1, ENSMUSG00000015950|Ncf1, ENSMUSG00000000204|Slfn4, ENSMUSG00000000682|Cd52, ENSMUSG00000055782|Abcd2, ENSMUSG00000062515|Fabp4, ENSMUSG00000049624|Slc17a5, ENSMUSG000000198…	22	ENSMUSG00000027559|Car3, ENSMUSG00000057400|Ces1c, ENSMUSG00000025479|Cyp2e1, ENSMUSG00000038745|Nlrp6, ENSMUSG00000035686|Thrsp, ENSMUSG00000074264|Amy1, ENSMUSG00000037071|Scd1, ENSMUSG00000061780|Cfd, ENSMUSG00000018168|Ikzf3	9	222	7.71829
GO:0043691	reverse cholesterol transport	Biological Process	ENSMUSG00000056973|Ces1d, ENSMUSG00000078964|Ces1b, ENSMUSG00000057400|Ces1c, ENSMUSG00000061959|Ces1e, ENSMUSG00000032080|Apoa4, ENSMUSG00000024030|Abcg1, ENSMUSG00000053846|Lipg	7	1435	19	28382	0.3684	2.45018e-05	****	0.00183274	**	ENSMUSG00000032080|Apoa4, ENSMUSG00000024030|Abcg1	2	ENSMUSG00000056973|Ces1d, ENSMUSG00000078964|Ces1b, ENSMUSG00000057400|Ces1c, ENSMUSG00000061959|Ces1e, ENSMUSG00000053846|Lipg	5	19	0.229416
GO:0006082	organic acid metabolic process	Biological Process	ENSMUSG00000042248|Cyp2c37, ENSMUSG00000067225|Cyp2c54, ENSMUSG00000054827|Cyp2c50, ENSMUSG00000003053|Cyp2c29, ENSMUSG00000025197|Cyp2c23, ENSMUSG00000052974|Cyp2f2, ENSMUSG00000025479|Cyp2e1, ENSMUSG00000032808|Cyp2c38, ENSMUSG00000025004|Cyp2c40, ENSMUSG00000091867|Cyp2a22, ENSMUSG00000092008|Cyp2c69	11	1435	49	28382	0.2245	2.61851e-05	****	0.00191607	**		0	ENSMUSG00000042248|Cyp2c37, ENSMUSG00000067225|Cyp2c54, ENSMUSG00000054827|Cyp2c50, ENSMUSG00000003053|Cyp2c29, ENSMUSG00000025197|Cyp2c23, ENSMUSG00000052974|Cyp2f2, ENSMUSG00000025479|Cyp2e1, ENSMUSG00000032808|Cyp2c38, ENSMUSG00000025004|Cyp2c40, ENSMUSG00000091867|Cyp2a22, ENSMUSG00000092008|Cyp2c69	11	44	0.150756
GO:0005504	fatty acid binding	Molecular Function	ENSMUSG00000074183|Gsta1, ENSMUSG00000015090|Ptgds, ENSMUSG00000054932|Afp, ENSMUSG00000074179|Gsta5, ENSMUSG00000025132|Arhgdia, ENSMUSG00000062515|Fabp4, ENSMUSG00000070690|Albfm1, ENSMUSG00000057933|Gsta2, ENSMUSG00000073424|Cyp4f15, ENSMUSG00000038155|Gstp2, ENSMUSG00000019874|Fabp7	11	1435	49	28382	0.2245	2.61851e-05	****	0.00191607	**	ENSMUSG00000074183|Gsta1, ENSMUSG00000054932|Afp, ENSMUSG00000074179|Gsta5, ENSMUSG00000025132|Arhgdia, ENSMUSG00000062515|Fabp4, ENSMUSG00000057933|Gsta2, ENSMUSG00000038155|Gstp2, ENSMUSG00000019874|Fabp7	8	ENSMUSG00000015090|Ptgds, ENSMUSG00000070690|Albfm1, ENSMUSG00000073424|Cyp4f15	3	47	3.79249
GO:0002102	podosome	Cellular Component	ENSMUSG00000027962|Vcam1, ENSMUSG00000024965|Fermt3, ENSMUSG00000025473|Adam8, ENSMUSG00000029580|Actb, ENSMUSG00000040711|Sh3pxd2b, ENSMUSG00000021998|Lcp1, ENSMUSG00000005103|Wdr1, ENSMUSG00000024696|Lpxn, ENSMUSG00000038473|Nos1ap	9	1435	33	28382	0.2727	2.69372e-05	****	0.0019499	**	ENSMUSG00000027962|Vcam1, ENSMUSG00000024965|Fermt3, ENSMUSG00000025473|Adam8, ENSMUSG00000029580|Actb, ENSMUSG00000040711|Sh3pxd2b, ENSMUSG00000021998|Lcp1, ENSMUSG00000005103|Wdr1, ENSMUSG00000024696|Lpxn	8	ENSMUSG00000038473|Nos1ap	1	33	5.04825
GO:0005518	collagen binding	Molecular Function	ENSMUSG00000038642|Ctss, ENSMUSG00000005397|Nid1, ENSMUSG00000021939|Ctsb, ENSMUSG00000020077|Srgn, ENSMUSG00000020695|Mrc2, ENSMUSG00000036446|Lum, ENSMUSG00000039115|Itga9, ENSMUSG00000035493|Tgfbi, ENSMUSG00000003534|Ddr1, ENSMUSG00000052316|Lrrc15, ENSMUSG00000055298|Ctsj, ENSMUSG00000001507|Itga3, ENSMUSG00000032431|Crtap, ENSMUSG00000044024|Rell2	14	1435	77	28382	0.1818	2.8197e-05	****	0.00201938	**	ENSMUSG00000038642|Ctss, ENSMUSG00000005397|Nid1, ENSMUSG00000021939|Ctsb, ENSMUSG00000020077|Srgn, ENSMUSG00000020695|Mrc2, ENSMUSG00000036446|Lum, ENSMUSG00000039115|Itga9, ENSMUSG00000035493|Tgfbi, ENSMUSG00000003534|Ddr1, ENSMUSG00000055298|Ctsj, ENSMUSG00000001507|Itga3, ENSMUSG00000032431|Crtap, ENSMUSG00000044024|Rell2	13	ENSMUSG00000052316|Lrrc15	1	69	6.38045
GO:0045721	negative regulation of gluconeogenesis	Biological Process	ENSMUSG00000078675|Mup16, ENSMUSG00000078673|Mup19, ENSMUSG00000078686|Mup9, ENSMUSG00000073834|Mup11, ENSMUSG00000078674|Mup18, ENSMUSG00000094793|Mup12, ENSMUSG00000041567|Serpina12, ENSMUSG00000025746|Il6	8	1435	26	28382	0.3077	2.88698e-05	****	0.0020245	**	ENSMUSG00000041567|Serpina12	1	ENSMUSG00000078675|Mup16, ENSMUSG00000078673|Mup19, ENSMUSG00000078686|Mup9, ENSMUSG00000073834|Mup11, ENSMUSG00000078674|Mup18, ENSMUSG00000094793|Mup12, ENSMUSG00000025746|Il6	7	25	1.2
GO:0043236	laminin binding	Molecular Function	ENSMUSG00000038642|Ctss, ENSMUSG00000005397|Nid1, ENSMUSG00000050335|Lgals3, ENSMUSG00000040152|Thbs1, ENSMUSG00000039115|Itga9, ENSMUSG00000002980|Bcam, ENSMUSG00000052316|Lrrc15, ENSMUSG00000001507|Itga3	8	1435	26	28382	0.3077	2.88698e-05	****	0.0020245	**	ENSMUSG00000038642|Ctss, ENSMUSG00000005397|Nid1, ENSMUSG00000050335|Lgals3, ENSMUSG00000040152|Thbs1, ENSMUSG00000039115|Itga9, ENSMUSG00000002980|Bcam, ENSMUSG00000001507|Itga3	7	ENSMUSG00000052316|Lrrc15	1	26	3.92232
GO:0035731	dinitrosyl-iron complex binding	Molecular Function	ENSMUSG00000074183|Gsta1, ENSMUSG00000074179|Gsta5, ENSMUSG00000057933|Gsta2, ENSMUSG00000038155|Gstp2	4	1435	5	28382	0.8	3.12318e-05	****	0.00210252	**	ENSMUSG00000074183|Gsta1, ENSMUSG00000074179|Gsta5, ENSMUSG00000057933|Gsta2, ENSMUSG00000038155|Gstp2	4		0	5	2.23607
GO:0002282	microglial cell activation involved in immune response	Biological Process	ENSMUSG00000030579|Tyrobp, ENSMUSG00000023992|Trem2, ENSMUSG00000052336|Cx3cr1, ENSMUSG00000034708|Grn	4	1435	5	28382	0.8	3.12318e-05	****	0.00210252	**	ENSMUSG00000030579|Tyrobp, ENSMUSG00000023992|Trem2, ENSMUSG00000052336|Cx3cr1, ENSMUSG00000034708|Grn	4		0	5	2.23607
GO:0010574	regulation of vascular endothelial growth factor production	Biological Process	ENSMUSG00000035385|Ccl2, ENSMUSG00000024411|Aqp4, ENSMUSG00000049103|Ccr2, ENSMUSG00000025746|Il6	4	1435	5	28382	0.8	3.12318e-05	****	0.00210252	**	ENSMUSG00000035385|Ccl2, ENSMUSG00000049103|Ccr2	2	ENSMUSG00000024411|Aqp4, ENSMUSG00000025746|Il6	2	5	-0.447214
GO:0015990	electron transport coupled proton transport	Biological Process	ENSMUSG00000064370|mt-Cytb, ENSMUSG00000064363|mt-Nd4, ENSMUSG00000064367|mt-Nd5, ENSMUSG00000064351|mt-Co1	4	1435	5	28382	0.8	3.12318e-05	****	0.00210252	**		0	ENSMUSG00000064370|mt-Cytb, ENSMUSG00000064363|mt-Nd4, ENSMUSG00000064367|mt-Nd5, ENSMUSG00000064351|mt-Co1	4	5	-1.34164
GO:0060326	cell chemotaxis	Biological Process	ENSMUSG00000027962|Vcam1, ENSMUSG00000019122|Ccl9, ENSMUSG00000018927|Ccl6, ENSMUSG00000025804|Ccr1, ENSMUSG00000034855|Cxcl10, ENSMUSG00000018930|Ccl4, ENSMUSG00000052336|Cx3cr1, ENSMUSG00000073888|Ccl27a, ENSMUSG00000029380|Cxcl1, ENSMUSG00000035352|Ccl12, ENSMUSG00000027985|Lef1, ENSMUSG00000026180|Cxcr2, ENSMUSG00000079227|Ccr5, ENSMUSG00000024620|Pdgfrb, ENSMUSG00000049103|Ccr2, ENSMUSG00000…	16	1435	99	28382	0.1616	3.57497e-05	****	0.00235619	**	ENSMUSG00000027962|Vcam1, ENSMUSG00000019122|Ccl9, ENSMUSG00000018927|Ccl6, ENSMUSG00000025804|Ccr1, ENSMUSG00000034855|Cxcl10, ENSMUSG00000018930|Ccl4, ENSMUSG00000052336|Cx3cr1, ENSMUSG00000029380|Cxcl1, ENSMUSG00000035352|Ccl12, ENSMUSG00000026180|Cxcr2, ENSMUSG00000079227|Ccr5, ENSMUSG00000024620|Pdgfrb, ENSMUSG00000049103|Ccr2	13	ENSMUSG00000073888|Ccl27a, ENSMUSG00000027985|Lef1, ENSMUSG00000048521|Cxcr6	3	90	6.8516
GO:0045019	negative regulation of nitric oxide biosynthetic process	Biological Process	ENSMUSG00000023070|Rgn, ENSMUSG00000031266|Gla, ENSMUSG00000039264|Gimap3, ENSMUSG00000037902|Sirpa, ENSMUSG00000016529|Il10, ENSMUSG00000001348|Acp5, ENSMUSG00000009013|Dynll1	7	1435	20	28382	0.35	3.60498e-05	****	0.00235619	**	ENSMUSG00000031266|Gla, ENSMUSG00000037902|Sirpa, ENSMUSG00000016529|Il10, ENSMUSG00000001348|Acp5, ENSMUSG00000009013|Dynll1	5	ENSMUSG00000023070|Rgn, ENSMUSG00000039264|Gimap3	2	20	3.1305
GO:0042554	superoxide anion generation	Biological Process	ENSMUSG00000015950|Ncf1, ENSMUSG00000015340|Cybb, ENSMUSG00000006519|Cyba, ENSMUSG00000071715|Ncf4, ENSMUSG00000040711|Sh3pxd2b, ENSMUSG00000001348|Acp5, ENSMUSG00000026480|Ncf2	7	1435	20	28382	0.35	3.60498e-05	****	0.00235619	**	ENSMUSG00000015950|Ncf1, ENSMUSG00000015340|Cybb, ENSMUSG00000006519|Cyba, ENSMUSG00000071715|Ncf4, ENSMUSG00000040711|Sh3pxd2b, ENSMUSG00000001348|Acp5, ENSMUSG00000026480|Ncf2	7		0	17	2.91043
GO:0007613	memory	Biological Process	ENSMUSG00000040136|Abcc8, ENSMUSG00000039519|Cyp7b1, ENSMUSG00000023992|Trem2, ENSMUSG00000021190|Lgmn, ENSMUSG00000062991|Nrg1, ENSMUSG00000027859|Ngf, ENSMUSG00000048482|Bdnf, ENSMUSG00000026981|Il1rn, ENSMUSG00000018411|Mapt, ENSMUSG00000052336|Cx3cr1, ENSMUSG00000026686|Lmx1a, ENSMUSG00000033854|Kcnk10, ENSMUSG00000024027|Glp1r, ENSMUSG00000059003|Grin2a, ENSMUSG00000037624|Kcnk2, ENSMUSG0000…	17	1435	110	28382	0.1545	3.73378e-05	****	0.0024169	**	ENSMUSG00000023992|Trem2, ENSMUSG00000021190|Lgmn, ENSMUSG00000062991|Nrg1, ENSMUSG00000027859|Ngf, ENSMUSG00000026981|Il1rn, ENSMUSG00000052336|Cx3cr1, ENSMUSG00000001507|Itga3	7	ENSMUSG00000040136|Abcc8, ENSMUSG00000039519|Cyp7b1, ENSMUSG00000048482|Bdnf, ENSMUSG00000018411|Mapt, ENSMUSG00000026686|Lmx1a, ENSMUSG00000033854|Kcnk10, ENSMUSG00000024027|Glp1r, ENSMUSG00000059003|Grin2a, ENSMUSG00000037624|Kcnk2, ENSMUSG00000044071|Tafa2	10	105	5.36745
GO:0098869	cellular oxidant detoxification	Biological Process	ENSMUSG00000074183|Gsta1, ENSMUSG00000032802|Srxn1, ENSMUSG00000031722|Hp, ENSMUSG00000024953|Prdx5, ENSMUSG00000060063|Alox5ap, ENSMUSG00000074179|Gsta5, ENSMUSG00000075706|Gpx4, ENSMUSG00000018339|Gpx3, ENSMUSG00000041571|Selenow, ENSMUSG00000057933|Gsta2, ENSMUSG00000028211|Trp53inp1, ENSMUSG00000038155|Gstp2, ENSMUSG00000020250|Txnrd1, ENSMUSG00000031584|Gsr	14	1435	79	28382	0.1772	3.8007e-05	****	0.00243679	**	ENSMUSG00000074183|Gsta1, ENSMUSG00000032802|Srxn1, ENSMUSG00000031722|Hp, ENSMUSG00000024953|Prdx5, ENSMUSG00000060063|Alox5ap, ENSMUSG00000074179|Gsta5, ENSMUSG00000075706|Gpx4, ENSMUSG00000018339|Gpx3, ENSMUSG00000041571|Selenow, ENSMUSG00000057933|Gsta2, ENSMUSG00000028211|Trp53inp1, ENSMUSG00000038155|Gstp2, ENSMUSG00000020250|Txnrd1, ENSMUSG00000031584|Gsr	14		0	75	7.39008
GO:0019221	cytokine-mediated signaling pathway	Biological Process	ENSMUSG00000055737|Ghr, ENSMUSG00000005087|Cd44, ENSMUSG00000035385|Ccl2, ENSMUSG00000020009|Ifngr1, ENSMUSG00000007888|Crlf1, ENSMUSG00000026073|Il1r2, ENSMUSG00000029771|Irf5, ENSMUSG00000058818|Pirb, ENSMUSG00000059326|Csf2ra, ENSMUSG00000071713|Csf2rb, ENSMUSG00000035352|Ccl12, ENSMUSG00000068227|Il2rb, ENSMUSG00000071714|Csf2rb2, ENSMUSG00000030748|Il4ra, ENSMUSG00000005057|Sh2b2, ENSMUSG000…	21	1435	156	28382	0.1346	4.11109e-05	****	0.00261093	**	ENSMUSG00000005087|Cd44, ENSMUSG00000035385|Ccl2, ENSMUSG00000020009|Ifngr1, ENSMUSG00000007888|Crlf1, ENSMUSG00000026073|Il1r2, ENSMUSG00000029771|Irf5, ENSMUSG00000058818|Pirb, ENSMUSG00000059326|Csf2ra, ENSMUSG00000071713|Csf2rb, ENSMUSG00000035352|Ccl12, ENSMUSG00000071714|Csf2rb2, ENSMUSG00000030748|Il4ra, ENSMUSG00000005057|Sh2b2, ENSMUSG00000049103|Ccr2, ENSMUSG00000024621|Csf1r, ENSMUSG00…	18	ENSMUSG00000055737|Ghr, ENSMUSG00000068227|Il2rb, ENSMUSG00000025746|Il6	3	141	8.50573
GO:0005768	endosome	Cellular Component	ENSMUSG00000025351|Cd63, ENSMUSG00000033777|Tlr13, ENSMUSG00000060591|Ifitm2, ENSMUSG00000055371|Stam2, ENSMUSG00000027273|Snap25, ENSMUSG00000029816|Gpnmb, ENSMUSG00000045730|Adrb2, ENSMUSG00000027859|Ngf, ENSMUSG00000042351|Grap2, ENSMUSG00000052151|Plpp2, ENSMUSG00000018774|Cd68, ENSMUSG00000006519|Cyba, ENSMUSG00000032231|Anxa2, ENSMUSG00000036091|Hyal3, ENSMUSG00000024197|Plin3, ENSMUSG00000…	59	1435	681	28382	0.0866	4.34559e-05	****	0.00273407	**	ENSMUSG00000025351|Cd63, ENSMUSG00000033777|Tlr13, ENSMUSG00000060591|Ifitm2, ENSMUSG00000055371|Stam2, ENSMUSG00000029816|Gpnmb, ENSMUSG00000045730|Adrb2, ENSMUSG00000027859|Ngf, ENSMUSG00000052151|Plpp2, ENSMUSG00000018774|Cd68, ENSMUSG00000006519|Cyba, ENSMUSG00000032231|Anxa2, ENSMUSG00000024197|Plin3, ENSMUSG00000012428|Steap4, ENSMUSG00000044583|Tlr7, ENSMUSG00000025492|Ifitm3, ENSMUSG00000…	51	ENSMUSG00000027273|Snap25, ENSMUSG00000042351|Grap2, ENSMUSG00000036091|Hyal3, ENSMUSG00000021057|Akap5, ENSMUSG00000024411|Aqp4, ENSMUSG00000025396|Hsd17b6, ENSMUSG00000029193|Cckar, ENSMUSG00000040569|Slc26a7	8	670	22.2915
GO:0004950	chemokine receptor activity	Molecular Function	ENSMUSG00000026271|Gpr35, ENSMUSG00000025804|Ccr1, ENSMUSG00000052336|Cx3cr1, ENSMUSG00000026180|Cxcr2, ENSMUSG00000079227|Ccr5, ENSMUSG00000049103|Ccr2, ENSMUSG00000048521|Cxcr6	7	1435	21	28382	0.3333	5.17163e-05	****	0.00322365	**	ENSMUSG00000026271|Gpr35, ENSMUSG00000025804|Ccr1, ENSMUSG00000052336|Cx3cr1, ENSMUSG00000026180|Cxcr2, ENSMUSG00000079227|Ccr5, ENSMUSG00000049103|Ccr2	6	ENSMUSG00000048521|Cxcr6	1	21	3.27327
GO:0009055	electron transfer activity	Molecular Function	ENSMUSG00000015340|Cybb, ENSMUSG00000006519|Cyba, ENSMUSG00000064370|mt-Cytb, ENSMUSG00000012428|Steap4, ENSMUSG00000064358|mt-Co3, ENSMUSG00000064294|Aox3, ENSMUSG00000079677|Fdx2, ENSMUSG00000111692|Gm49373	8	1435	28	28382	0.2857	5.24692e-05	****	0.00324057	**	ENSMUSG00000015340|Cybb, ENSMUSG00000006519|Cyba, ENSMUSG00000012428|Steap4, ENSMUSG00000079677|Fdx2, ENSMUSG00000111692|Gm49373	5	ENSMUSG00000064370|mt-Cytb, ENSMUSG00000064358|mt-Co3, ENSMUSG00000064294|Aox3	3	28	3.77964
GO:0014070	response to organic cyclic compound	Biological Process	ENSMUSG00000028240|Cyp7a1, ENSMUSG00000027434|Nkx2-2, ENSMUSG00000021135|Slc10a1, ENSMUSG00000037035|Inhbb, ENSMUSG00000057789|Bak1, ENSMUSG00000021250|Fos, ENSMUSG00000071076|Jund, ENSMUSG00000028494|Plin2, ENSMUSG00000028785|Hpca, ENSMUSG00000064370|mt-Cytb, ENSMUSG00000010376|Nedd8, ENSMUSG00000000957|Mmp14, ENSMUSG00000032440|Tgfbr2, ENSMUSG00000042228|Lyn, ENSMUSG00000020423|Btg2, ENSMUSG000…	20	1435	147	28382	0.1361	5.32926e-05	****	0.0032615	**	ENSMUSG00000037035|Inhbb, ENSMUSG00000057789|Bak1, ENSMUSG00000021250|Fos, ENSMUSG00000071076|Jund, ENSMUSG00000028494|Plin2, ENSMUSG00000028785|Hpca, ENSMUSG00000010376|Nedd8, ENSMUSG00000000957|Mmp14, ENSMUSG00000032440|Tgfbr2, ENSMUSG00000042228|Lyn, ENSMUSG00000020423|Btg2, ENSMUSG00000019960|Dusp6, ENSMUSG00000029468|P2rx7, ENSMUSG00000024620|Pdgfrb, ENSMUSG00000026480|Ncf2, ENSMUSG000000041…	16	ENSMUSG00000028240|Cyp7a1, ENSMUSG00000027434|Nkx2-2, ENSMUSG00000021135|Slc10a1, ENSMUSG00000064370|mt-Cytb	4	140	8.28251
GO:0042169	SH2 domain binding	Molecular Function	ENSMUSG00000055737|Ghr, ENSMUSG00000054693|Adam10, ENSMUSG00000000409|Lck, ENSMUSG00000030468|Siglecg, ENSMUSG00000058818|Pirb, ENSMUSG00000015316|Slamf1, ENSMUSG00000040711|Sh3pxd2b, ENSMUSG00000051998|Lax1, ENSMUSG00000005057|Sh2b2, ENSMUSG00000015837|Sqstm1	10	1435	44	28382	0.2273	5.42427e-05	****	0.00326767	**	ENSMUSG00000054693|Adam10, ENSMUSG00000058818|Pirb, ENSMUSG00000040711|Sh3pxd2b, ENSMUSG00000005057|Sh2b2, ENSMUSG00000015837|Sqstm1	5	ENSMUSG00000055737|Ghr, ENSMUSG00000000409|Lck, ENSMUSG00000030468|Siglecg, ENSMUSG00000015316|Slamf1, ENSMUSG00000051998|Lax1	5	44	4.52267
GO:0016712	oxidoreductase activity, acting on paired donors, with incorporation or reduction of molecular oxygen, reduced flavin or flavoprotein as one donor, and incorporation of one atom of oxygen	Molecular Function	ENSMUSG00000042248|Cyp2c37, ENSMUSG00000067225|Cyp2c54, ENSMUSG00000054827|Cyp2c50, ENSMUSG00000003053|Cyp2c29, ENSMUSG00000025197|Cyp2c23, ENSMUSG00000052974|Cyp2f2, ENSMUSG00000025479|Cyp2e1, ENSMUSG00000032310|Cyp1a2, ENSMUSG00000032808|Cyp2c38, ENSMUSG00000025004|Cyp2c40, ENSMUSG00000091867|Cyp2a22, ENSMUSG00000092008|Cyp2c69	12	1435	62	28382	0.1935	5.48494e-05	****	0.00326767	**		0	ENSMUSG00000042248|Cyp2c37, ENSMUSG00000067225|Cyp2c54, ENSMUSG00000054827|Cyp2c50, ENSMUSG00000003053|Cyp2c29, ENSMUSG00000025197|Cyp2c23, ENSMUSG00000052974|Cyp2f2, ENSMUSG00000025479|Cyp2e1, ENSMUSG00000032310|Cyp1a2, ENSMUSG00000032808|Cyp2c38, ENSMUSG00000025004|Cyp2c40, ENSMUSG00000091867|Cyp2a22, ENSMUSG00000092008|Cyp2c69	12	56	-0.400892
GO:0009612	response to mechanical stimulus	Biological Process	ENSMUSG00000035385|Ccl2, ENSMUSG00000000409|Lck, ENSMUSG00000021250|Fos, ENSMUSG00000071076|Jund, ENSMUSG00000040152|Thbs1, ENSMUSG00000000957|Mmp14, ENSMUSG00000032440|Tgfbr2, ENSMUSG00000020423|Btg2, ENSMUSG00000052727|Map1b, ENSMUSG00000029468|P2rx7, ENSMUSG00000037624|Kcnk2, ENSMUSG00000026509|Capn2	12	1435	62	28382	0.1935	5.48494e-05	****	0.00326767	**	ENSMUSG00000035385|Ccl2, ENSMUSG00000021250|Fos, ENSMUSG00000071076|Jund, ENSMUSG00000040152|Thbs1, ENSMUSG00000000957|Mmp14, ENSMUSG00000032440|Tgfbr2, ENSMUSG00000020423|Btg2, ENSMUSG00000029468|P2rx7, ENSMUSG00000026509|Capn2	9	ENSMUSG00000000409|Lck, ENSMUSG00000052727|Map1b, ENSMUSG00000037624|Kcnk2	3	61	4.22522
GO:0015125	bile acid transmembrane transporter activity	Molecular Function	ENSMUSG00000030236|Slco1b2, ENSMUSG00000021135|Slc10a1, ENSMUSG00000041698|Slco1a1, ENSMUSG00000035699|Slc51a, ENSMUSG00000074272|Ceacam1, ENSMUSG00000053862|Slc51b	6	1435	15	28382	0.4	5.57351e-05	****	0.0032913	**	ENSMUSG00000035699|Slc51a, ENSMUSG00000053862|Slc51b	2	ENSMUSG00000030236|Slco1b2, ENSMUSG00000021135|Slc10a1, ENSMUSG00000041698|Slco1a1, ENSMUSG00000074272|Ceacam1	4	15	0
GO:0008194	UDP-glycosyltransferase activity	Molecular Function	ENSMUSG00000061906|Ugt2b38, ENSMUSG00000049152|Ugt3a2, ENSMUSG00000072664|Ugt3a1, ENSMUSG00000035836|Ugt2b1, ENSMUSG00000035780|Ugt2a3, ENSMUSG00000057425|Ugt2b37, ENSMUSG00000090145|Ugt1a6b, ENSMUSG00000034780|B3galt1, ENSMUSG00000043300|B3galnt1	9	1435	36	28382	0.25	5.73288e-05	****	0.00335598	**	ENSMUSG00000043300|B3galnt1	1	ENSMUSG00000061906|Ugt2b38, ENSMUSG00000049152|Ugt3a2, ENSMUSG00000072664|Ugt3a1, ENSMUSG00000035836|Ugt2b1, ENSMUSG00000035780|Ugt2a3, ENSMUSG00000057425|Ugt2b37, ENSMUSG00000090145|Ugt1a6b, ENSMUSG00000034780|B3galt1	8	33	0.870388
GO:0097110	scaffold protein binding	Molecular Function	ENSMUSG00000049382|Krt8, ENSMUSG00000023043|Krt18, ENSMUSG00000008845|Cd163, ENSMUSG00000023992|Trem2, ENSMUSG00000021313|Ryr2, ENSMUSG00000021057|Akap5, ENSMUSG00000042228|Lyn, ENSMUSG00000071424|Grid2, ENSMUSG00000063887|Nlgn1, ENSMUSG00000009013|Dynll1, ENSMUSG00000059003|Grin2a, ENSMUSG00000029468|P2rx7, ENSMUSG00000042265|Trem1, ENSMUSG00000063065|Mapk3	14	1435	82	28382	0.1707	5.83069e-05	****	0.00338381	**	ENSMUSG00000049382|Krt8, ENSMUSG00000023043|Krt18, ENSMUSG00000008845|Cd163, ENSMUSG00000023992|Trem2, ENSMUSG00000042228|Lyn, ENSMUSG00000009013|Dynll1, ENSMUSG00000029468|P2rx7, ENSMUSG00000042265|Trem1, ENSMUSG00000063065|Mapk3	9	ENSMUSG00000021313|Ryr2, ENSMUSG00000021057|Akap5, ENSMUSG00000071424|Grid2, ENSMUSG00000063887|Nlgn1, ENSMUSG00000059003|Grin2a	5	81	6.22222
GO:0008237	metallopeptidase activity	Molecular Function	ENSMUSG00000018623|Mmp7, ENSMUSG00000024644|Cndp2, ENSMUSG00000054693|Adam10, ENSMUSG00000022893|Adamts1, ENSMUSG00000053687|Dpep2, ENSMUSG00000027318|Adam33, ENSMUSG00000031898|Dpep3, ENSMUSG00000027408|Cpxm1, ENSMUSG00000027820|Mme, ENSMUSG00000023845|Lnpep, ENSMUSG00000025473|Adam8, ENSMUSG00000000957|Mmp14, ENSMUSG00000056025|Clca3a1, ENSMUSG00000035069|Oma1, ENSMUSG00000039070|Cpa4, ENSMUSG0…	23	1435	184	28382	0.125	5.92045e-05	****	0.00339114	**	ENSMUSG00000018623|Mmp7, ENSMUSG00000024644|Cndp2, ENSMUSG00000054693|Adam10, ENSMUSG00000022893|Adamts1, ENSMUSG00000053687|Dpep2, ENSMUSG00000031898|Dpep3, ENSMUSG00000027408|Cpxm1, ENSMUSG00000023845|Lnpep, ENSMUSG00000025473|Adam8, ENSMUSG00000000957|Mmp14, ENSMUSG00000056025|Clca3a1, ENSMUSG00000035069|Oma1, ENSMUSG00000025355|Mmp19, ENSMUSG00000059901|Adamts14, ENSMUSG00000046324|Ermp1, ENS…	18	ENSMUSG00000027318|Adam33, ENSMUSG00000027820|Mme, ENSMUSG00000039070|Cpa4, ENSMUSG00000042501|Cpa6, ENSMUSG00000112039|Gm5136	5	170	8.6667
GO:0010033	response to organic substance	Biological Process	ENSMUSG00000061393|Acvr2b, ENSMUSG00000027712|Anxa5, ENSMUSG00000022817|Itgb5, ENSMUSG00000029304|Spp1, ENSMUSG00000018411|Mapt, ENSMUSG00000035804|Ins1, ENSMUSG00000024030|Abcg1, ENSMUSG00000016529|Il10, ENSMUSG00000070738|Dgkd, ENSMUSG00000032440|Tgfbr2, ENSMUSG00000020423|Btg2, ENSMUSG00000019960|Dusp6, ENSMUSG00000020689|Itgb3, ENSMUSG00000001131|Timp1, ENSMUSG00000029468|P2rx7, ENSMUSG000000…	17	1435	114	28382	0.1491	5.94406e-05	****	0.00339114	**	ENSMUSG00000027712|Anxa5, ENSMUSG00000022817|Itgb5, ENSMUSG00000029304|Spp1, ENSMUSG00000024030|Abcg1, ENSMUSG00000016529|Il10, ENSMUSG00000070738|Dgkd, ENSMUSG00000032440|Tgfbr2, ENSMUSG00000020423|Btg2, ENSMUSG00000019960|Dusp6, ENSMUSG00000020689|Itgb3, ENSMUSG00000001131|Timp1, ENSMUSG00000029468|P2rx7, ENSMUSG00000020123|Avpr1a, ENSMUSG00000035273|Hpse	14	ENSMUSG00000061393|Acvr2b, ENSMUSG00000018411|Mapt, ENSMUSG00000035804|Ins1	3	111	7.02377
GO:0001772	immunological synapse	Cellular Component	ENSMUSG00000026117|Zap70, ENSMUSG00000000409|Lck, ENSMUSG00000040747|Cd53, ENSMUSG00000050335|Lgals3, ENSMUSG00000032021|Crtam, ENSMUSG00000025132|Arhgdia, ENSMUSG00000032093|Cd3e, ENSMUSG00000030742|Lat, ENSMUSG00000026012|Cd28, ENSMUSG00000003518|Dusp3	10	1435	45	28382	0.2222	6.66012e-05	****	0.00368492	**	ENSMUSG00000040747|Cd53, ENSMUSG00000050335|Lgals3, ENSMUSG00000025132|Arhgdia, ENSMUSG00000026012|Cd28, ENSMUSG00000003518|Dusp3	5	ENSMUSG00000026117|Zap70, ENSMUSG00000000409|Lck, ENSMUSG00000032021|Crtam, ENSMUSG00000032093|Cd3e, ENSMUSG00000030742|Lat	5	45	3.42864
GO:0004771	sterol esterase activity	Molecular Function	ENSMUSG00000056973|Ces1d, ENSMUSG00000078964|Ces1b, ENSMUSG00000057400|Ces1c, ENSMUSG00000061959|Ces1e, ENSMUSG00000026818|Cel	5	1435	10	28382	0.5	6.67797e-05	****	0.00368492	**		0	ENSMUSG00000056973|Ces1d, ENSMUSG00000078964|Ces1b, ENSMUSG00000057400|Ces1c, ENSMUSG00000061959|Ces1e, ENSMUSG00000026818|Cel	5	10	-1.89737
GO:0070857	regulation of bile acid biosynthetic process	Biological Process	ENSMUSG00000056973|Ces1d, ENSMUSG00000078964|Ces1b, ENSMUSG00000028240|Cyp7a1, ENSMUSG00000057400|Ces1c, ENSMUSG00000061959|Ces1e	5	1435	10	28382	0.5	6.67797e-05	****	0.00368492	**		0	ENSMUSG00000056973|Ces1d, ENSMUSG00000078964|Ces1b, ENSMUSG00000028240|Cyp7a1, ENSMUSG00000057400|Ces1c, ENSMUSG00000061959|Ces1e	5	10	-1.26491
GO:0120188	regulation of bile acid secretion	Biological Process	ENSMUSG00000056973|Ces1d, ENSMUSG00000078964|Ces1b, ENSMUSG00000057400|Ces1c, ENSMUSG00000021135|Slc10a1, ENSMUSG00000061959|Ces1e	5	1435	10	28382	0.5	6.67797e-05	****	0.00368492	**		0	ENSMUSG00000056973|Ces1d, ENSMUSG00000078964|Ces1b, ENSMUSG00000057400|Ces1c, ENSMUSG00000021135|Slc10a1, ENSMUSG00000061959|Ces1e	5	10	-1.26491
GO:0071276	cellular response to cadmium ion	Biological Process	ENSMUSG00000032310|Cyp1a2, ENSMUSG00000031762|Mt2, ENSMUSG00000031765|Mt1, ENSMUSG00000015950|Ncf1, ENSMUSG00000021250|Fos, ENSMUSG00000015340|Cybb, ENSMUSG00000031760|Mt3, ENSMUSG00000063065|Mapk3	8	1435	29	28382	0.2759	6.9257e-05	****	0.00379055	**	ENSMUSG00000031762|Mt2, ENSMUSG00000031765|Mt1, ENSMUSG00000015950|Ncf1, ENSMUSG00000021250|Fos, ENSMUSG00000015340|Cybb, ENSMUSG00000031760|Mt3, ENSMUSG00000063065|Mapk3	7	ENSMUSG00000032310|Cyp1a2	1	28	4.91354
GO:0043277	apoptotic cell clearance	Biological Process	ENSMUSG00000030579|Tyrobp, ENSMUSG00000023992|Trem2, ENSMUSG00000037820|Tgm2, ENSMUSG00000030605|Mfge8, ENSMUSG00000026390|Marco, ENSMUSG00000020689|Itgb3, ENSMUSG00000049103|Ccr2	7	1435	22	28382	0.3182	7.25451e-05	****	0.0039385	**	ENSMUSG00000030579|Tyrobp, ENSMUSG00000023992|Trem2, ENSMUSG00000037820|Tgm2, ENSMUSG00000030605|Mfge8, ENSMUSG00000026390|Marco, ENSMUSG00000020689|Itgb3, ENSMUSG00000049103|Ccr2	7		0	22	4.26401
GO:0048488	synaptic vesicle endocytosis	Biological Process	ENSMUSG00000040265|Dnm3, ENSMUSG00000047139|Cd24a, ENSMUSG00000029580|Actb, ENSMUSG00000033855|Ston1, ENSMUSG00000063887|Nlgn1, ENSMUSG00000023805|Synj2, ENSMUSG00000034708|Grn, ENSMUSG00000035152|Ap2b1, ENSMUSG00000026818|Cel, ENSMUSG00000024381|Bin1	10	1435	46	28382	0.2174	8.12725e-05	****	0.00437701	**	ENSMUSG00000047139|Cd24a, ENSMUSG00000029580|Actb, ENSMUSG00000023805|Synj2, ENSMUSG00000034708|Grn, ENSMUSG00000035152|Ap2b1, ENSMUSG00000024381|Bin1	6	ENSMUSG00000040265|Dnm3, ENSMUSG00000033855|Ston1, ENSMUSG00000063887|Nlgn1, ENSMUSG00000026818|Cel	4	46	4.27582
GO:0071294	cellular response to zinc ion	Biological Process	ENSMUSG00000031762|Mt2, ENSMUSG00000031765|Mt1, ENSMUSG00000031760|Mt3, ENSMUSG00000049265|Kcnk3, ENSMUSG00000059003|Grin2a, ENSMUSG00000029470|P2rx4	6	1435	16	28382	0.375	8.53594e-05	****	0.00453519	**	ENSMUSG00000031762|Mt2, ENSMUSG00000031765|Mt1, ENSMUSG00000031760|Mt3, ENSMUSG00000029470|P2rx4	4	ENSMUSG00000049265|Kcnk3, ENSMUSG00000059003|Grin2a	2	14	2.67261
GO:0045471	response to ethanol	Biological Process	ENSMUSG00000027559|Car3, ENSMUSG00000028240|Cyp7a1, ENSMUSG00000025479|Cyp2e1, ENSMUSG00000021135|Slc10a1, ENSMUSG00000027962|Vcam1, ENSMUSG00000035385|Ccl2, ENSMUSG00000051439|Cd14, ENSMUSG00000057789|Bak1, ENSMUSG00000064370|mt-Cytb, ENSMUSG00000064363|mt-Nd4, ENSMUSG00000029925|Tbxas1, ENSMUSG00000025905|Oprk1, ENSMUSG00000022346|Myc, ENSMUSG00000039005|Tlr4, ENSMUSG00000059003|Grin2a, ENSMUSG…	18	1435	129	28382	0.1395	8.88585e-05	****	0.00453519	**	ENSMUSG00000027962|Vcam1, ENSMUSG00000035385|Ccl2, ENSMUSG00000051439|Cd14, ENSMUSG00000057789|Bak1, ENSMUSG00000029925|Tbxas1, ENSMUSG00000022346|Myc, ENSMUSG00000039005|Tlr4, ENSMUSG00000031490|Eif4ebp1, ENSMUSG00000018569|Cldn7, ENSMUSG00000020152|Actr2	10	ENSMUSG00000027559|Car3, ENSMUSG00000028240|Cyp7a1, ENSMUSG00000025479|Cyp2e1, ENSMUSG00000021135|Slc10a1, ENSMUSG00000064370|mt-Cytb, ENSMUSG00000064363|mt-Nd4, ENSMUSG00000025905|Oprk1, ENSMUSG00000059003|Grin2a	8	122	6.60911
GO:0008286	insulin receptor signaling pathway	Biological Process	ENSMUSG00000078675|Mup16, ENSMUSG00000078673|Mup19, ENSMUSG00000078686|Mup9, ENSMUSG00000073834|Mup11, ENSMUSG00000078674|Mup18, ENSMUSG00000030470|Csrp3, ENSMUSG00000094793|Mup12, ENSMUSG00000027540|Ptpn1, ENSMUSG00000024143|Rhoq, ENSMUSG00000055980|Irs1, ENSMUSG00000031490|Eif4ebp1, ENSMUSG00000005057|Sh2b2	12	1435	65	28382	0.1846	8.89159e-05	****	0.00453519	**	ENSMUSG00000027540|Ptpn1, ENSMUSG00000024143|Rhoq, ENSMUSG00000031490|Eif4ebp1, ENSMUSG00000005057|Sh2b2	4	ENSMUSG00000078675|Mup16, ENSMUSG00000078673|Mup19, ENSMUSG00000078686|Mup9, ENSMUSG00000073834|Mup11, ENSMUSG00000078674|Mup18, ENSMUSG00000030470|Csrp3, ENSMUSG00000094793|Mup12, ENSMUSG00000055980|Irs1	8	61	4.73736
GO:0042376	phylloquinone catabolic process	Biological Process	ENSMUSG00000022947|Cbr3, ENSMUSG00000051483|Cbr1, ENSMUSG00000003484|Cyp4f18, ENSMUSG00000073424|Cyp4f15	4	1435	6	28382	0.6667	8.99221e-05	****	0.00453519	**	ENSMUSG00000022947|Cbr3, ENSMUSG00000051483|Cbr1, ENSMUSG00000003484|Cyp4f18	3	ENSMUSG00000073424|Cyp4f15	1	6	0.408248
GO:0019863	IgE binding	Molecular Function	ENSMUSG00000059089|Fcgr4, ENSMUSG00000058715|Fcer1g, ENSMUSG00000050335|Lgals3, ENSMUSG00000005540|Fcer2a	4	1435	6	28382	0.6667	8.99221e-05	****	0.00453519	**	ENSMUSG00000059089|Fcgr4, ENSMUSG00000058715|Fcer1g, ENSMUSG00000050335|Lgals3	3	ENSMUSG00000005540|Fcer2a	1	6	0.816497
GO:0042773	ATP synthesis coupled electron transport	Biological Process	ENSMUSG00000065947|mt-Nd4l, ENSMUSG00000064363|mt-Nd4, ENSMUSG00000064367|mt-Nd5, ENSMUSG00000064354|mt-Co2	4	1435	6	28382	0.6667	8.99221e-05	****	0.00453519	**		0	ENSMUSG00000065947|mt-Nd4l, ENSMUSG00000064363|mt-Nd4, ENSMUSG00000064367|mt-Nd5, ENSMUSG00000064354|mt-Co2	4	6	-0.816497
GO:1904044	response to aldosterone	Biological Process	ENSMUSG00000031766|Slc12a3, ENSMUSG00000015340|Cybb, ENSMUSG00000006519|Cyba, ENSMUSG00000063316|Rpl27	4	1435	6	28382	0.6667	8.99221e-05	****	0.00453519	**	ENSMUSG00000015340|Cybb, ENSMUSG00000006519|Cyba, ENSMUSG00000063316|Rpl27	3	ENSMUSG00000031766|Slc12a3	1	6	1.63299
GO:0070374	positive regulation of ERK1 and ERK2 cascade	Biological Process	ENSMUSG00000005087|Cd44, ENSMUSG00000019122|Ccl9, ENSMUSG00000035385|Ccl2, ENSMUSG00000023992|Trem2, ENSMUSG00000029816|Gpnmb, ENSMUSG00000018927|Ccl6, ENSMUSG00000062991|Nrg1, ENSMUSG00000027859|Ngf, ENSMUSG00000025804|Ccr1, ENSMUSG00000018930|Ccl4, ENSMUSG00000049130|C5ar1, ENSMUSG00000048779|P2ry6, ENSMUSG00000031963|Bmper, ENSMUSG00000031760|Mt3, ENSMUSG00000015316|Slamf1, ENSMUSG00000035352|…	26	1435	227	28382	0.1145	8.9954e-05	****	0.00453519	**	ENSMUSG00000005087|Cd44, ENSMUSG00000019122|Ccl9, ENSMUSG00000035385|Ccl2, ENSMUSG00000023992|Trem2, ENSMUSG00000029816|Gpnmb, ENSMUSG00000018927|Ccl6, ENSMUSG00000062991|Nrg1, ENSMUSG00000027859|Ngf, ENSMUSG00000025804|Ccr1, ENSMUSG00000018930|Ccl4, ENSMUSG00000049130|C5ar1, ENSMUSG00000048779|P2ry6, ENSMUSG00000031963|Bmper, ENSMUSG00000031760|Mt3, ENSMUSG00000035352|Ccl12, ENSMUSG00000026390|M…	24	ENSMUSG00000015316|Slamf1, ENSMUSG00000025746|Il6	2	216	11.0907
GO:0010875	positive regulation of cholesterol efflux	Biological Process	ENSMUSG00000056973|Ces1d, ENSMUSG00000078964|Ces1b, ENSMUSG00000057400|Ces1c, ENSMUSG00000002588|Pon1, ENSMUSG00000061959|Ces1e, ENSMUSG00000023992|Trem2, ENSMUSG00000024030|Abcg1, ENSMUSG00000050296|Abca12	8	1435	30	28382	0.2667	9.02726e-05	****	0.00453519	**	ENSMUSG00000023992|Trem2, ENSMUSG00000024030|Abcg1	2	ENSMUSG00000056973|Ces1d, ENSMUSG00000078964|Ces1b, ENSMUSG00000057400|Ces1c, ENSMUSG00000002588|Pon1, ENSMUSG00000061959|Ces1e, ENSMUSG00000050296|Abca12	6	30	1.82574
GO:0008360	regulation of cell shape	Biological Process	ENSMUSG00000035385|Ccl2, ENSMUSG00000006219|Fblim1, ENSMUSG00000025132|Arhgdia, ENSMUSG00000029765|Plxna4, ENSMUSG00000063838|Cdc42ep5, ENSMUSG00000024143|Rhoq, ENSMUSG00000035352|Ccl12, ENSMUSG00000028874|Fgr, ENSMUSG00000030447|Cyfip1, ENSMUSG00000002233|Rhoc, ENSMUSG00000017144|Rnd3, ENSMUSG00000005103|Wdr1, ENSMUSG00000046722|Cdc42se1, ENSMUSG00000001313|Rnd2, ENSMUSG00000015745|Plekho1, ENSM…	20	1435	153	28382	0.1307	9.40709e-05	****	0.004691	**	ENSMUSG00000035385|Ccl2, ENSMUSG00000006219|Fblim1, ENSMUSG00000025132|Arhgdia, ENSMUSG00000063838|Cdc42ep5, ENSMUSG00000024143|Rhoq, ENSMUSG00000035352|Ccl12, ENSMUSG00000028874|Fgr, ENSMUSG00000030447|Cyfip1, ENSMUSG00000002233|Rhoc, ENSMUSG00000017144|Rnd3, ENSMUSG00000005103|Wdr1, ENSMUSG00000046722|Cdc42se1, ENSMUSG00000001313|Rnd2, ENSMUSG00000015745|Plekho1, ENSMUSG00000024621|Csf1r, ENSMU…	18	ENSMUSG00000029765|Plxna4, ENSMUSG00000025746|Il6	2	151	10.8234
GO:0042130	negative regulation of T cell proliferation	Biological Process	ENSMUSG00000029816|Gpnmb, ENSMUSG00000075122|Cd80, ENSMUSG00000112148|Lilrb4a, ENSMUSG00000112023|Lilrb4b, ENSMUSG00000044206|Vsig4, ENSMUSG00000022901|Cd86, ENSMUSG00000074272|Ceacam1, ENSMUSG00000041202|Pla2g2d, ENSMUSG00000035914|Cd276, ENSMUSG00000078763|Slfn1	10	1435	47	28382	0.2128	9.85953e-05	****	0.00487712	**	ENSMUSG00000029816|Gpnmb, ENSMUSG00000075122|Cd80, ENSMUSG00000112148|Lilrb4a, ENSMUSG00000112023|Lilrb4b, ENSMUSG00000044206|Vsig4, ENSMUSG00000022901|Cd86, ENSMUSG00000035914|Cd276, ENSMUSG00000078763|Slfn1	8	ENSMUSG00000074272|Ceacam1, ENSMUSG00000041202|Pla2g2d	2	47	5.10527
GO:0016477	cell migration	Biological Process	ENSMUSG00000005087|Cd44, ENSMUSG00000025351|Cd63, ENSMUSG00000022436|Sh3bp1, ENSMUSG00000030536|Iqgap1, ENSMUSG00000024421|Lama3, ENSMUSG00000038387|Rras, ENSMUSG00000047139|Cd24a, ENSMUSG00000037902|Sirpa, ENSMUSG00000019850|Tnfaip3, ENSMUSG00000050357|Carmil2, ENSMUSG00000022817|Itgb5, ENSMUSG00000040152|Thbs1, ENSMUSG00000029163|Emilin1, ENSMUSG00000024143|Rhoq, ENSMUSG00000000957|Mmp14, ENSMU…	30	1435	281	28382	0.1068	9.92521e-05	****	0.00487712	**	ENSMUSG00000005087|Cd44, ENSMUSG00000025351|Cd63, ENSMUSG00000022436|Sh3bp1, ENSMUSG00000030536|Iqgap1, ENSMUSG00000038387|Rras, ENSMUSG00000047139|Cd24a, ENSMUSG00000037902|Sirpa, ENSMUSG00000019850|Tnfaip3, ENSMUSG00000022817|Itgb5, ENSMUSG00000040152|Thbs1, ENSMUSG00000029163|Emilin1, ENSMUSG00000024143|Rhoq, ENSMUSG00000000957|Mmp14, ENSMUSG00000021998|Lcp1, ENSMUSG00000041754|Trem3, ENSMUSG0…	28	ENSMUSG00000024421|Lama3, ENSMUSG00000050357|Carmil2	2	272	13.8852
GO:0006811	ion transport	Biological Process	ENSMUSG00000030236|Slco1b2, ENSMUSG00000021135|Slc10a1, ENSMUSG00000026822|Lcn2, ENSMUSG00000023033|Scn8a, ENSMUSG00000041698|Slco1a1, ENSMUSG00000022758|P2rx6, ENSMUSG00000021313|Ryr2, ENSMUSG00000026177|Slc11a1, ENSMUSG00000018585|Atox1, ENSMUSG00000003617|Cp, ENSMUSG00000031766|Slc12a3, ENSMUSG00000015340|Cybb, ENSMUSG00000064356|mt-Atp8, ENSMUSG00000064357|mt-Atp6, ENSMUSG00000012428|Steap4, …	54	1435	627	28382	0.0861	0.000104972	***	0.00512081	**	ENSMUSG00000026822|Lcn2, ENSMUSG00000023033|Scn8a, ENSMUSG00000026177|Slc11a1, ENSMUSG00000018585|Atox1, ENSMUSG00000003617|Cp, ENSMUSG00000015340|Cybb, ENSMUSG00000012428|Steap4, ENSMUSG00000019302|Atp6v0a1, ENSMUSG00000049686|Orai1, ENSMUSG00000005950|P2rx5, ENSMUSG00000009687|Fxyd5, ENSMUSG00000034591|Slc41a2, ENSMUSG00000033161|Atp1a1, ENSMUSG00000056025|Clca3a1, ENSMUSG00000054640|Slc8a1, EN…	32	ENSMUSG00000030236|Slco1b2, ENSMUSG00000021135|Slc10a1, ENSMUSG00000041698|Slco1a1, ENSMUSG00000022758|P2rx6, ENSMUSG00000021313|Ryr2, ENSMUSG00000031766|Slc12a3, ENSMUSG00000064356|mt-Atp8, ENSMUSG00000064357|mt-Atp6, ENSMUSG00000049265|Kcnk3, ENSMUSG00000021991|Cacna2d3, ENSMUSG00000028033|Kcnq5, ENSMUSG00000033854|Kcnk10, ENSMUSG00000070304|Scn2b, ENSMUSG00000071424|Grid2, ENSMUSG00000059003|G…	22	573	12.4491
GO:0031012	extracellular matrix	Cellular Component	ENSMUSG00000018623|Mmp7, ENSMUSG00000047793|Sned1, ENSMUSG00000022893|Adamts1, ENSMUSG00000000125|Wnt3, ENSMUSG00000037820|Tgm2, ENSMUSG00000074852|Hpse2, ENSMUSG00000005397|Nid1, ENSMUSG00000031963|Bmper, ENSMUSG00000015850|Adamtsl4, ENSMUSG00000040152|Thbs1, ENSMUSG00000029163|Emilin1, ENSMUSG00000031503|Col4a2, ENSMUSG00000000957|Mmp14, ENSMUSG00000029307|Dmp1, ENSMUSG00000001131|Timp1, ENSMUS…	29	1435	270	28382	0.1074	0.00011567	***	0.00560211	**	ENSMUSG00000018623|Mmp7, ENSMUSG00000022893|Adamts1, ENSMUSG00000037820|Tgm2, ENSMUSG00000005397|Nid1, ENSMUSG00000031963|Bmper, ENSMUSG00000015850|Adamtsl4, ENSMUSG00000040152|Thbs1, ENSMUSG00000029163|Emilin1, ENSMUSG00000031503|Col4a2, ENSMUSG00000000957|Mmp14, ENSMUSG00000001131|Timp1, ENSMUSG00000025355|Mmp19, ENSMUSG00000036446|Lum, ENSMUSG00000035493|Tgfbi, ENSMUSG00000059901|Adamts14, ENS…	23	ENSMUSG00000047793|Sned1, ENSMUSG00000000125|Wnt3, ENSMUSG00000074852|Hpse2, ENSMUSG00000029307|Dmp1, ENSMUSG00000025064|Col17a1, ENSMUSG00000052316|Lrrc15	6	256	9.8125
GO:0097242	amyloid-beta clearance	Biological Process	ENSMUSG00000023992|Trem2, ENSMUSG00000025044|Msr1, ENSMUSG00000027820|Mme, ENSMUSG00000049130|C5ar1, ENSMUSG00000026390|Marco	5	1435	11	28382	0.4545	0.00011732	***	0.00564142	**	ENSMUSG00000023992|Trem2, ENSMUSG00000025044|Msr1, ENSMUSG00000049130|C5ar1, ENSMUSG00000026390|Marco	4	ENSMUSG00000027820|Mme	1	11	2.11058
GO:0009410	response to xenobiotic stimulus	Biological Process	ENSMUSG00000030236|Slco1b2, ENSMUSG00000025479|Cyp2e1, ENSMUSG00000040136|Abcc8, ENSMUSG00000026822|Lcn2, ENSMUSG00000032350|Gclc, ENSMUSG00000015568|Lpl, ENSMUSG00000005089|Slc1a2, ENSMUSG00000035385|Ccl2, ENSMUSG00000000409|Lck, ENSMUSG00000057789|Bak1, ENSMUSG00000031173|Otc, ENSMUSG00000048482|Bdnf, ENSMUSG00000029084|Cd38, ENSMUSG00000021250|Fos, ENSMUSG00000028494|Plin2, ENSMUSG00000015340|…	32	1435	311	28382	0.1029	0.000118958	***	0.00567962	**	ENSMUSG00000026822|Lcn2, ENSMUSG00000032350|Gclc, ENSMUSG00000015568|Lpl, ENSMUSG00000035385|Ccl2, ENSMUSG00000057789|Bak1, ENSMUSG00000029084|Cd38, ENSMUSG00000021250|Fos, ENSMUSG00000028494|Plin2, ENSMUSG00000015340|Cybb, ENSMUSG00000006519|Cyba, ENSMUSG00000040152|Thbs1, ENSMUSG00000016529|Il10, ENSMUSG00000033161|Atp1a1, ENSMUSG00000054640|Slc8a1, ENSMUSG00000032440|Tgfbr2, ENSMUSG00000042228…	21	ENSMUSG00000030236|Slco1b2, ENSMUSG00000025479|Cyp2e1, ENSMUSG00000040136|Abcc8, ENSMUSG00000005089|Slc1a2, ENSMUSG00000000409|Lck, ENSMUSG00000031173|Otc, ENSMUSG00000048482|Bdnf, ENSMUSG00000064370|mt-Cytb, ENSMUSG00000049265|Kcnk3, ENSMUSG00000052727|Map1b, ENSMUSG00000059003|Grin2a	11	297	11.6052
GO:0010524	positive regulation of calcium ion transport into cytosol	Biological Process	ENSMUSG00000057789|Bak1, ENSMUSG00000039264|Gimap3, ENSMUSG00000021057|Akap5, ENSMUSG00000029468|P2rx7, ENSMUSG00000029470|P2rx4, ENSMUSG00000027716|Trpc3	6	1435	17	28382	0.3529	0.000126279	***	0.00598667	**	ENSMUSG00000057789|Bak1, ENSMUSG00000029468|P2rx7, ENSMUSG00000029470|P2rx4, ENSMUSG00000027716|Trpc3	4	ENSMUSG00000039264|Gimap3, ENSMUSG00000021057|Akap5	2	16	1.5
GO:0005602	complement component C1 complex	Cellular Component	ENSMUSG00000036905|C1qb, ENSMUSG00000036887|C1qa, ENSMUSG00000036896|C1qc	3	1435	3	28382	1	0.000128992	***	0.0060304	**	ENSMUSG00000036905|C1qb, ENSMUSG00000036887|C1qa, ENSMUSG00000036896|C1qc	3		0	3	1.73205
GO:0062167	complement component C1q complex	Cellular Component	ENSMUSG00000036905|C1qb, ENSMUSG00000036887|C1qa, ENSMUSG00000036896|C1qc	3	1435	3	28382	1	0.000128992	***	0.0060304	**	ENSMUSG00000036905|C1qb, ENSMUSG00000036887|C1qa, ENSMUSG00000036896|C1qc	3		0	3	1.73205
GO:0032930	positive regulation of superoxide anion generation	Biological Process	ENSMUSG00000030579|Tyrobp, ENSMUSG00000030786|Itgam, ENSMUSG00000006519|Cyba, ENSMUSG00000018411|Mapt, ENSMUSG00000029380|Cxcl1, ENSMUSG00000052212|Cd177, ENSMUSG00000052270|Fpr2	7	1435	24	28382	0.2917	0.000134686	***	0.00625316	**	ENSMUSG00000030579|Tyrobp, ENSMUSG00000030786|Itgam, ENSMUSG00000006519|Cyba, ENSMUSG00000029380|Cxcl1, ENSMUSG00000052212|Cd177, ENSMUSG00000052270|Fpr2	6	ENSMUSG00000018411|Mapt	1	23	3.96177
GO:0031663	lipopolysaccharide-mediated signaling pathway	Biological Process	ENSMUSG00000035385|Ccl2, ENSMUSG00000051439|Cd14, ENSMUSG00000023992|Trem2, ENSMUSG00000035352|Ccl12, ENSMUSG00000042228|Lyn, ENSMUSG00000039005|Tlr4, ENSMUSG00000063065|Mapk3, ENSMUSG00000021423|Ly86, ENSMUSG00000002111|Spi1	9	1435	40	28382	0.225	0.000138739	***	0.00639721	**	ENSMUSG00000035385|Ccl2, ENSMUSG00000051439|Cd14, ENSMUSG00000023992|Trem2, ENSMUSG00000035352|Ccl12, ENSMUSG00000042228|Lyn, ENSMUSG00000039005|Tlr4, ENSMUSG00000063065|Mapk3, ENSMUSG00000021423|Ly86, ENSMUSG00000002111|Spi1	9		0	39	5.60449
GO:0098609	cell-cell adhesion	Biological Process	ENSMUSG00000027962|Vcam1, ENSMUSG00000024421|Lama3, ENSMUSG00000006219|Fblim1, ENSMUSG00000037902|Sirpa, ENSMUSG00000018171|Vmp1, ENSMUSG00000069441|Dsg1a, ENSMUSG00000025473|Adam8, ENSMUSG00000059898|Dsc3, ENSMUSG00000024411|Aqp4, ENSMUSG00000023473|Celsr3, ENSMUSG00000061665|Cd2ap, ENSMUSG00000028217|Cdh17, ENSMUSG00000039115|Itga9, ENSMUSG00000040037|Negr1, ENSMUSG00000030428|Ttyh1, ENSMUSG000…	23	1435	195	28382	0.1179	0.000144219	***	0.00656778	**	ENSMUSG00000027962|Vcam1, ENSMUSG00000006219|Fblim1, ENSMUSG00000037902|Sirpa, ENSMUSG00000018171|Vmp1, ENSMUSG00000025473|Adam8, ENSMUSG00000023473|Celsr3, ENSMUSG00000061665|Cd2ap, ENSMUSG00000028217|Cdh17, ENSMUSG00000039115|Itga9, ENSMUSG00000030428|Ttyh1, ENSMUSG00000024812|Tjp2, ENSMUSG00000001507|Itga3, ENSMUSG00000070047|Fat1, ENSMUSG00000038235|F11r, ENSMUSG00000026580|Selp	15	ENSMUSG00000024421|Lama3, ENSMUSG00000069441|Dsg1a, ENSMUSG00000059898|Dsc3, ENSMUSG00000024411|Aqp4, ENSMUSG00000040037|Negr1, ENSMUSG00000031558|Slit2, ENSMUSG00000071561|Cstdc5, ENSMUSG00000044322|Dsc1	8	191	8.39347
GO:0005794	Golgi apparatus	Cellular Component	ENSMUSG00000029445|Hpd, ENSMUSG00000072849|Serpina1e, ENSMUSG00000031722|Hp, ENSMUSG00000027962|Vcam1, ENSMUSG00000005087|Cd44, ENSMUSG00000020140|Lgr5, ENSMUSG00000071177|Serpina1d, ENSMUSG00000024064|Galnt14, ENSMUSG00000015090|Ptgds, ENSMUSG00000042345|Ubash3a, ENSMUSG00000056124|B4galt6, ENSMUSG00000054693|Adam10, ENSMUSG00000051439|Cd14, ENSMUSG00000031266|Gla, ENSMUSG00000038508|Gdf15, ENSM…	100	1435	1370	28382	0.073	0.00014439	***	0.00656778	**	ENSMUSG00000031722|Hp, ENSMUSG00000027962|Vcam1, ENSMUSG00000005087|Cd44, ENSMUSG00000056124|B4galt6, ENSMUSG00000054693|Adam10, ENSMUSG00000051439|Cd14, ENSMUSG00000031266|Gla, ENSMUSG00000038508|Gdf15, ENSMUSG00000042745|Id1, ENSMUSG00000004383|Large1, ENSMUSG00000031367|Ap1s2, ENSMUSG00000024736|Tmem132a, ENSMUSG00000045730|Adrb2, ENSMUSG00000061983|Rps12, ENSMUSG00000101389|Ms4a4a, ENSMUSG000…	77	ENSMUSG00000029445|Hpd, ENSMUSG00000072849|Serpina1e, ENSMUSG00000020140|Lgr5, ENSMUSG00000071177|Serpina1d, ENSMUSG00000024064|Galnt14, ENSMUSG00000015090|Ptgds, ENSMUSG00000042345|Ubash3a, ENSMUSG00000040265|Dnm3, ENSMUSG00000039533|Mmd2, ENSMUSG00000028838|Extl1, ENSMUSG00000032093|Cd3e, ENSMUSG00000032482|Cspg5, ENSMUSG00000020327|Fgf22, ENSMUSG00000034040|Galnt17, ENSMUSG00000030742|Lat, ENS…	23	1312	29.43
GO:0042632	cholesterol homeostasis	Biological Process	ENSMUSG00000056973|Ces1d, ENSMUSG00000078964|Ces1b, ENSMUSG00000028240|Cyp7a1, ENSMUSG00000057400|Ces1c, ENSMUSG00000061959|Ces1e, ENSMUSG00000039519|Cyp7b1, ENSMUSG00000032207|Lipc, ENSMUSG00000015568|Lpl, ENSMUSG00000047139|Cd24a, ENSMUSG00000032080|Apoa4, ENSMUSG00000062515|Fabp4, ENSMUSG00000024030|Abcg1, ENSMUSG00000053846|Lipg, ENSMUSG00000024772|Ehd1	14	1435	89	28382	0.1573	0.000145604	***	0.00657855	**	ENSMUSG00000015568|Lpl, ENSMUSG00000047139|Cd24a, ENSMUSG00000032080|Apoa4, ENSMUSG00000062515|Fabp4, ENSMUSG00000024030|Abcg1, ENSMUSG00000024772|Ehd1	6	ENSMUSG00000056973|Ces1d, ENSMUSG00000078964|Ces1b, ENSMUSG00000028240|Cyp7a1, ENSMUSG00000057400|Ces1c, ENSMUSG00000061959|Ces1e, ENSMUSG00000039519|Cyp7b1, ENSMUSG00000032207|Lipc, ENSMUSG00000053846|Lipg	8	88	5.33002
GO:0005604	basement membrane	Cellular Component	ENSMUSG00000022893|Adamts1, ENSMUSG00000024421|Lama3, ENSMUSG00000005397|Nid1, ENSMUSG00000032231|Anxa2, ENSMUSG00000015085|Entpd2, ENSMUSG00000031503|Col4a2, ENSMUSG00000034205|Loxl2, ENSMUSG00000021974|Fgf9, ENSMUSG00000001131|Timp1, ENSMUSG00000025064|Col17a1, ENSMUSG00000035493|Tgfbi, ENSMUSG00000031502|Col4a1, ENSMUSG00000027447|Cst3, ENSMUSG00000044024|Rell2, ENSMUSG00000022665|Ccdc80, ENSM…	16	1435	112	28382	0.1429	0.00016247	***	0.00728601	**	ENSMUSG00000022893|Adamts1, ENSMUSG00000005397|Nid1, ENSMUSG00000032231|Anxa2, ENSMUSG00000015085|Entpd2, ENSMUSG00000031503|Col4a2, ENSMUSG00000034205|Loxl2, ENSMUSG00000001131|Timp1, ENSMUSG00000035493|Tgfbi, ENSMUSG00000031502|Col4a1, ENSMUSG00000027447|Cst3, ENSMUSG00000044024|Rell2, ENSMUSG00000022665|Ccdc80, ENSMUSG00000026478|Lamc1	13	ENSMUSG00000024421|Lama3, ENSMUSG00000021974|Fgf9, ENSMUSG00000025064|Col17a1	3	110	7.15097
GO:0007229	integrin-mediated signaling pathway	Biological Process	ENSMUSG00000030579|Tyrobp, ENSMUSG00000030786|Itgam, ENSMUSG00000058715|Fcer1g, ENSMUSG00000024421|Lama3, ENSMUSG00000024965|Fermt3, ENSMUSG00000022817|Itgb5, ENSMUSG00000028874|Fgr, ENSMUSG00000030742|Lat, ENSMUSG00000020689|Itgb3, ENSMUSG00000032739|Pram1, ENSMUSG00000028217|Cdh17, ENSMUSG00000039115|Itga9, ENSMUSG00000059901|Adamts14, ENSMUSG00000001507|Itga3	14	1435	90	28382	0.1556	0.000164509	***	0.00728601	**	ENSMUSG00000030579|Tyrobp, ENSMUSG00000030786|Itgam, ENSMUSG00000058715|Fcer1g, ENSMUSG00000024965|Fermt3, ENSMUSG00000022817|Itgb5, ENSMUSG00000028874|Fgr, ENSMUSG00000020689|Itgb3, ENSMUSG00000032739|Pram1, ENSMUSG00000028217|Cdh17, ENSMUSG00000039115|Itga9, ENSMUSG00000059901|Adamts14, ENSMUSG00000001507|Itga3	12	ENSMUSG00000024421|Lama3, ENSMUSG00000030742|Lat	2	88	7.35542
GO:0007160	cell-matrix adhesion	Biological Process	ENSMUSG00000027962|Vcam1, ENSMUSG00000025351|Cd63, ENSMUSG00000047793|Sned1, ENSMUSG00000005397|Nid1, ENSMUSG00000024965|Fermt3, ENSMUSG00000037902|Sirpa, ENSMUSG00000022817|Itgb5, ENSMUSG00000025473|Adam8, ENSMUSG00000029163|Emilin1, ENSMUSG00000020689|Itgb3, ENSMUSG00000039115|Itga9, ENSMUSG00000002980|Bcam, ENSMUSG00000001507|Itga3, ENSMUSG00000035273|Hpse	14	1435	90	28382	0.1556	0.000164509	***	0.00728601	**	ENSMUSG00000027962|Vcam1, ENSMUSG00000025351|Cd63, ENSMUSG00000005397|Nid1, ENSMUSG00000024965|Fermt3, ENSMUSG00000037902|Sirpa, ENSMUSG00000022817|Itgb5, ENSMUSG00000025473|Adam8, ENSMUSG00000029163|Emilin1, ENSMUSG00000020689|Itgb3, ENSMUSG00000039115|Itga9, ENSMUSG00000002980|Bcam, ENSMUSG00000001507|Itga3, ENSMUSG00000035273|Hpse	13	ENSMUSG00000047793|Sned1	1	89	6.14799
GO:0043197	dendritic spine	Cellular Component	ENSMUSG00000054693|Adam10, ENSMUSG00000005089|Slc1a2, ENSMUSG00000022758|P2rx6, ENSMUSG00000045730|Adrb2, ENSMUSG00000040265|Dnm3, ENSMUSG00000053825|Ppfia2, ENSMUSG00000031760|Mt3, ENSMUSG00000021057|Akap5, ENSMUSG00000032093|Cd3e, ENSMUSG00000024873|Cnih2, ENSMUSG00000054640|Slc8a1, ENSMUSG00000071424|Grid2, ENSMUSG00000063887|Nlgn1, ENSMUSG00000052727|Map1b, ENSMUSG00000059003|Grin2a, ENSMUSG0…	23	1435	197	28382	0.1168	0.00016803	***	0.0073837	**	ENSMUSG00000054693|Adam10, ENSMUSG00000045730|Adrb2, ENSMUSG00000031760|Mt3, ENSMUSG00000024873|Cnih2, ENSMUSG00000054640|Slc8a1, ENSMUSG00000030447|Cyfip1, ENSMUSG00000022372|Sla, ENSMUSG00000029470|P2rx4, ENSMUSG00000043079|Synpo	9	ENSMUSG00000005089|Slc1a2, ENSMUSG00000022758|P2rx6, ENSMUSG00000040265|Dnm3, ENSMUSG00000053825|Ppfia2, ENSMUSG00000021057|Akap5, ENSMUSG00000032093|Cd3e, ENSMUSG00000071424|Grid2, ENSMUSG00000063887|Nlgn1, ENSMUSG00000052727|Map1b, ENSMUSG00000059003|Grin2a, ENSMUSG00000054477|Kcnn2, ENSMUSG00000039358|Drd5, ENSMUSG00000028222|Calb1, ENSMUSG00000013415|Igf2bp1	14	191	8.10404
GO:0004866	endopeptidase inhibitor activity	Molecular Function	ENSMUSG00000072849|Serpina1e, ENSMUSG00000059908|Mug1, ENSMUSG00000071177|Serpina1d, ENSMUSG00000005054|Cstb, ENSMUSG00000049130|C5ar1, ENSMUSG00000017002|Slpi, ENSMUSG00000047228|A2ml1, ENSMUSG00000071561|Cstdc5, ENSMUSG00000027447|Cst3	9	1435	41	28382	0.2195	0.000169844	***	0.0073837	**	ENSMUSG00000005054|Cstb, ENSMUSG00000049130|C5ar1, ENSMUSG00000017002|Slpi, ENSMUSG00000047228|A2ml1, ENSMUSG00000027447|Cst3	5	ENSMUSG00000072849|Serpina1e, ENSMUSG00000059908|Mug1, ENSMUSG00000071177|Serpina1d, ENSMUSG00000071561|Cstdc5	4	35	1.85934
GO:0007204	positive regulation of cytosolic calcium ion concentration	Biological Process	ENSMUSG00000026271|Gpr35, ENSMUSG00000025804|Ccr1, ENSMUSG00000029084|Cd38, ENSMUSG00000049130|C5ar1, ENSMUSG00000000682|Cd52, ENSMUSG00000047139|Cd24a, ENSMUSG00000040552|C3ar1, ENSMUSG00000052336|Cx3cr1, ENSMUSG00000042190|Cmklr1, ENSMUSG00000029380|Cxcl1, ENSMUSG00000054640|Slc8a1, ENSMUSG00000024027|Glp1r, ENSMUSG00000026180|Cxcr2, ENSMUSG00000029193|Cckar, ENSMUSG00000025723|Nmb, ENSMUSG0000…	21	1435	172	28382	0.1221	0.000170005	***	0.0073837	**	ENSMUSG00000026271|Gpr35, ENSMUSG00000025804|Ccr1, ENSMUSG00000029084|Cd38, ENSMUSG00000049130|C5ar1, ENSMUSG00000000682|Cd52, ENSMUSG00000047139|Cd24a, ENSMUSG00000040552|C3ar1, ENSMUSG00000052336|Cx3cr1, ENSMUSG00000042190|Cmklr1, ENSMUSG00000029380|Cxcl1, ENSMUSG00000054640|Slc8a1, ENSMUSG00000026180|Cxcr2, ENSMUSG00000025723|Nmb, ENSMUSG00000079227|Ccr5, ENSMUSG00000049103|Ccr2, ENSMUSG000000…	18	ENSMUSG00000024027|Glp1r, ENSMUSG00000029193|Cckar, ENSMUSG00000048521|Cxcr6	3	148	8.54875
GO:0030889	negative regulation of B cell proliferation	Biological Process	ENSMUSG00000030579|Tyrobp, ENSMUSG00000047139|Cd24a, ENSMUSG00000016529|Il10, ENSMUSG00000034652|Cd300a, ENSMUSG00000042228|Lyn, ENSMUSG00000026288|Inpp5d	6	1435	18	28382	0.3333	0.000181327	***	0.00772591	**	ENSMUSG00000030579|Tyrobp, ENSMUSG00000047139|Cd24a, ENSMUSG00000016529|Il10, ENSMUSG00000034652|Cd300a, ENSMUSG00000042228|Lyn, ENSMUSG00000026288|Inpp5d	6		0	18	3.29983
GO:0016298	lipase activity	Molecular Function	ENSMUSG00000042988|Notum, ENSMUSG00000032207|Lipc, ENSMUSG00000015568|Lpl, ENSMUSG00000042179|Pnliprp1, ENSMUSG00000002847|Pla1a, ENSMUSG00000053846|Lipg	6	1435	18	28382	0.3333	0.000181327	***	0.00772591	**	ENSMUSG00000015568|Lpl, ENSMUSG00000002847|Pla1a	2	ENSMUSG00000042988|Notum, ENSMUSG00000032207|Lipc, ENSMUSG00000042179|Pnliprp1, ENSMUSG00000053846|Lipg	4	16	1
GO:0045779	negative regulation of bone resorption	Biological Process	ENSMUSG00000029084|Cd38, ENSMUSG00000074272|Ceacam1, ENSMUSG00000054675|Tmem119, ENSMUSG00000029468|P2rx7, ENSMUSG00000025746|Il6, ENSMUSG00000026288|Inpp5d	6	1435	18	28382	0.3333	0.000181327	***	0.00772591	**	ENSMUSG00000029084|Cd38, ENSMUSG00000054675|Tmem119, ENSMUSG00000029468|P2rx7, ENSMUSG00000026288|Inpp5d	4	ENSMUSG00000074272|Ceacam1, ENSMUSG00000025746|Il6	2	15	2.06559
GO:0098794	postsynapse	Cellular Component	ENSMUSG00000031538|Plat, ENSMUSG00000036905|C1qb, ENSMUSG00000054693|Adam10, ENSMUSG00000036887|C1qa, ENSMUSG00000036896|C1qc, ENSMUSG00000027273|Snap25, ENSMUSG00000022758|P2rx6, ENSMUSG00000048482|Bdnf, ENSMUSG00000028785|Hpca, ENSMUSG00000005950|P2rx5, ENSMUSG00000018293|Pfn1, ENSMUSG00000054640|Slc8a1, ENSMUSG00000008036|Ap2s1, ENSMUSG00000059003|Grin2a, ENSMUSG00000029468|P2rx7, ENSMUSG00000…	21	1435	173	28382	0.1214	0.000184442	***	0.00780919	**	ENSMUSG00000031538|Plat, ENSMUSG00000036905|C1qb, ENSMUSG00000054693|Adam10, ENSMUSG00000036887|C1qa, ENSMUSG00000036896|C1qc, ENSMUSG00000028785|Hpca, ENSMUSG00000005950|P2rx5, ENSMUSG00000018293|Pfn1, ENSMUSG00000054640|Slc8a1, ENSMUSG00000008036|Ap2s1, ENSMUSG00000029468|P2rx7, ENSMUSG00000035152|Ap2b1, ENSMUSG00000030447|Cyfip1, ENSMUSG00000029470|P2rx4, ENSMUSG00000020152|Actr2	15	ENSMUSG00000027273|Snap25, ENSMUSG00000022758|P2rx6, ENSMUSG00000048482|Bdnf, ENSMUSG00000059003|Grin2a, ENSMUSG00000028222|Calb1, ENSMUSG00000038473|Nos1ap	6	164	8.66764
GO:0032691	negative regulation of interleukin-1 beta production	Biological Process	ENSMUSG00000023992|Trem2, ENSMUSG00000112148|Lilrb4a, ENSMUSG00000019850|Tnfaip3, ENSMUSG00000112023|Lilrb4b, ENSMUSG00000052336|Cx3cr1, ENSMUSG00000024411|Aqp4, ENSMUSG00000001348|Acp5, ENSMUSG00000038155|Gstp2	8	1435	33	28382	0.2424	0.000187053	***	0.00787024	**	ENSMUSG00000023992|Trem2, ENSMUSG00000112148|Lilrb4a, ENSMUSG00000019850|Tnfaip3, ENSMUSG00000112023|Lilrb4b, ENSMUSG00000052336|Cx3cr1, ENSMUSG00000001348|Acp5, ENSMUSG00000038155|Gstp2	7	ENSMUSG00000024411|Aqp4	1	29	4.0853
GO:1901029	negative regulation of mitochondrial outer membrane permeabilization involved in apoptotic signaling pathway	Biological Process	ENSMUSG00000032350|Gclc, ENSMUSG00000057789|Bak1, ENSMUSG00000007659|Bcl2l1, ENSMUSG00000031633|Slc25a4, ENSMUSG00000029175|Slc35f6	5	1435	12	28382	0.4167	0.000192738	***	0.0079414	**	ENSMUSG00000032350|Gclc, ENSMUSG00000057789|Bak1, ENSMUSG00000007659|Bcl2l1, ENSMUSG00000031633|Slc25a4, ENSMUSG00000029175|Slc35f6	5		0	12	3.4641
GO:0043020	NADPH oxidase complex	Cellular Component	ENSMUSG00000015950|Ncf1, ENSMUSG00000015340|Cybb, ENSMUSG00000006519|Cyba, ENSMUSG00000071715|Ncf4, ENSMUSG00000026480|Ncf2	5	1435	12	28382	0.4167	0.000192738	***	0.0079414	**	ENSMUSG00000015950|Ncf1, ENSMUSG00000015340|Cybb, ENSMUSG00000006519|Cyba, ENSMUSG00000071715|Ncf4, ENSMUSG00000026480|Ncf2	5		0	11	1.80907
GO:0004875	complement receptor activity	Molecular Function	ENSMUSG00000049130|C5ar1, ENSMUSG00000040552|C3ar1, ENSMUSG00000042190|Cmklr1, ENSMUSG00000045551|Fpr1, ENSMUSG00000052270|Fpr2	5	1435	12	28382	0.4167	0.000192738	***	0.0079414	**	ENSMUSG00000049130|C5ar1, ENSMUSG00000040552|C3ar1, ENSMUSG00000042190|Cmklr1, ENSMUSG00000045551|Fpr1, ENSMUSG00000052270|Fpr2	5		0	7	2.26779
GO:0071944	cell periphery	Cellular Component	ENSMUSG00000049382|Krt8, ENSMUSG00000023043|Krt18, ENSMUSG00000027962|Vcam1, ENSMUSG00000037035|Inhbb, ENSMUSG00000047793|Sned1, ENSMUSG00000050359|Sprr1a, ENSMUSG00000005397|Nid1, ENSMUSG00000006219|Fblim1, ENSMUSG00000022817|Itgb5, ENSMUSG00000045545|Krt14, ENSMUSG00000029163|Emilin1, ENSMUSG00000022824|Muc13, ENSMUSG00000054640|Slc8a1, ENSMUSG00000008036|Ap2s1, ENSMUSG00000001507|Itga3, ENSMUS…	18	1435	137	28382	0.1314	0.000193462	***	0.0079414	**	ENSMUSG00000049382|Krt8, ENSMUSG00000023043|Krt18, ENSMUSG00000027962|Vcam1, ENSMUSG00000037035|Inhbb, ENSMUSG00000050359|Sprr1a, ENSMUSG00000005397|Nid1, ENSMUSG00000006219|Fblim1, ENSMUSG00000022817|Itgb5, ENSMUSG00000029163|Emilin1, ENSMUSG00000022824|Muc13, ENSMUSG00000054640|Slc8a1, ENSMUSG00000008036|Ap2s1, ENSMUSG00000001507|Itga3, ENSMUSG00000004730|Adgre1, ENSMUSG00000019874|Fabp7, ENSMU…	16	ENSMUSG00000047793|Sned1, ENSMUSG00000045545|Krt14	2	133	8.75781
GO:0006631	fatty acid metabolic process	Biological Process	ENSMUSG00000038754|Elovl3, ENSMUSG00000025197|Cyp2c23, ENSMUSG00000025479|Cyp2e1, ENSMUSG00000032310|Cyp1a2, ENSMUSG00000015090|Ptgds, ENSMUSG00000032207|Lipc, ENSMUSG00000015568|Lpl, ENSMUSG00000021696|Elovl7, ENSMUSG00000078937|Cpt1b, ENSMUSG00000030382|Slc27a5, ENSMUSG00000021226|Acot2, ENSMUSG00000027359|Slc27a2, ENSMUSG00000037071|Scd1, ENSMUSG00000030972|Acsm5, ENSMUSG00000032262|Elovl4, EN…	23	1435	199	28382	0.1156	0.000195255	***	0.00796639	**	ENSMUSG00000015568|Lpl, ENSMUSG00000021696|Elovl7, ENSMUSG00000078937|Cpt1b, ENSMUSG00000021226|Acot2, ENSMUSG00000062515|Fabp4, ENSMUSG00000038205|Prkab2, ENSMUSG00000029925|Tbxas1, ENSMUSG00000031278|Acsl4, ENSMUSG00000028378|Ptgr1	9	ENSMUSG00000038754|Elovl3, ENSMUSG00000025197|Cyp2c23, ENSMUSG00000025479|Cyp2e1, ENSMUSG00000032310|Cyp1a2, ENSMUSG00000015090|Ptgds, ENSMUSG00000032207|Lipc, ENSMUSG00000030382|Slc27a5, ENSMUSG00000027359|Slc27a2, ENSMUSG00000037071|Scd1, ENSMUSG00000030972|Acsm5, ENSMUSG00000032262|Elovl4, ENSMUSG00000042251|Pm20d1, ENSMUSG00000066072|Cyp4a10, ENSMUSG00000028148|Them5	14	196	9
GO:0030246	carbohydrate binding	Molecular Function	ENSMUSG00000040963|Asgr2, ENSMUSG00000028961|Pgd, ENSMUSG00000030364|Clec2h, ENSMUSG00000024064|Galnt14, ENSMUSG00000050241|Klre1, ENSMUSG00000055401|Fbxo6, ENSMUSG00000021957|Tkt, ENSMUSG00000025784|Clec3b, ENSMUSG00000050335|Lgals3, ENSMUSG00000047139|Cd24a, ENSMUSG00000046834|Krt1, ENSMUSG00000026542|Apcs, ENSMUSG00000030468|Siglecg, ENSMUSG00000005540|Fcer2a, ENSMUSG00000020695|Mrc2, ENSMUSG0…	24	1435	212	28382	0.1132	0.000196922	***	0.00798604	**	ENSMUSG00000028961|Pgd, ENSMUSG00000055401|Fbxo6, ENSMUSG00000021957|Tkt, ENSMUSG00000050335|Lgals3, ENSMUSG00000047139|Cd24a, ENSMUSG00000026542|Apcs, ENSMUSG00000020695|Mrc2, ENSMUSG00000025503|Taldo1, ENSMUSG00000030142|Clec4e, ENSMUSG00000037280|Galnt6, ENSMUSG00000048578|Mlec, ENSMUSG00000030144|Clec4d, ENSMUSG00000030148|Clec4a2, ENSMUSG00000026580|Selp, ENSMUSG00000040809|Chil3	15	ENSMUSG00000040963|Asgr2, ENSMUSG00000030364|Clec2h, ENSMUSG00000024064|Galnt14, ENSMUSG00000050241|Klre1, ENSMUSG00000025784|Clec3b, ENSMUSG00000046834|Krt1, ENSMUSG00000030468|Siglecg, ENSMUSG00000005540|Fcer2a, ENSMUSG00000034040|Galnt17	9	197	7.48094
GO:0098883	synapse pruning	Biological Process	ENSMUSG00000036905|C1qb, ENSMUSG00000036887|C1qa, ENSMUSG00000036896|C1qc, ENSMUSG00000052336|Cx3cr1	4	1435	7	28382	0.5714	0.000201383	***	0.00806972	**	ENSMUSG00000036905|C1qb, ENSMUSG00000036887|C1qa, ENSMUSG00000036896|C1qc, ENSMUSG00000052336|Cx3cr1	4		0	7	2.64575
GO:0004931	extracellularly ATP-gated cation channel activity	Molecular Function	ENSMUSG00000022758|P2rx6, ENSMUSG00000005950|P2rx5, ENSMUSG00000029468|P2rx7, ENSMUSG00000029470|P2rx4	4	1435	7	28382	0.5714	0.000201383	***	0.00806972	**	ENSMUSG00000005950|P2rx5, ENSMUSG00000029468|P2rx7, ENSMUSG00000029470|P2rx4	3	ENSMUSG00000022758|P2rx6	1	7	0.377964
GO:0030054	cell junction	Cellular Component	ENSMUSG00000026514|Cnih3, ENSMUSG00000031838|Ifi30, ENSMUSG00000039809|Gabbr2, ENSMUSG00000023033|Scn8a, ENSMUSG00000054693|Adam10, ENSMUSG00000019906|Lin7a, ENSMUSG00000021456|Fbp2, ENSMUSG00000060591|Ifitm2, ENSMUSG00000027273|Snap25, ENSMUSG00000022436|Sh3bp1, ENSMUSG00000022758|P2rx6, ENSMUSG00000040747|Cd53, ENSMUSG00000007659|Bcl2l1, ENSMUSG00000040055|Gjb6, ENSMUSG00000006219|Fblim1, ENSMU…	72	1435	926	28382	0.0778	0.000204817	***	0.00815875	**	ENSMUSG00000031838|Ifi30, ENSMUSG00000023033|Scn8a, ENSMUSG00000054693|Adam10, ENSMUSG00000021456|Fbp2, ENSMUSG00000060591|Ifitm2, ENSMUSG00000022436|Sh3bp1, ENSMUSG00000040747|Cd53, ENSMUSG00000007659|Bcl2l1, ENSMUSG00000006219|Fblim1, ENSMUSG00000024965|Fermt3, ENSMUSG00000041592|Sdk2, ENSMUSG00000022817|Itgb5, ENSMUSG00000019302|Atp6v0a1, ENSMUSG00000040722|Scamp5, ENSMUSG00000049624|Slc17a5, …	47	ENSMUSG00000026514|Cnih3, ENSMUSG00000039809|Gabbr2, ENSMUSG00000019906|Lin7a, ENSMUSG00000027273|Snap25, ENSMUSG00000022758|P2rx6, ENSMUSG00000040055|Gjb6, ENSMUSG00000069441|Dsg1a, ENSMUSG00000021057|Akap5, ENSMUSG00000059898|Dsc3, ENSMUSG00000030554|Synm, ENSMUSG00000032482|Cspg5, ENSMUSG00000074272|Ceacam1, ENSMUSG00000071424|Grid2, ENSMUSG00000063887|Nlgn1, ENSMUSG00000061601|Pclo, ENSMUSG00…	25	873	20.0362
GO:0098978	glutamatergic synapse	Cellular Component	ENSMUSG00000026514|Cnih3, ENSMUSG00000031538|Plat, ENSMUSG00000039809|Gabbr2, ENSMUSG00000054693|Adam10, ENSMUSG00000005089|Slc1a2, ENSMUSG00000000409|Lck, ENSMUSG00000027273|Snap25, ENSMUSG00000022758|P2rx6, ENSMUSG00000045730|Adrb2, ENSMUSG00000062991|Nrg1, ENSMUSG00000040265|Dnm3, ENSMUSG00000063506|Arhgap22, ENSMUSG00000028785|Hpca, ENSMUSG00000020077|Srgn, ENSMUSG00000029580|Actb, ENSMUSG000…	43	1435	480	28382	0.0896	0.000221424	***	0.00876838	**	ENSMUSG00000031538|Plat, ENSMUSG00000054693|Adam10, ENSMUSG00000045730|Adrb2, ENSMUSG00000062991|Nrg1, ENSMUSG00000063506|Arhgap22, ENSMUSG00000028785|Hpca, ENSMUSG00000020077|Srgn, ENSMUSG00000029580|Actb, ENSMUSG00000018293|Pfn1, ENSMUSG00000024873|Cnih2, ENSMUSG00000019558|Slc6a8, ENSMUSG00000042228|Lyn, ENSMUSG00000034613|Ppm1h, ENSMUSG00000004843|Chmp2b, ENSMUSG00000020689|Itgb3, ENSMUSG0000…	22	ENSMUSG00000026514|Cnih3, ENSMUSG00000039809|Gabbr2, ENSMUSG00000005089|Slc1a2, ENSMUSG00000000409|Lck, ENSMUSG00000027273|Snap25, ENSMUSG00000022758|P2rx6, ENSMUSG00000040265|Dnm3, ENSMUSG00000028546|Elavl4, ENSMUSG00000021057|Akap5, ENSMUSG00000032482|Cspg5, ENSMUSG00000071424|Grid2, ENSMUSG00000063887|Nlgn1, ENSMUSG00000061601|Pclo, ENSMUSG00000059003|Grin2a, ENSMUSG00000039358|Drd5, ENSMUSG00…	21	458	12.9901
GO:0070584	mitochondrion morphogenesis	Biological Process	ENSMUSG00000078675|Mup16, ENSMUSG00000078673|Mup19, ENSMUSG00000078686|Mup9, ENSMUSG00000073834|Mup11, ENSMUSG00000078674|Mup18, ENSMUSG00000094793|Mup12, ENSMUSG00000007659|Bcl2l1, ENSMUSG00000030652|Coq7	8	1435	34	28382	0.2353	0.000233839	***	0.00911418	**	ENSMUSG00000007659|Bcl2l1, ENSMUSG00000030652|Coq7	2	ENSMUSG00000078675|Mup16, ENSMUSG00000078673|Mup19, ENSMUSG00000078686|Mup9, ENSMUSG00000073834|Mup11, ENSMUSG00000078674|Mup18, ENSMUSG00000094793|Mup12	6	33	3.48155
GO:0004602	glutathione peroxidase activity	Molecular Function	ENSMUSG00000074183|Gsta1, ENSMUSG00000060063|Alox5ap, ENSMUSG00000074179|Gsta5, ENSMUSG00000075706|Gpx4, ENSMUSG00000018339|Gpx3, ENSMUSG00000057933|Gsta2, ENSMUSG00000038155|Gstp2	7	1435	26	28382	0.2692	0.000234218	***	0.00911418	**	ENSMUSG00000074183|Gsta1, ENSMUSG00000060063|Alox5ap, ENSMUSG00000074179|Gsta5, ENSMUSG00000075706|Gpx4, ENSMUSG00000018339|Gpx3, ENSMUSG00000057933|Gsta2, ENSMUSG00000038155|Gstp2	7		0	26	4.70679
GO:0036120	cellular response to platelet-derived growth factor stimulus	Biological Process	ENSMUSG00000035385|Ccl2, ENSMUSG00000030536|Iqgap1, ENSMUSG00000022346|Myc, ENSMUSG00000020689|Itgb3, ENSMUSG00000039005|Tlr4, ENSMUSG00000024620|Pdgfrb, ENSMUSG00000010051|Hyal1	7	1435	26	28382	0.2692	0.000234218	***	0.00911418	**	ENSMUSG00000035385|Ccl2, ENSMUSG00000030536|Iqgap1, ENSMUSG00000022346|Myc, ENSMUSG00000020689|Itgb3, ENSMUSG00000039005|Tlr4, ENSMUSG00000024620|Pdgfrb	6	ENSMUSG00000010051|Hyal1	1	26	4.51067
GO:0007169	transmembrane receptor protein tyrosine kinase signaling pathway	Biological Process	ENSMUSG00000055540|Epha6, ENSMUSG00000020312|Shc2, ENSMUSG00000026117|Zap70, ENSMUSG00000000409|Lck, ENSMUSG00000062991|Nrg1, ENSMUSG00000027859|Ngf, ENSMUSG00000048482|Bdnf, ENSMUSG00000028874|Fgr, ENSMUSG00000042228|Lyn, ENSMUSG00000030742|Lat, ENSMUSG00000021448|Shc3, ENSMUSG00000022372|Sla, ENSMUSG00000003534|Ddr1, ENSMUSG00000024620|Pdgfrb, ENSMUSG00000024621|Csf1r, ENSMUSG00000055471|Alk	16	1435	116	28382	0.1379	0.000245525	***	0.00949927	**	ENSMUSG00000020312|Shc2, ENSMUSG00000062991|Nrg1, ENSMUSG00000027859|Ngf, ENSMUSG00000028874|Fgr, ENSMUSG00000042228|Lyn, ENSMUSG00000022372|Sla, ENSMUSG00000003534|Ddr1, ENSMUSG00000024620|Pdgfrb, ENSMUSG00000024621|Csf1r	9	ENSMUSG00000055540|Epha6, ENSMUSG00000026117|Zap70, ENSMUSG00000000409|Lck, ENSMUSG00000048482|Bdnf, ENSMUSG00000030742|Lat, ENSMUSG00000021448|Shc3, ENSMUSG00000055471|Alk	7	115	6.90054
GO:0005102	signaling receptor binding	Molecular Function	ENSMUSG00000030579|Tyrobp, ENSMUSG00000031538|Plat, ENSMUSG00000015568|Lpl, ENSMUSG00000024953|Prdx5, ENSMUSG00000037411|Serpine1, ENSMUSG00000031266|Gla, ENSMUSG00000000125|Wnt3, ENSMUSG00000026117|Zap70, ENSMUSG00000000409|Lck, ENSMUSG00000050071|Bex1, ENSMUSG00000024421|Lama3, ENSMUSG00000062991|Nrg1, ENSMUSG00000027859|Ngf, ENSMUSG00000048482|Bdnf, ENSMUSG00000034394|Lif, ENSMUSG00000056978|H…	37	1435	395	28382	0.0937	0.000250415	***	0.0096331	**	ENSMUSG00000030579|Tyrobp, ENSMUSG00000031538|Plat, ENSMUSG00000015568|Lpl, ENSMUSG00000024953|Prdx5, ENSMUSG00000037411|Serpine1, ENSMUSG00000031266|Gla, ENSMUSG00000050071|Bex1, ENSMUSG00000062991|Nrg1, ENSMUSG00000027859|Ngf, ENSMUSG00000034394|Lif, ENSMUSG00000022901|Cd86, ENSMUSG00000025017|Pik3ap1, ENSMUSG00000018293|Pfn1, ENSMUSG00000043421|Hilpda, ENSMUSG00000028874|Fgr, ENSMUSG0000004222…	22	ENSMUSG00000000125|Wnt3, ENSMUSG00000026117|Zap70, ENSMUSG00000000409|Lck, ENSMUSG00000024421|Lama3, ENSMUSG00000048482|Bdnf, ENSMUSG00000056978|Hamp2, ENSMUSG00000022877|Hrg, ENSMUSG00000032021|Crtam, ENSMUSG00000050296|Abca12, ENSMUSG00000020218|Wif1, ENSMUSG00000059003|Grin2a, ENSMUSG00000024578|Il17b, ENSMUSG00000041014|Nrg3, ENSMUSG00000031558|Slit2, ENSMUSG00000025746|Il6	15	363	11.7045
GO:0004806	triglyceride lipase activity	Molecular Function	ENSMUSG00000056973|Ces1d, ENSMUSG00000032207|Lipc, ENSMUSG00000015568|Lpl, ENSMUSG00000042179|Pnliprp1, ENSMUSG00000053846|Lipg, ENSMUSG00000026818|Cel	6	1435	19	28382	0.3158	0.000253708	***	0.0096495	**	ENSMUSG00000015568|Lpl	1	ENSMUSG00000056973|Ces1d, ENSMUSG00000032207|Lipc, ENSMUSG00000042179|Pnliprp1, ENSMUSG00000053846|Lipg, ENSMUSG00000026818|Cel	5	17	-0.242536
GO:0034185	apolipoprotein binding	Molecular Function	ENSMUSG00000032207|Lipc, ENSMUSG00000015568|Lpl, ENSMUSG00000023992|Trem2, ENSMUSG00000112148|Lilrb4a, ENSMUSG00000018411|Mapt, ENSMUSG00000112023|Lilrb4b	6	1435	19	28382	0.3158	0.000253708	***	0.0096495	**	ENSMUSG00000015568|Lpl, ENSMUSG00000023992|Trem2, ENSMUSG00000112148|Lilrb4a, ENSMUSG00000112023|Lilrb4b	4	ENSMUSG00000032207|Lipc, ENSMUSG00000018411|Mapt	2	19	2.52357
GO:0042060	wound healing	Biological Process	ENSMUSG00000031538|Plat, ENSMUSG00000038745|Nlrp6, ENSMUSG00000045730|Adrb2, ENSMUSG00000062991|Nrg1, ENSMUSG00000026177|Slc11a1, ENSMUSG00000058354|Krt6a, ENSMUSG00000023067|Cdkn1a, ENSMUSG00000032440|Tgfbr2, ENSMUSG00000001131|Timp1, ENSMUSG00000039358|Drd5, ENSMUSG00000039115|Itga9, ENSMUSG00000023993|Treml1, ENSMUSG00000024620|Pdgfrb, ENSMUSG00000035273|Hpse, ENSMUSG00000032366|Tpm1	15	1435	105	28382	0.1429	0.000257242	***	0.00972894	**	ENSMUSG00000031538|Plat, ENSMUSG00000045730|Adrb2, ENSMUSG00000062991|Nrg1, ENSMUSG00000026177|Slc11a1, ENSMUSG00000023067|Cdkn1a, ENSMUSG00000032440|Tgfbr2, ENSMUSG00000001131|Timp1, ENSMUSG00000039115|Itga9, ENSMUSG00000023993|Treml1, ENSMUSG00000024620|Pdgfrb, ENSMUSG00000035273|Hpse, ENSMUSG00000032366|Tpm1	12	ENSMUSG00000038745|Nlrp6, ENSMUSG00000058354|Krt6a, ENSMUSG00000039358|Drd5	3	104	7.74659
GO:0005788	endoplasmic reticulum lumen	Cellular Component	ENSMUSG00000069922|Ces3a, ENSMUSG00000062181|Ces3b, ENSMUSG00000056973|Ces1d, ENSMUSG00000057400|Ces1c, ENSMUSG00000061959|Ces1e, ENSMUSG00000027359|Slc27a2, ENSMUSG00000000125|Wnt3, ENSMUSG00000027859|Ngf, ENSMUSG00000048482|Bdnf, ENSMUSG00000069456|Rdh16, ENSMUSG00000069515|Lyz1, ENSMUSG00000027006|Dnajc10, ENSMUSG00000069516|Lyz2, ENSMUSG00000030095|Tmem43, ENSMUSG00000056553|Ptprn2, ENSMUSG00…	16	1435	117	28382	0.1368	0.000271286	***	0.0102028	*	ENSMUSG00000027859|Ngf, ENSMUSG00000027006|Dnajc10, ENSMUSG00000069516|Lyz2, ENSMUSG00000030095|Tmem43, ENSMUSG00000032245|Cln6	5	ENSMUSG00000069922|Ces3a, ENSMUSG00000062181|Ces3b, ENSMUSG00000056973|Ces1d, ENSMUSG00000057400|Ces1c, ENSMUSG00000061959|Ces1e, ENSMUSG00000027359|Slc27a2, ENSMUSG00000000125|Wnt3, ENSMUSG00000048482|Bdnf, ENSMUSG00000069456|Rdh16, ENSMUSG00000069515|Lyz1, ENSMUSG00000056553|Ptprn2	11	115	7.08704
GO:0007626	locomotory behavior	Biological Process	ENSMUSG00000025533|Asl, ENSMUSG00000027273|Snap25, ENSMUSG00000062991|Nrg1, ENSMUSG00000052613|Pcdh15, ENSMUSG00000028546|Elavl4, ENSMUSG00000025905|Oprk1, ENSMUSG00000022076|Klhl1, ENSMUSG00000026686|Lmx1a, ENSMUSG00000059003|Grin2a, ENSMUSG00000043102|Qrfp, ENSMUSG00000048240|Gng7, ENSMUSG00000028222|Calb1, ENSMUSG00000040037|Negr1, ENSMUSG00000025232|Hexa, ENSMUSG00000004113|Cacna1b	15	1435	106	28382	0.1415	0.000285855	***	0.010691	*	ENSMUSG00000062991|Nrg1, ENSMUSG00000048240|Gng7, ENSMUSG00000025232|Hexa, ENSMUSG00000004113|Cacna1b	4	ENSMUSG00000025533|Asl, ENSMUSG00000027273|Snap25, ENSMUSG00000052613|Pcdh15, ENSMUSG00000028546|Elavl4, ENSMUSG00000025905|Oprk1, ENSMUSG00000022076|Klhl1, ENSMUSG00000026686|Lmx1a, ENSMUSG00000059003|Grin2a, ENSMUSG00000043102|Qrfp, ENSMUSG00000028222|Calb1, ENSMUSG00000040037|Negr1	11	100	4.5
GO:0048839	inner ear development	Biological Process	ENSMUSG00000020140|Lgr5, ENSMUSG00000036905|C1qb, ENSMUSG00000019906|Lin7a, ENSMUSG00000048482|Bdnf, ENSMUSG00000052613|Pcdh15, ENSMUSG00000040055|Gjb6, ENSMUSG00000028785|Hpca, ENSMUSG00000031963|Bmper, ENSMUSG00000079592|C1qtnf5, ENSMUSG00000024620|Pdgfrb, ENSMUSG00000022175|Lrp10	11	1435	63	28382	0.1746	0.000289299	***	0.01076	*	ENSMUSG00000036905|C1qb, ENSMUSG00000028785|Hpca, ENSMUSG00000031963|Bmper, ENSMUSG00000079592|C1qtnf5, ENSMUSG00000024620|Pdgfrb, ENSMUSG00000022175|Lrp10	6	ENSMUSG00000020140|Lgr5, ENSMUSG00000019906|Lin7a, ENSMUSG00000048482|Bdnf, ENSMUSG00000052613|Pcdh15, ENSMUSG00000040055|Gjb6	5	56	4.8107
GO:0031410	cytoplasmic vesicle	Cellular Component	ENSMUSG00000026822|Lcn2, ENSMUSG00000054693|Adam10, ENSMUSG00000024953|Prdx5, ENSMUSG00000022893|Adamts1, ENSMUSG00000016256|Ctsz, ENSMUSG00000046805|Mpeg1, ENSMUSG00000055371|Stam2, ENSMUSG00000031367|Ap1s2, ENSMUSG00000029816|Gpnmb, ENSMUSG00000044594|Serpinb3a, ENSMUSG00000048482|Bdnf, ENSMUSG00000038642|Ctss, ENSMUSG00000007659|Bcl2l1, ENSMUSG00000025044|Msr1, ENSMUSG00000027820|Mme, ENSMUSG0…	66	1435	842	28382	0.0784	0.000297625	***	0.0109226	*	ENSMUSG00000026822|Lcn2, ENSMUSG00000054693|Adam10, ENSMUSG00000024953|Prdx5, ENSMUSG00000022893|Adamts1, ENSMUSG00000016256|Ctsz, ENSMUSG00000046805|Mpeg1, ENSMUSG00000055371|Stam2, ENSMUSG00000031367|Ap1s2, ENSMUSG00000029816|Gpnmb, ENSMUSG00000038642|Ctss, ENSMUSG00000007659|Bcl2l1, ENSMUSG00000025044|Msr1, ENSMUSG00000049130|C5ar1, ENSMUSG00000000826|Dnajc5, ENSMUSG00000004849|Ap1s1, ENSMUSG0…	54	ENSMUSG00000044594|Serpinb3a, ENSMUSG00000048482|Bdnf, ENSMUSG00000027820|Mme, ENSMUSG00000036091|Hyal3, ENSMUSG00000074272|Ceacam1, ENSMUSG00000033855|Ston1, ENSMUSG00000105204|Gm43738, ENSMUSG00000056553|Ptprn2, ENSMUSG00000050296|Abca12, ENSMUSG00000059003|Grin2a, ENSMUSG00000025582|Nptx1, ENSMUSG00000010051|Hyal1	12	795	20.9961
GO:0004769	steroid delta-isomerase activity	Molecular Function	ENSMUSG00000074183|Gsta1, ENSMUSG00000063730|Hsd3b2, ENSMUSG00000074179|Gsta5, ENSMUSG00000038092|Hsd3b5, ENSMUSG00000057933|Gsta2	5	1435	13	28382	0.3846	0.000300162	***	0.0109226	*	ENSMUSG00000074183|Gsta1, ENSMUSG00000074179|Gsta5, ENSMUSG00000057933|Gsta2	3	ENSMUSG00000063730|Hsd3b2, ENSMUSG00000038092|Hsd3b5	2	13	1.38675
GO:0006699	bile acid biosynthetic process	Biological Process	ENSMUSG00000028240|Cyp7a1, ENSMUSG00000038641|Akr1d1, ENSMUSG00000039519|Cyp7b1, ENSMUSG00000030382|Slc27a5, ENSMUSG00000027359|Slc27a2	5	1435	13	28382	0.3846	0.000300162	***	0.0109226	*		0	ENSMUSG00000028240|Cyp7a1, ENSMUSG00000038641|Akr1d1, ENSMUSG00000039519|Cyp7b1, ENSMUSG00000030382|Slc27a5, ENSMUSG00000027359|Slc27a2	5	13	0.83205
GO:0006968	cellular defense response	Biological Process	ENSMUSG00000030364|Clec2h, ENSMUSG00000015950|Ncf1, ENSMUSG00000030742|Lat, ENSMUSG00000026180|Cxcr2, ENSMUSG00000049103|Ccr2	5	1435	13	28382	0.3846	0.000300162	***	0.0109226	*	ENSMUSG00000015950|Ncf1, ENSMUSG00000026180|Cxcr2, ENSMUSG00000049103|Ccr2	3	ENSMUSG00000030364|Clec2h, ENSMUSG00000030742|Lat	2	12	1.73205
GO:0003824	catalytic activity	Molecular Function	ENSMUSG00000026839|Upp2, ENSMUSG00000030378|Sult2a8, ENSMUSG00000025533|Asl, ENSMUSG00000025270|Alas2, ENSMUSG00000035202|Lars2, ENSMUSG00000000739|Sult5a1, ENSMUSG00000020017|Hal, ENSMUSG00000029272|Sult1e1, ENSMUSG00000032350|Gclc, ENSMUSG00000026473|Glul, ENSMUSG00000063730|Hsd3b2, ENSMUSG00000030382|Slc27a5, ENSMUSG00000031266|Gla, ENSMUSG00000027359|Slc27a2, ENSMUSG00000021456|Fbp2, ENSMUSG0…	40	1435	443	28382	0.0903	0.000307291	***	0.011122	*	ENSMUSG00000029272|Sult1e1, ENSMUSG00000032350|Gclc, ENSMUSG00000031266|Gla, ENSMUSG00000021456|Fbp2, ENSMUSG00000004383|Large1, ENSMUSG00000021957|Tkt, ENSMUSG00000029201|Ugdh, ENSMUSG00000030978|Rrm1, ENSMUSG00000021036|Sptlc2, ENSMUSG00000019850|Tnfaip3, ENSMUSG00000069516|Lyz2, ENSMUSG00000020641|Rsad2, ENSMUSG00000023805|Synj2, ENSMUSG00000025648|Pfkfb4, ENSMUSG00000023087|Noct, ENSMUSG00000…	23	ENSMUSG00000026839|Upp2, ENSMUSG00000030378|Sult2a8, ENSMUSG00000025533|Asl, ENSMUSG00000025270|Alas2, ENSMUSG00000035202|Lars2, ENSMUSG00000000739|Sult5a1, ENSMUSG00000020017|Hal, ENSMUSG00000026473|Glul, ENSMUSG00000063730|Hsd3b2, ENSMUSG00000030382|Slc27a5, ENSMUSG00000027359|Slc27a2, ENSMUSG00000074264|Amy1, ENSMUSG00000030972|Acsm5, ENSMUSG00000028179|Cth, ENSMUSG00000069515|Lyz1, ENSMUSG000…	17	425	13.582
GO:0002181	cytoplasmic translation	Biological Process	ENSMUSG00000079641|Rpl39, ENSMUSG00000063316|Rpl27, ENSMUSG00000071415|Rpl23, ENSMUSG00000062647|Rpl7a, ENSMUSG00000003429|Rps11, ENSMUSG00000034892|Rps29, ENSMUSG00000041841|Rpl37, ENSMUSG00000039221|Rpl22l1, ENSMUSG00000090862|Rps13, ENSMUSG00000038900|Rpl12, ENSMUSG00000061787|Rps17, ENSMUSG00000048758|Rpl29, ENSMUSG00000007892|Rplp1	13	1435	85	28382	0.1529	0.000330412	***	0.0118948	*	ENSMUSG00000079641|Rpl39, ENSMUSG00000063316|Rpl27, ENSMUSG00000071415|Rpl23, ENSMUSG00000062647|Rpl7a, ENSMUSG00000003429|Rps11, ENSMUSG00000034892|Rps29, ENSMUSG00000041841|Rpl37, ENSMUSG00000039221|Rpl22l1, ENSMUSG00000090862|Rps13, ENSMUSG00000038900|Rpl12, ENSMUSG00000061787|Rps17, ENSMUSG00000048758|Rpl29, ENSMUSG00000007892|Rplp1	13		0	84	9.16515
GO:0032496	response to lipopolysaccharide	Biological Process	ENSMUSG00000030236|Slco1b2, ENSMUSG00000035836|Ugt2b1, ENSMUSG00000040136|Abcc8, ENSMUSG00000027962|Vcam1, ENSMUSG00000035385|Ccl2, ENSMUSG00000051439|Cd14, ENSMUSG00000040055|Gjb6, ENSMUSG00000026177|Slc11a1, ENSMUSG00000021250|Fos, ENSMUSG00000071076|Jund, ENSMUSG00000112148|Lilrb4a, ENSMUSG00000017002|Slpi, ENSMUSG00000016529|Il10, ENSMUSG00000001348|Acp5, ENSMUSG00000023087|Noct, ENSMUSG00000…	21	1435	181	28382	0.116	0.000344435	***	0.0123337	*	ENSMUSG00000027962|Vcam1, ENSMUSG00000035385|Ccl2, ENSMUSG00000051439|Cd14, ENSMUSG00000026177|Slc11a1, ENSMUSG00000021250|Fos, ENSMUSG00000071076|Jund, ENSMUSG00000112148|Lilrb4a, ENSMUSG00000017002|Slpi, ENSMUSG00000016529|Il10, ENSMUSG00000001348|Acp5, ENSMUSG00000023087|Noct, ENSMUSG00000039005|Tlr4, ENSMUSG00000029468|P2rx7, ENSMUSG00000023034|Nr4a1, ENSMUSG00000028766|Alpl, ENSMUSG000000630…	17	ENSMUSG00000030236|Slco1b2, ENSMUSG00000035836|Ugt2b1, ENSMUSG00000040136|Abcc8, ENSMUSG00000040055|Gjb6	4	179	10.6883
GO:0071404	cellular response to low-density lipoprotein particle stimulus	Biological Process	ENSMUSG00000056973|Ces1d, ENSMUSG00000078964|Ces1b, ENSMUSG00000057400|Ces1c, ENSMUSG00000061959|Ces1e, ENSMUSG00000058715|Fcer1g, ENSMUSG00000030342|Cd9	6	1435	20	28382	0.3	0.00034699	***	0.0123595	*	ENSMUSG00000058715|Fcer1g, ENSMUSG00000030342|Cd9	2	ENSMUSG00000056973|Ces1d, ENSMUSG00000078964|Ces1b, ENSMUSG00000057400|Ces1c, ENSMUSG00000061959|Ces1e	4	20	1.78885
GO:0044877	protein-containing complex binding	Molecular Function	ENSMUSG00000029656|C8b, ENSMUSG00000049382|Krt8, ENSMUSG00000025351|Cd63, ENSMUSG00000032350|Gclc, ENSMUSG00000030786|Itgam, ENSMUSG00000030382|Slc27a5, ENSMUSG00000023992|Trem2, ENSMUSG00000000409|Lck, ENSMUSG00000057789|Bak1, ENSMUSG00000022758|P2rx6, ENSMUSG00000060063|Alox5ap, ENSMUSG00000030536|Iqgap1, ENSMUSG00000045730|Adrb2, ENSMUSG00000038387|Rras, ENSMUSG00000007659|Bcl2l1, ENSMUSG00000…	51	1435	612	28382	0.0833	0.000352525	***	0.0124905	*	ENSMUSG00000049382|Krt8, ENSMUSG00000025351|Cd63, ENSMUSG00000032350|Gclc, ENSMUSG00000030786|Itgam, ENSMUSG00000023992|Trem2, ENSMUSG00000057789|Bak1, ENSMUSG00000060063|Alox5ap, ENSMUSG00000030536|Iqgap1, ENSMUSG00000045730|Adrb2, ENSMUSG00000038387|Rras, ENSMUSG00000007659|Bcl2l1, ENSMUSG00000021250|Fos, ENSMUSG00000002068|Ccne1, ENSMUSG00000021939|Ctsb, ENSMUSG00000040722|Scamp5, ENSMUSG00000…	34	ENSMUSG00000029656|C8b, ENSMUSG00000030382|Slc27a5, ENSMUSG00000000409|Lck, ENSMUSG00000022758|P2rx6, ENSMUSG00000050357|Carmil2, ENSMUSG00000064370|mt-Cytb, ENSMUSG00000018411|Mapt, ENSMUSG00000069324|Gm5096, ENSMUSG00000021057|Akap5, ENSMUSG00000074272|Ceacam1, ENSMUSG00000063887|Nlgn1, ENSMUSG00000090145|Ugt1a6b, ENSMUSG00000052727|Map1b, ENSMUSG00000059003|Grin2a, ENSMUSG00000022504|Ciita, EN…	17	591	19.2509
GO:0008009	chemokine activity	Molecular Function	ENSMUSG00000019122|Ccl9, ENSMUSG00000035385|Ccl2, ENSMUSG00000018927|Ccl6, ENSMUSG00000034855|Cxcl10, ENSMUSG00000018930|Ccl4, ENSMUSG00000029372|Ppbp, ENSMUSG00000073888|Ccl27a, ENSMUSG00000029380|Cxcl1, ENSMUSG00000035352|Ccl12	9	1435	45	28382	0.2	0.000358145	***	0.0126232	*	ENSMUSG00000019122|Ccl9, ENSMUSG00000035385|Ccl2, ENSMUSG00000018927|Ccl6, ENSMUSG00000034855|Cxcl10, ENSMUSG00000018930|Ccl4, ENSMUSG00000029380|Cxcl1, ENSMUSG00000035352|Ccl12	7	ENSMUSG00000029372|Ppbp, ENSMUSG00000073888|Ccl27a	2	43	4.42246
GO:0004888	transmembrane signaling receptor activity	Molecular Function	ENSMUSG00000059089|Fcgr4, ENSMUSG00000020140|Lgr5, ENSMUSG00000026417|Pigr, ENSMUSG00000030364|Clec2h, ENSMUSG00000033777|Tlr13, ENSMUSG00000039809|Gabbr2, ENSMUSG00000023992|Trem2, ENSMUSG00000050241|Klre1, ENSMUSG00000058715|Fcer1g, ENSMUSG00000030336|Cd27, ENSMUSG00000044583|Tlr7, ENSMUSG00000058099|Nfam1, ENSMUSG00000047798|Cd300lf, ENSMUSG00000032093|Cd3e, ENSMUSG00000034652|Cd300a, ENSMUSG0…	23	1435	208	28382	0.1106	0.00037199	***	0.0129483	*	ENSMUSG00000059089|Fcgr4, ENSMUSG00000033777|Tlr13, ENSMUSG00000023992|Trem2, ENSMUSG00000058715|Fcer1g, ENSMUSG00000044583|Tlr7, ENSMUSG00000058099|Nfam1, ENSMUSG00000047798|Cd300lf, ENSMUSG00000034652|Cd300a, ENSMUSG00000023473|Celsr3, ENSMUSG00000039005|Tlr4, ENSMUSG00000023993|Treml1, ENSMUSG00000004730|Adgre1, ENSMUSG00000010721|Lmbr1, ENSMUSG00000040528|Milr1	14	ENSMUSG00000020140|Lgr5, ENSMUSG00000026417|Pigr, ENSMUSG00000030364|Clec2h, ENSMUSG00000039809|Gabbr2, ENSMUSG00000050241|Klre1, ENSMUSG00000030336|Cd27, ENSMUSG00000032093|Cd3e, ENSMUSG00000024027|Glp1r, ENSMUSG00000003379|Cd79a	9	182	7.04187
GO:0005771	multivesicular body	Cellular Component	ENSMUSG00000025351|Cd63, ENSMUSG00000004843|Chmp2b, ENSMUSG00000026389|Steap3, ENSMUSG00000003379|Cd79a, ENSMUSG00000060126|Tpt1, ENSMUSG00000055298|Ctsj, ENSMUSG00000027536|Chmp4c, ENSMUSG00000000743|Chmp1a, ENSMUSG00000027447|Cst3, ENSMUSG00000036622|Atp13a2	10	1435	55	28382	0.1818	0.000385733	***	0.0129483	*	ENSMUSG00000025351|Cd63, ENSMUSG00000004843|Chmp2b, ENSMUSG00000026389|Steap3, ENSMUSG00000060126|Tpt1, ENSMUSG00000055298|Ctsj, ENSMUSG00000027536|Chmp4c, ENSMUSG00000000743|Chmp1a, ENSMUSG00000027447|Cst3, ENSMUSG00000036622|Atp13a2	9	ENSMUSG00000003379|Cd79a	1	45	4.91935
GO:0045662	negative regulation of myoblast differentiation	Biological Process	ENSMUSG00000030470|Csrp3, ENSMUSG00000019122|Ccl9, ENSMUSG00000018604|Tbx3, ENSMUSG00000007872|Id3, ENSMUSG00000034855|Cxcl10, ENSMUSG00000025172|Ankrd2, ENSMUSG00000036169|Sostdc1	7	1435	28	28382	0.25	0.000385804	***	0.0129483	*	ENSMUSG00000019122|Ccl9, ENSMUSG00000007872|Id3, ENSMUSG00000034855|Cxcl10	3	ENSMUSG00000030470|Csrp3, ENSMUSG00000018604|Tbx3, ENSMUSG00000025172|Ankrd2, ENSMUSG00000036169|Sostdc1	4	27	3.0792
GO:0022904	respiratory electron transport chain	Biological Process	ENSMUSG00000064370|mt-Cytb, ENSMUSG00000042251|Pm20d1, ENSMUSG00000064358|mt-Co3, ENSMUSG00000064351|mt-Co1, ENSMUSG00000091780|Sco2, ENSMUSG00000084844|Hoxb3os, ENSMUSG00000030652|Coq7	7	1435	28	28382	0.25	0.000385804	***	0.0129483	*	ENSMUSG00000084844|Hoxb3os, ENSMUSG00000030652|Coq7	2	ENSMUSG00000064370|mt-Cytb, ENSMUSG00000042251|Pm20d1, ENSMUSG00000064358|mt-Co3, ENSMUSG00000064351|mt-Co1, ENSMUSG00000091780|Sco2	5	28	3.40168
GO:0010757	negative regulation of plasminogen activation	Biological Process	ENSMUSG00000031538|Plat, ENSMUSG00000037411|Serpine1, ENSMUSG00000016256|Ctsz, ENSMUSG00000040152|Thbs1	4	1435	8	28382	0.5	0.000386603	***	0.0129483	*	ENSMUSG00000031538|Plat, ENSMUSG00000037411|Serpine1, ENSMUSG00000016256|Ctsz, ENSMUSG00000040152|Thbs1	4		0	8	2.82843
GO:0046641	positive regulation of alpha-beta T cell proliferation	Biological Process	ENSMUSG00000026117|Zap70, ENSMUSG00000075122|Cd80, ENSMUSG00000047139|Cd24a, ENSMUSG00000049103|Ccr2	4	1435	8	28382	0.5	0.000386603	***	0.0129483	*	ENSMUSG00000075122|Cd80, ENSMUSG00000047139|Cd24a, ENSMUSG00000049103|Ccr2	3	ENSMUSG00000026117|Zap70	1	8	2.12132
GO:0001614	purinergic nucleotide receptor activity	Molecular Function	ENSMUSG00000022758|P2rx6, ENSMUSG00000005950|P2rx5, ENSMUSG00000029468|P2rx7, ENSMUSG00000029470|P2rx4	4	1435	8	28382	0.5	0.000386603	***	0.0129483	*	ENSMUSG00000005950|P2rx5, ENSMUSG00000029468|P2rx7, ENSMUSG00000029470|P2rx4	3	ENSMUSG00000022758|P2rx6	1	8	0.707107
GO:0016176	superoxide-generating NADPH oxidase activator activity	Molecular Function	ENSMUSG00000015950|Ncf1, ENSMUSG00000071715|Ncf4, ENSMUSG00000040711|Sh3pxd2b, ENSMUSG00000026480|Ncf2	4	1435	8	28382	0.5	0.000386603	***	0.0129483	*	ENSMUSG00000015950|Ncf1, ENSMUSG00000071715|Ncf4, ENSMUSG00000040711|Sh3pxd2b, ENSMUSG00000026480|Ncf2	4		0	8	2.82843
GO:0071493	cellular response to UV-B	Biological Process	ENSMUSG00000027820|Mme, ENSMUSG00000036091|Hyal3, ENSMUSG00000023067|Cdkn1a, ENSMUSG00000010051|Hyal1	4	1435	8	28382	0.5	0.000386603	***	0.0129483	*	ENSMUSG00000023067|Cdkn1a	1	ENSMUSG00000027820|Mme, ENSMUSG00000036091|Hyal3, ENSMUSG00000010051|Hyal1	3	8	0.707107
GO:0002725	negative regulation of T cell cytokine production	Biological Process	ENSMUSG00000112148|Lilrb4a, ENSMUSG00000112023|Lilrb4b, ENSMUSG00000020101|Vsir, ENSMUSG00000015316|Slamf1	4	1435	8	28382	0.5	0.000386603	***	0.0129483	*	ENSMUSG00000112148|Lilrb4a, ENSMUSG00000112023|Lilrb4b, ENSMUSG00000020101|Vsir	3	ENSMUSG00000015316|Slamf1	1	8	2.12132
GO:0008233	peptidase activity	Molecular Function	ENSMUSG00000018623|Mmp7, ENSMUSG00000109764|Klkb1, ENSMUSG00000032010|Usp2, ENSMUSG00000024644|Cndp2, ENSMUSG00000031538|Plat, ENSMUSG00000054693|Adam10, ENSMUSG00000022893|Adamts1, ENSMUSG00000021190|Lgmn, ENSMUSG00000053687|Dpep2, ENSMUSG00000027318|Adam33, ENSMUSG00000031898|Dpep3, ENSMUSG00000037820|Tgm2, ENSMUSG00000016256|Ctsz, ENSMUSG00000044139|Prss53, ENSMUSG00000038642|Ctss, ENSMUSG0000…	47	1435	554	28382	0.0848	0.000399218	***	0.0133046	*	ENSMUSG00000018623|Mmp7, ENSMUSG00000024644|Cndp2, ENSMUSG00000031538|Plat, ENSMUSG00000054693|Adam10, ENSMUSG00000022893|Adamts1, ENSMUSG00000021190|Lgmn, ENSMUSG00000053687|Dpep2, ENSMUSG00000031898|Dpep3, ENSMUSG00000037820|Tgm2, ENSMUSG00000016256|Ctsz, ENSMUSG00000038642|Ctss, ENSMUSG00000027408|Cpxm1, ENSMUSG00000017002|Slpi, ENSMUSG00000019850|Tnfaip3, ENSMUSG00000023845|Lnpep, ENSMUSG0000…	31	ENSMUSG00000109764|Klkb1, ENSMUSG00000032010|Usp2, ENSMUSG00000027318|Adam33, ENSMUSG00000044139|Prss53, ENSMUSG00000054537|Tmprss11e, ENSMUSG00000024910|Ctsw, ENSMUSG00000050762|Prss27, ENSMUSG00000027820|Mme, ENSMUSG00000042251|Pm20d1, ENSMUSG00000072845|Tmprss11a, ENSMUSG00000062751|Prss1, ENSMUSG00000061780|Cfd, ENSMUSG00000039070|Cpa4, ENSMUSG00000042501|Cpa6, ENSMUSG00000112039|Gm5136, ENSM…	16	494	14.5325
GO:0008201	heparin binding	Molecular Function	ENSMUSG00000032207|Lipc, ENSMUSG00000015568|Lpl, ENSMUSG00000022893|Adamts1, ENSMUSG00000035385|Ccl2, ENSMUSG00000070594|Cfhr4, ENSMUSG00000029816|Gpnmb, ENSMUSG00000034855|Cxcl10, ENSMUSG00000022877|Hrg, ENSMUSG00000025784|Clec3b, ENSMUSG00000040152|Thbs1, ENSMUSG00000030417|Pdcd5, ENSMUSG00000041202|Pla2g2d, ENSMUSG00000021974|Fgf9, ENSMUSG00000053846|Lipg, ENSMUSG00000031558|Slit2, ENSMUSG0000…	19	1435	158	28382	0.1203	0.000412233	***	0.0136707	*	ENSMUSG00000015568|Lpl, ENSMUSG00000022893|Adamts1, ENSMUSG00000035385|Ccl2, ENSMUSG00000029816|Gpnmb, ENSMUSG00000034855|Cxcl10, ENSMUSG00000040152|Thbs1, ENSMUSG00000030417|Pdcd5, ENSMUSG00000022665|Ccdc80, ENSMUSG00000048758|Rpl29, ENSMUSG00000026580|Selp	10	ENSMUSG00000032207|Lipc, ENSMUSG00000070594|Cfhr4, ENSMUSG00000022877|Hrg, ENSMUSG00000025784|Clec3b, ENSMUSG00000041202|Pla2g2d, ENSMUSG00000021974|Fgf9, ENSMUSG00000053846|Lipg, ENSMUSG00000031558|Slit2, ENSMUSG00000055471|Alk	9	144	7.58333
GO:0050804	modulation of chemical synaptic transmission	Biological Process	ENSMUSG00000045136|Tubb2b, ENSMUSG00000027859|Ngf, ENSMUSG00000048482|Bdnf, ENSMUSG00000020077|Srgn, ENSMUSG00000052336|Cx3cr1, ENSMUSG00000032482|Cspg5, ENSMUSG00000071424|Grid2, ENSMUSG00000063887|Nlgn1, ENSMUSG00000059003|Grin2a, ENSMUSG00000016664|Pacsin2, ENSMUSG00000041014|Nrg3, ENSMUSG00000026818|Cel, ENSMUSG00000004113|Cacna1b	13	1435	87	28382	0.1494	0.000416849	***	0.013756	*	ENSMUSG00000045136|Tubb2b, ENSMUSG00000027859|Ngf, ENSMUSG00000020077|Srgn, ENSMUSG00000052336|Cx3cr1, ENSMUSG00000016664|Pacsin2, ENSMUSG00000004113|Cacna1b	6	ENSMUSG00000048482|Bdnf, ENSMUSG00000032482|Cspg5, ENSMUSG00000071424|Grid2, ENSMUSG00000063887|Nlgn1, ENSMUSG00000059003|Grin2a, ENSMUSG00000041014|Nrg3, ENSMUSG00000026818|Cel	7	81	4.11111
GO:0019901	protein kinase binding	Molecular Function	ENSMUSG00000044201|Cdc25c, ENSMUSG00000055737|Ghr, ENSMUSG00000051225|Fam83a, ENSMUSG00000020312|Shc2, ENSMUSG00000054693|Adam10, ENSMUSG00000000409|Lck, ENSMUSG00000030681|Mvp, ENSMUSG00000030536|Iqgap1, ENSMUSG00000021313|Ryr2, ENSMUSG00000027469|Tpx2, ENSMUSG00000007659|Bcl2l1, ENSMUSG00000064345|mt-Nd2, ENSMUSG00000002068|Ccne1, ENSMUSG00000047139|Cd24a, ENSMUSG00000025132|Arhgdia, ENSMUSG000…	46	1435	541	28382	0.085	0.000435989	***	0.0142885	*	ENSMUSG00000051225|Fam83a, ENSMUSG00000020312|Shc2, ENSMUSG00000054693|Adam10, ENSMUSG00000030681|Mvp, ENSMUSG00000030536|Iqgap1, ENSMUSG00000027469|Tpx2, ENSMUSG00000007659|Bcl2l1, ENSMUSG00000002068|Ccne1, ENSMUSG00000047139|Cd24a, ENSMUSG00000025132|Arhgdia, ENSMUSG00000029580|Actb, ENSMUSG00000038205|Prkab2, ENSMUSG00000029771|Irf5, ENSMUSG00000027540|Ptpn1, ENSMUSG00000037601|Nme1, ENSMUSG00…	33	ENSMUSG00000044201|Cdc25c, ENSMUSG00000055737|Ghr, ENSMUSG00000000409|Lck, ENSMUSG00000021313|Ryr2, ENSMUSG00000064345|mt-Nd2, ENSMUSG00000018411|Mapt, ENSMUSG00000027168|Pax6, ENSMUSG00000021057|Akap5, ENSMUSG00000074272|Ceacam1, ENSMUSG00000030742|Lat, ENSMUSG00000051998|Lax1, ENSMUSG00000021448|Shc3, ENSMUSG00000059003|Grin2a	13	529	18.3043
GO:0031234	extrinsic component of cytoplasmic side of plasma membrane	Cellular Component	ENSMUSG00000026117|Zap70, ENSMUSG00000000409|Lck, ENSMUSG00000027273|Snap25, ENSMUSG00000030536|Iqgap1, ENSMUSG00000021313|Ryr2, ENSMUSG00000028874|Fgr, ENSMUSG00000021171|Esyt2, ENSMUSG00000042228|Lyn, ENSMUSG00000028931|Kcnab2, ENSMUSG00000022372|Sla, ENSMUSG00000001025|S100a6	11	1435	66	28382	0.1667	0.000439352	***	0.0142885	*	ENSMUSG00000030536|Iqgap1, ENSMUSG00000028874|Fgr, ENSMUSG00000021171|Esyt2, ENSMUSG00000042228|Lyn, ENSMUSG00000028931|Kcnab2, ENSMUSG00000022372|Sla, ENSMUSG00000001025|S100a6	7	ENSMUSG00000026117|Zap70, ENSMUSG00000000409|Lck, ENSMUSG00000027273|Snap25, ENSMUSG00000021313|Ryr2	4	65	5.7056
GO:0005507	copper ion binding	Molecular Function	ENSMUSG00000031765|Mt1, ENSMUSG00000018585|Atox1, ENSMUSG00000003617|Cp, ENSMUSG00000032080|Apoa4, ENSMUSG00000031760|Mt3, ENSMUSG00000064354|mt-Co2, ENSMUSG00000034205|Loxl2, ENSMUSG00000091780|Sco2, ENSMUSG00000029468|P2rx7, ENSMUSG00000025185|Loxl4, ENSMUSG00000029470|P2rx4	11	1435	66	28382	0.1667	0.000439352	***	0.0142885	*	ENSMUSG00000031765|Mt1, ENSMUSG00000018585|Atox1, ENSMUSG00000003617|Cp, ENSMUSG00000032080|Apoa4, ENSMUSG00000031760|Mt3, ENSMUSG00000034205|Loxl2, ENSMUSG00000029468|P2rx7, ENSMUSG00000025185|Loxl4, ENSMUSG00000029470|P2rx4	9	ENSMUSG00000064354|mt-Co2, ENSMUSG00000091780|Sco2	2	57	5.43058
GO:0010887	negative regulation of cholesterol storage	Biological Process	ENSMUSG00000056973|Ces1d, ENSMUSG00000078964|Ces1b, ENSMUSG00000057400|Ces1c, ENSMUSG00000061959|Ces1e, ENSMUSG00000023992|Trem2	5	1435	14	28382	0.3571	0.000447508	***	0.0143458	*	ENSMUSG00000023992|Trem2	1	ENSMUSG00000056973|Ces1d, ENSMUSG00000078964|Ces1b, ENSMUSG00000057400|Ces1c, ENSMUSG00000061959|Ces1e	4	14	0.534522
GO:0044548	S100 protein binding	Molecular Function	ENSMUSG00000027907|S100a11, ENSMUSG00000030536|Iqgap1, ENSMUSG00000032231|Anxa2, ENSMUSG00000049265|Kcnk3, ENSMUSG00000001025|S100a6	5	1435	14	28382	0.3571	0.000447508	***	0.0143458	*	ENSMUSG00000027907|S100a11, ENSMUSG00000030536|Iqgap1, ENSMUSG00000032231|Anxa2, ENSMUSG00000001025|S100a6	4	ENSMUSG00000049265|Kcnk3	1	14	3.20713
GO:0002430	complement receptor mediated signaling pathway	Biological Process	ENSMUSG00000049130|C5ar1, ENSMUSG00000040552|C3ar1, ENSMUSG00000042190|Cmklr1, ENSMUSG00000045551|Fpr1, ENSMUSG00000052270|Fpr2	5	1435	14	28382	0.3571	0.000447508	***	0.0143458	*	ENSMUSG00000049130|C5ar1, ENSMUSG00000040552|C3ar1, ENSMUSG00000042190|Cmklr1, ENSMUSG00000045551|Fpr1, ENSMUSG00000052270|Fpr2	5		0	9	2
GO:0006897	endocytosis	Biological Process	ENSMUSG00000055737|Ghr, ENSMUSG00000040963|Asgr2, ENSMUSG00000008845|Cd163, ENSMUSG00000040265|Dnm3, ENSMUSG00000025044|Msr1, ENSMUSG00000034205|Loxl2, ENSMUSG00000024143|Rhoq, ENSMUSG00000037601|Nme1, ENSMUSG00000070738|Dgkd, ENSMUSG00000014867|Surf4, ENSMUSG00000021171|Esyt2, ENSMUSG00000020695|Mrc2, ENSMUSG00000033855|Ston1, ENSMUSG00000026390|Marco, ENSMUSG00000015854|Cd5l, ENSMUSG00000008036…	25	1435	238	28382	0.105	0.000462868	***	0.0147425	*	ENSMUSG00000008845|Cd163, ENSMUSG00000025044|Msr1, ENSMUSG00000034205|Loxl2, ENSMUSG00000024143|Rhoq, ENSMUSG00000037601|Nme1, ENSMUSG00000070738|Dgkd, ENSMUSG00000014867|Surf4, ENSMUSG00000021171|Esyt2, ENSMUSG00000020695|Mrc2, ENSMUSG00000026390|Marco, ENSMUSG00000015854|Cd5l, ENSMUSG00000008036|Ap2s1, ENSMUSG00000015653|Steap2, ENSMUSG00000035152|Ap2b1, ENSMUSG00000016664|Pacsin2, ENSMUSG00000…	21	ENSMUSG00000055737|Ghr, ENSMUSG00000040963|Asgr2, ENSMUSG00000040265|Dnm3, ENSMUSG00000033855|Ston1	4	237	12.6666
GO:0032729	positive regulation of interferon-gamma production	Biological Process	ENSMUSG00000051439|Cd14, ENSMUSG00000050241|Klre1, ENSMUSG00000030336|Cd27, ENSMUSG00000026177|Slc11a1, ENSMUSG00000032021|Crtam, ENSMUSG00000044583|Tlr7, ENSMUSG00000032093|Cd3e, ENSMUSG00000015316|Slamf1, ENSMUSG00000039005|Tlr4, ENSMUSG00000035914|Cd276, ENSMUSG00000049103|Ccr2, ENSMUSG00000053175|Bcl3	12	1435	77	28382	0.1558	0.000464261	***	0.0147425	*	ENSMUSG00000051439|Cd14, ENSMUSG00000026177|Slc11a1, ENSMUSG00000044583|Tlr7, ENSMUSG00000039005|Tlr4, ENSMUSG00000035914|Cd276, ENSMUSG00000049103|Ccr2, ENSMUSG00000053175|Bcl3	7	ENSMUSG00000050241|Klre1, ENSMUSG00000030336|Cd27, ENSMUSG00000032021|Crtam, ENSMUSG00000032093|Cd3e, ENSMUSG00000015316|Slamf1	5	75	3.92598
GO:0007159	leukocyte cell-cell adhesion	Biological Process	ENSMUSG00000027962|Vcam1, ENSMUSG00000024965|Fermt3, ENSMUSG00000047139|Cd24a, ENSMUSG00000032080|Apoa4, ENSMUSG00000052212|Cd177, ENSMUSG00000038235|F11r, ENSMUSG00000026580|Selp	7	1435	29	28382	0.2414	0.000486523	***	0.0149868	*	ENSMUSG00000027962|Vcam1, ENSMUSG00000024965|Fermt3, ENSMUSG00000047139|Cd24a, ENSMUSG00000032080|Apoa4, ENSMUSG00000052212|Cd177, ENSMUSG00000038235|F11r, ENSMUSG00000026580|Selp	7		0	27	4.6188
GO:0000166	nucleotide binding	Molecular Function	ENSMUSG00000058672|Tubb2a, ENSMUSG00000032802|Srxn1, ENSMUSG00000045136|Tubb2b, ENSMUSG00000035202|Lars2, ENSMUSG00000040136|Abcc8, ENSMUSG00000055540|Epha6, ENSMUSG00000032350|Gclc, ENSMUSG00000026473|Glul, ENSMUSG00000030382|Slc27a5, ENSMUSG00000033826|Dnah8, ENSMUSG00000001473|Tubb6, ENSMUSG00000027359|Slc27a2, ENSMUSG00000026117|Zap70, ENSMUSG00000037820|Tgm2, ENSMUSG00000000409|Lck, ENSMUSG0…	122	1435	1793	28382	0.068	0.000486855	***	0.0149868	*	ENSMUSG00000058672|Tubb2a, ENSMUSG00000032802|Srxn1, ENSMUSG00000045136|Tubb2b, ENSMUSG00000032350|Gclc, ENSMUSG00000001473|Tubb6, ENSMUSG00000037820|Tgm2, ENSMUSG00000028633|Ctps, ENSMUSG00000038387|Rras, ENSMUSG00000030978|Rrm1, ENSMUSG00000036752|Tubb4b, ENSMUSG00000059060|Rad51b, ENSMUSG00000024795|Kif20b, ENSMUSG00000016757|Ttll12, ENSMUSG00000001403|Ube2c, ENSMUSG00000015085|Entpd2, ENSMUSG…	84	ENSMUSG00000035202|Lars2, ENSMUSG00000040136|Abcc8, ENSMUSG00000055540|Epha6, ENSMUSG00000026473|Glul, ENSMUSG00000030382|Slc27a5, ENSMUSG00000033826|Dnah8, ENSMUSG00000027359|Slc27a2, ENSMUSG00000026117|Zap70, ENSMUSG00000000409|Lck, ENSMUSG00000054435|Gimap4, ENSMUSG00000038745|Nlrp6, ENSMUSG00000022758|P2rx6, ENSMUSG00000061393|Acvr2b, ENSMUSG00000048602|Morc2b, ENSMUSG00000040265|Dnm3, ENSMUS…	38	1751	32.6921
GO:0043235	receptor complex	Cellular Component	ENSMUSG00000055737|Ghr, ENSMUSG00000026417|Pigr, ENSMUSG00000022758|P2rx6, ENSMUSG00000045730|Adrb2, ENSMUSG00000061393|Acvr2b, ENSMUSG00000007888|Crlf1, ENSMUSG00000022817|Itgb5, ENSMUSG00000044583|Tlr7, ENSMUSG00000059326|Csf2ra, ENSMUSG00000032440|Tgfbr2, ENSMUSG00000063887|Nlgn1, ENSMUSG00000056553|Ptprn2, ENSMUSG00000020689|Itgb3, ENSMUSG00000039005|Tlr4, ENSMUSG00000030748|Il4ra, ENSMUSG000…	23	1435	212	28382	0.1085	0.000487754	***	0.0149868	*	ENSMUSG00000045730|Adrb2, ENSMUSG00000007888|Crlf1, ENSMUSG00000022817|Itgb5, ENSMUSG00000044583|Tlr7, ENSMUSG00000059326|Csf2ra, ENSMUSG00000032440|Tgfbr2, ENSMUSG00000020689|Itgb3, ENSMUSG00000039005|Tlr4, ENSMUSG00000030748|Il4ra, ENSMUSG00000003534|Ddr1, ENSMUSG00000024620|Pdgfrb, ENSMUSG00000001507|Itga3, ENSMUSG00000025185|Loxl4, ENSMUSG00000024621|Csf1r, ENSMUSG00000028859|Csf3r, ENSMUSG00…	16	ENSMUSG00000055737|Ghr, ENSMUSG00000026417|Pigr, ENSMUSG00000022758|P2rx6, ENSMUSG00000061393|Acvr2b, ENSMUSG00000063887|Nlgn1, ENSMUSG00000056553|Ptprn2, ENSMUSG00000055471|Alk	7	201	8.53468
GO:0030335	positive regulation of cell migration	Biological Process	ENSMUSG00000018623|Mmp7, ENSMUSG00000054693|Adam10, ENSMUSG00000029816|Gpnmb, ENSMUSG00000025804|Ccr1, ENSMUSG00000034855|Cxcl10, ENSMUSG00000024965|Fermt3, ENSMUSG00000040552|C3ar1, ENSMUSG00000050357|Carmil2, ENSMUSG00000040152|Thbs1, ENSMUSG00000020101|Vsir, ENSMUSG00000028874|Fgr, ENSMUSG00000000957|Mmp14, ENSMUSG00000027985|Lef1, ENSMUSG00000042228|Lyn, ENSMUSG00000001348|Acp5, ENSMUSG000000…	25	1435	239	28382	0.1046	0.000492663	***	0.0149868	*	ENSMUSG00000018623|Mmp7, ENSMUSG00000054693|Adam10, ENSMUSG00000029816|Gpnmb, ENSMUSG00000025804|Ccr1, ENSMUSG00000034855|Cxcl10, ENSMUSG00000024965|Fermt3, ENSMUSG00000040552|C3ar1, ENSMUSG00000040152|Thbs1, ENSMUSG00000020101|Vsir, ENSMUSG00000028874|Fgr, ENSMUSG00000000957|Mmp14, ENSMUSG00000042228|Lyn, ENSMUSG00000001348|Acp5, ENSMUSG00000025586|Cpeb1, ENSMUSG00000034708|Grn, ENSMUSG000000206…	21	ENSMUSG00000050357|Carmil2, ENSMUSG00000027985|Lef1, ENSMUSG00000052316|Lrrc15, ENSMUSG00000050315|Synpo2	4	235	12.7856
GO:1904093	negative regulation of autophagic cell death	Biological Process	ENSMUSG00000023992|Trem2, ENSMUSG00000028581|Laptm5, ENSMUSG00000024121|Atp6v0c	3	1435	4	28382	0.75	0.000496443	***	0.0149868	*	ENSMUSG00000023992|Trem2, ENSMUSG00000028581|Laptm5, ENSMUSG00000024121|Atp6v0c	3		0	4	2
GO:0002292	T cell differentiation involved in immune response	Biological Process	ENSMUSG00000058715|Fcer1g, ENSMUSG00000030142|Clec4e, ENSMUSG00000030144|Clec4d	3	1435	4	28382	0.75	0.000496443	***	0.0149868	*	ENSMUSG00000058715|Fcer1g, ENSMUSG00000030142|Clec4e, ENSMUSG00000030144|Clec4d	3		0	4	2
GO:0050851	antigen receptor-mediated signaling pathway	Biological Process	ENSMUSG00000030724|Cd19, ENSMUSG00000051998|Lax1, ENSMUSG00000005057|Sh2b2	3	1435	4	28382	0.75	0.000496443	***	0.0149868	*	ENSMUSG00000005057|Sh2b2	1	ENSMUSG00000030724|Cd19, ENSMUSG00000051998|Lax1	2	4	0
GO:2000660	negative regulation of interleukin-1-mediated signaling pathway	Biological Process	ENSMUSG00000026981|Il1rn, ENSMUSG00000026073|Il1r2, ENSMUSG00000025746|Il6	3	1435	4	28382	0.75	0.000496443	***	0.0149868	*	ENSMUSG00000026981|Il1rn, ENSMUSG00000026073|Il1r2	2	ENSMUSG00000025746|Il6	1	4	1
GO:0071791	chemokine (C-C motif) ligand 5 binding	Molecular Function	ENSMUSG00000025804|Ccr1, ENSMUSG00000079227|Ccr5, ENSMUSG00000049103|Ccr2	3	1435	4	28382	0.75	0.000496443	***	0.0149868	*	ENSMUSG00000025804|Ccr1, ENSMUSG00000079227|Ccr5, ENSMUSG00000049103|Ccr2	3		0	4	1.5
GO:0071650	negative regulation of chemokine (C-C motif) ligand 5 production	Biological Process	ENSMUSG00000037902|Sirpa, ENSMUSG00000032661|Oas3, ENSMUSG00000021125|Arg2	3	1435	4	28382	0.75	0.000496443	***	0.0149868	*	ENSMUSG00000037902|Sirpa, ENSMUSG00000032661|Oas3, ENSMUSG00000021125|Arg2	3		0	4	2
GO:0002774	Fc receptor mediated inhibitory signaling pathway	Biological Process	ENSMUSG00000112148|Lilrb4a, ENSMUSG00000112023|Lilrb4b, ENSMUSG00000042228|Lyn	3	1435	4	28382	0.75	0.000496443	***	0.0149868	*	ENSMUSG00000112148|Lilrb4a, ENSMUSG00000112023|Lilrb4b, ENSMUSG00000042228|Lyn	3		0	4	2
GO:0005200	structural constituent of cytoskeleton	Molecular Function	ENSMUSG00000058672|Tubb2a, ENSMUSG00000045136|Tubb2b, ENSMUSG00000001473|Tubb6, ENSMUSG00000036752|Tubb4b, ENSMUSG00000053797|Krt16, ENSMUSG00000030554|Synm, ENSMUSG00000008475|Arpc5, ENSMUSG00000019845|Tube1, ENSMUSG00000029465|Arpc3, ENSMUSG00000032366|Tpm1, ENSMUSG00000020152|Actr2	11	1435	67	28382	0.1642	0.000501963	***	0.0150472	*	ENSMUSG00000058672|Tubb2a, ENSMUSG00000045136|Tubb2b, ENSMUSG00000001473|Tubb6, ENSMUSG00000036752|Tubb4b, ENSMUSG00000008475|Arpc5, ENSMUSG00000019845|Tube1, ENSMUSG00000029465|Arpc3, ENSMUSG00000032366|Tpm1, ENSMUSG00000020152|Actr2	9	ENSMUSG00000053797|Krt16, ENSMUSG00000030554|Synm	2	62	4.953
GO:0001968	fibronectin binding	Molecular Function	ENSMUSG00000038642|Ctss, ENSMUSG00000112148|Lilrb4a, ENSMUSG00000040152|Thbs1, ENSMUSG00000112023|Lilrb4b, ENSMUSG00000020689|Itgb3, ENSMUSG00000052316|Lrrc15, ENSMUSG00000055298|Ctsj, ENSMUSG00000001507|Itga3, ENSMUSG00000022665|Ccdc80	9	1435	47	28382	0.1915	0.000502915	***	0.0150472	*	ENSMUSG00000038642|Ctss, ENSMUSG00000112148|Lilrb4a, ENSMUSG00000040152|Thbs1, ENSMUSG00000112023|Lilrb4b, ENSMUSG00000020689|Itgb3, ENSMUSG00000055298|Ctsj, ENSMUSG00000001507|Itga3, ENSMUSG00000022665|Ccdc80	8	ENSMUSG00000052316|Lrrc15	1	39	5.28423
GO:0030855	epithelial cell differentiation	Biological Process	ENSMUSG00000056973|Ces1d, ENSMUSG00000078964|Ces1b, ENSMUSG00000057400|Ces1c, ENSMUSG00000061959|Ces1e, ENSMUSG00000025351|Cd63, ENSMUSG00000007872|Id3, ENSMUSG00000050335|Lgals3, ENSMUSG00000021939|Ctsb, ENSMUSG00000045545|Krt14, ENSMUSG00000053797|Krt16, ENSMUSG00000029994|Anxa4, ENSMUSG00000031502|Col4a1, ENSMUSG00000038235|F11r	13	1435	89	28382	0.1461	0.000521754	***	0.0155374	*	ENSMUSG00000025351|Cd63, ENSMUSG00000007872|Id3, ENSMUSG00000050335|Lgals3, ENSMUSG00000021939|Ctsb, ENSMUSG00000029994|Anxa4, ENSMUSG00000031502|Col4a1, ENSMUSG00000038235|F11r	7	ENSMUSG00000056973|Ces1d, ENSMUSG00000078964|Ces1b, ENSMUSG00000057400|Ces1c, ENSMUSG00000061959|Ces1e, ENSMUSG00000045545|Krt14, ENSMUSG00000053797|Krt16	6	80	3.3541
GO:0022900	electron transport chain	Biological Process	ENSMUSG00000015340|Cybb, ENSMUSG00000006519|Cyba, ENSMUSG00000012428|Steap4, ENSMUSG00000064354|mt-Co2, ENSMUSG00000064351|mt-Co1, ENSMUSG00000064294|Aox3, ENSMUSG00000079677|Fdx2, ENSMUSG00000111692|Gm49373	8	1435	38	28382	0.2105	0.000526212	***	0.0155374	*	ENSMUSG00000015340|Cybb, ENSMUSG00000006519|Cyba, ENSMUSG00000012428|Steap4, ENSMUSG00000079677|Fdx2, ENSMUSG00000111692|Gm49373	5	ENSMUSG00000064354|mt-Co2, ENSMUSG00000064351|mt-Co1, ENSMUSG00000064294|Aox3	3	37	4.43877
GO:0000795	synaptonemal complex	Cellular Component	ENSMUSG00000101399|Gm28961, ENSMUSG00000100338|Gm28870, ENSMUSG00000096902|Gm20843, ENSMUSG00000100726|Gm21497, ENSMUSG00000100972|Gm28553, ENSMUSG00000095793|Gm20855, ENSMUSG00000100240|Gm20820, ENSMUSG00000100708|Gm21173, ENSMUSG00000095153|Gm21095, ENSMUSG00000099541|Gm21488, ENSMUSG00000100055|Gm20890, ENSMUSG00000096769|Gm21117, ENSMUSG00000096016|Gm20937, ENSMUSG00000100939|Gm28998, ENSMUSG…	16	1435	124	28382	0.129	0.000526221	***	0.0155374	*		0	ENSMUSG00000101399|Gm28961, ENSMUSG00000100338|Gm28870, ENSMUSG00000096902|Gm20843, ENSMUSG00000100726|Gm21497, ENSMUSG00000100972|Gm28553, ENSMUSG00000095793|Gm20855, ENSMUSG00000100240|Gm20820, ENSMUSG00000100708|Gm21173, ENSMUSG00000095153|Gm21095, ENSMUSG00000099541|Gm21488, ENSMUSG00000100055|Gm20890, ENSMUSG00000096769|Gm21117, ENSMUSG00000096016|Gm20937, ENSMUSG00000100939|Gm28998, ENSMUSG…	16	97	-2.9445
GO:0007166	cell surface receptor signaling pathway	Biological Process	ENSMUSG00000059089|Fcgr4, ENSMUSG00000058715|Fcer1g, ENSMUSG00000000409|Lck, ENSMUSG00000022758|P2rx6, ENSMUSG00000075122|Cd80, ENSMUSG00000047139|Cd24a, ENSMUSG00000024730|Ms4a8a, ENSMUSG00000024677|Ms4a6b, ENSMUSG00000005950|P2rx5, ENSMUSG00000022901|Cd86, ENSMUSG00000032093|Cd3e, ENSMUSG00000023473|Celsr3, ENSMUSG00000024027|Glp1r, ENSMUSG00000026180|Cxcr2, ENSMUSG00000029468|P2rx7, ENSMUSG000…	22	1435	201	28382	0.1095	0.000567335	***	0.0166782	*	ENSMUSG00000059089|Fcgr4, ENSMUSG00000058715|Fcer1g, ENSMUSG00000075122|Cd80, ENSMUSG00000047139|Cd24a, ENSMUSG00000024730|Ms4a8a, ENSMUSG00000024677|Ms4a6b, ENSMUSG00000005950|P2rx5, ENSMUSG00000022901|Cd86, ENSMUSG00000023473|Celsr3, ENSMUSG00000026180|Cxcr2, ENSMUSG00000029468|P2rx7, ENSMUSG00000079419|Ms4a6c, ENSMUSG00000004730|Adgre1, ENSMUSG00000063065|Mapk3, ENSMUSG00000029470|P2rx4, ENSMU…	17	ENSMUSG00000000409|Lck, ENSMUSG00000022758|P2rx6, ENSMUSG00000032093|Cd3e, ENSMUSG00000024027|Glp1r, ENSMUSG00000003379|Cd79a	5	184	6.63489
GO:0016798	hydrolase activity, acting on glycosyl bonds	Molecular Function	ENSMUSG00000031266|Gla, ENSMUSG00000074264|Amy1, ENSMUSG00000074852|Hpse2, ENSMUSG00000029084|Cd38, ENSMUSG00000069515|Lyz1, ENSMUSG00000036091|Hyal3, ENSMUSG00000069516|Lyz2, ENSMUSG00000019810|Fuca2, ENSMUSG00000037306|Man1c1, ENSMUSG00000025232|Hexa, ENSMUSG00000010051|Hyal1, ENSMUSG00000035273|Hpse, ENSMUSG00000040809|Chil3	13	1435	90	28382	0.1444	0.000582068	***	0.0170369	*	ENSMUSG00000031266|Gla, ENSMUSG00000029084|Cd38, ENSMUSG00000069516|Lyz2, ENSMUSG00000019810|Fuca2, ENSMUSG00000037306|Man1c1, ENSMUSG00000025232|Hexa, ENSMUSG00000035273|Hpse, ENSMUSG00000040809|Chil3	8	ENSMUSG00000074264|Amy1, ENSMUSG00000074852|Hpse2, ENSMUSG00000069515|Lyz1, ENSMUSG00000036091|Hyal3, ENSMUSG00000010051|Hyal1	5	85	6.50791
GO:0071310	cellular response to organic substance	Biological Process	ENSMUSG00000040136|Abcc8, ENSMUSG00000038418|Egr1, ENSMUSG00000079259|Trim71, ENSMUSG00000025784|Clec3b, ENSMUSG00000018774|Cd68, ENSMUSG00000006519|Cyba, ENSMUSG00000028222|Calb1, ENSMUSG00000023034|Nr4a1, ENSMUSG00000042589|Cux2	9	1435	48	28382	0.1875	0.000591524	***	0.0171644	*	ENSMUSG00000038418|Egr1, ENSMUSG00000018774|Cd68, ENSMUSG00000006519|Cyba, ENSMUSG00000023034|Nr4a1	4	ENSMUSG00000040136|Abcc8, ENSMUSG00000079259|Trim71, ENSMUSG00000025784|Clec3b, ENSMUSG00000028222|Calb1, ENSMUSG00000042589|Cux2	5	48	4.47446
GO:0045071	negative regulation of viral genome replication	Biological Process	ENSMUSG00000060591|Ifitm2, ENSMUSG00000032369|Plscr1, ENSMUSG00000041827|Oasl1, ENSMUSG00000017002|Slpi, ENSMUSG00000025492|Ifitm3, ENSMUSG00000020641|Rsad2, ENSMUSG00000059108|Ifitm6, ENSMUSG00000032661|Oas3, ENSMUSG00000024691|Fam111a	9	1435	48	28382	0.1875	0.000591524	***	0.0171644	*	ENSMUSG00000060591|Ifitm2, ENSMUSG00000032369|Plscr1, ENSMUSG00000041827|Oasl1, ENSMUSG00000017002|Slpi, ENSMUSG00000025492|Ifitm3, ENSMUSG00000020641|Rsad2, ENSMUSG00000059108|Ifitm6, ENSMUSG00000032661|Oas3, ENSMUSG00000024691|Fam111a	9		0	47	6.12633
GO:0001533	cornified envelope	Cellular Component	ENSMUSG00000050359|Sprr1a, ENSMUSG00000019761|Krt10, ENSMUSG00000046834|Krt1, ENSMUSG00000041984|Rptn, ENSMUSG00000032231|Anxa2, ENSMUSG00000045545|Krt14, ENSMUSG00000053797|Krt16, ENSMUSG00000067006|Serpinb5, ENSMUSG00000071561|Cstdc5, ENSMUSG00000022986|Krt75	10	1435	58	28382	0.1724	0.000599843	***	0.0173311	*	ENSMUSG00000050359|Sprr1a, ENSMUSG00000032231|Anxa2	2	ENSMUSG00000019761|Krt10, ENSMUSG00000046834|Krt1, ENSMUSG00000041984|Rptn, ENSMUSG00000045545|Krt14, ENSMUSG00000053797|Krt16, ENSMUSG00000067006|Serpinb5, ENSMUSG00000071561|Cstdc5, ENSMUSG00000022986|Krt75	8	57	-0.132453
GO:0045672	positive regulation of osteoclast differentiation	Biological Process	ENSMUSG00000033871|Ppargc1b, ENSMUSG00000023992|Trem2, ENSMUSG00000025804|Ccr1, ENSMUSG00000021250|Fos, ENSMUSG00000027670|Ocstamp, ENSMUSG00000020689|Itgb3, ENSMUSG00000024621|Csf1r	7	1435	30	28382	0.2333	0.000607121	***	0.0173926	*	ENSMUSG00000023992|Trem2, ENSMUSG00000025804|Ccr1, ENSMUSG00000021250|Fos, ENSMUSG00000027670|Ocstamp, ENSMUSG00000020689|Itgb3, ENSMUSG00000024621|Csf1r	6	ENSMUSG00000033871|Ppargc1b	1	28	3.2127
GO:0071397	cellular response to cholesterol	Biological Process	ENSMUSG00000056973|Ces1d, ENSMUSG00000078964|Ces1b, ENSMUSG00000028240|Cyp7a1, ENSMUSG00000057400|Ces1c, ENSMUSG00000061959|Ces1e, ENSMUSG00000037035|Inhbb	6	1435	22	28382	0.2727	0.000612307	***	0.0173926	*	ENSMUSG00000037035|Inhbb	1	ENSMUSG00000056973|Ces1d, ENSMUSG00000078964|Ces1b, ENSMUSG00000028240|Cyp7a1, ENSMUSG00000057400|Ces1c, ENSMUSG00000061959|Ces1e	5	22	1.2792
GO:0033198	response to ATP	Biological Process	ENSMUSG00000022758|P2rx6, ENSMUSG00000005950|P2rx5, ENSMUSG00000054640|Slc8a1, ENSMUSG00000029468|P2rx7, ENSMUSG00000029470|P2rx4, ENSMUSG00000027716|Trpc3	6	1435	22	28382	0.2727	0.000612307	***	0.0173926	*	ENSMUSG00000005950|P2rx5, ENSMUSG00000054640|Slc8a1, ENSMUSG00000029468|P2rx7, ENSMUSG00000029470|P2rx4, ENSMUSG00000027716|Trpc3	5	ENSMUSG00000022758|P2rx6	1	22	3.19801
GO:0050868	negative regulation of T cell activation	Biological Process	ENSMUSG00000029816|Gpnmb, ENSMUSG00000039264|Gimap3, ENSMUSG00000028581|Laptm5, ENSMUSG00000041202|Pla2g2d, ENSMUSG00000051998|Lax1, ENSMUSG00000003518|Dusp3	6	1435	22	28382	0.2727	0.000612307	***	0.0173926	*	ENSMUSG00000029816|Gpnmb, ENSMUSG00000028581|Laptm5, ENSMUSG00000003518|Dusp3	3	ENSMUSG00000039264|Gimap3, ENSMUSG00000041202|Pla2g2d, ENSMUSG00000051998|Lax1	3	22	2.77161
GO:1900029	positive regulation of ruffle assembly	Biological Process	ENSMUSG00000050357|Carmil2, ENSMUSG00000018293|Pfn1, ENSMUSG00000063887|Nlgn1, ENSMUSG00000034247|Plekhm1, ENSMUSG00000030447|Cyfip1	5	1435	15	28382	0.3333	0.000643395	***	0.0181989	*	ENSMUSG00000018293|Pfn1, ENSMUSG00000034247|Plekhm1, ENSMUSG00000030447|Cyfip1	3	ENSMUSG00000050357|Carmil2, ENSMUSG00000063887|Nlgn1	2	15	2.32379
GO:0005581	collagen trimer	Cellular Component	ENSMUSG00000036905|C1qb, ENSMUSG00000036887|C1qa, ENSMUSG00000036896|C1qc, ENSMUSG00000025044|Msr1, ENSMUSG00000029163|Emilin1, ENSMUSG00000031503|Col4a2, ENSMUSG00000079592|C1qtnf5, ENSMUSG00000026390|Marco, ENSMUSG00000025064|Col17a1, ENSMUSG00000024053|Emilin2, ENSMUSG00000031502|Col4a1, ENSMUSG00000022440|C1qtnf6	12	1435	80	28382	0.15	0.000662266	***	0.0185225	*	ENSMUSG00000036905|C1qb, ENSMUSG00000036887|C1qa, ENSMUSG00000036896|C1qc, ENSMUSG00000025044|Msr1, ENSMUSG00000029163|Emilin1, ENSMUSG00000031503|Col4a2, ENSMUSG00000079592|C1qtnf5, ENSMUSG00000026390|Marco, ENSMUSG00000024053|Emilin2, ENSMUSG00000031502|Col4a1, ENSMUSG00000022440|C1qtnf6	11	ENSMUSG00000025064|Col17a1	1	78	4.98202
GO:0035590	purinergic nucleotide receptor signaling pathway	Biological Process	ENSMUSG00000022758|P2rx6, ENSMUSG00000005950|P2rx5, ENSMUSG00000029468|P2rx7, ENSMUSG00000029470|P2rx4	4	1435	9	28382	0.4444	0.000668009	***	0.0185225	*	ENSMUSG00000005950|P2rx5, ENSMUSG00000029468|P2rx7, ENSMUSG00000029470|P2rx4	3	ENSMUSG00000022758|P2rx6	1	9	1
GO:0016175	superoxide-generating NAD(P)H oxidase activity	Molecular Function	ENSMUSG00000015950|Ncf1, ENSMUSG00000015340|Cybb, ENSMUSG00000006519|Cyba, ENSMUSG00000026480|Ncf2	4	1435	9	28382	0.4444	0.000668009	***	0.0185225	*	ENSMUSG00000015950|Ncf1, ENSMUSG00000015340|Cybb, ENSMUSG00000006519|Cyba, ENSMUSG00000026480|Ncf2	4		0	8	1.06066
GO:1900426	positive regulation of defense response to bacterium	Biological Process	ENSMUSG00000006519|Cyba, ENSMUSG00000029163|Emilin1, ENSMUSG00000034708|Grn, ENSMUSG00000024053|Emilin2	4	1435	9	28382	0.4444	0.000668009	***	0.0185225	*	ENSMUSG00000006519|Cyba, ENSMUSG00000029163|Emilin1, ENSMUSG00000034708|Grn, ENSMUSG00000024053|Emilin2	4		0	9	3
GO:0006979	response to oxidative stress	Biological Process	ENSMUSG00000027559|Car3, ENSMUSG00000032802|Srxn1, ENSMUSG00000032350|Gclc, ENSMUSG00000024953|Prdx5, ENSMUSG00000036478|Btg1, ENSMUSG00000018585|Atox1, ENSMUSG00000031760|Mt3, ENSMUSG00000064360|mt-Nd3, ENSMUSG00000075706|Gpx4, ENSMUSG00000064351|mt-Co1, ENSMUSG00000018339|Gpx3, ENSMUSG00000000957|Mmp14, ENSMUSG00000039005|Tlr4, ENSMUSG00000030652|Coq7, ENSMUSG00000020250|Txnrd1, ENSMUSG00000022…	17	1435	139	28382	0.1223	0.000668592	***	0.0185225	*	ENSMUSG00000032802|Srxn1, ENSMUSG00000032350|Gclc, ENSMUSG00000024953|Prdx5, ENSMUSG00000036478|Btg1, ENSMUSG00000018585|Atox1, ENSMUSG00000031760|Mt3, ENSMUSG00000075706|Gpx4, ENSMUSG00000018339|Gpx3, ENSMUSG00000000957|Mmp14, ENSMUSG00000039005|Tlr4, ENSMUSG00000030652|Coq7, ENSMUSG00000020250|Txnrd1, ENSMUSG00000022951|Rcan1, ENSMUSG00000027447|Cst3	14	ENSMUSG00000027559|Car3, ENSMUSG00000064360|mt-Nd3, ENSMUSG00000064351|mt-Co1	3	135	9.89762
GO:0051897	positive regulation of protein kinase B signaling	Biological Process	ENSMUSG00000078675|Mup16, ENSMUSG00000078673|Mup19, ENSMUSG00000078686|Mup9, ENSMUSG00000073834|Mup11, ENSMUSG00000078674|Mup18, ENSMUSG00000038508|Gdf15, ENSMUSG00000094793|Mup12, ENSMUSG00000062991|Nrg1, ENSMUSG00000040152|Thbs1, ENSMUSG00000025473|Adam8, ENSMUSG00000052336|Cx3cr1, ENSMUSG00000026012|Cd28, ENSMUSG00000030678|Maz, ENSMUSG00000029470|P2rx4, ENSMUSG00000035273|Hpse, ENSMUSG0000002…	16	1435	127	28382	0.126	0.000686543	***	0.0189418	*	ENSMUSG00000038508|Gdf15, ENSMUSG00000062991|Nrg1, ENSMUSG00000040152|Thbs1, ENSMUSG00000025473|Adam8, ENSMUSG00000052336|Cx3cr1, ENSMUSG00000026012|Cd28, ENSMUSG00000030678|Maz, ENSMUSG00000029470|P2rx4, ENSMUSG00000035273|Hpse	9	ENSMUSG00000078675|Mup16, ENSMUSG00000078673|Mup19, ENSMUSG00000078686|Mup9, ENSMUSG00000073834|Mup11, ENSMUSG00000078674|Mup18, ENSMUSG00000094793|Mup12, ENSMUSG00000025746|Il6	7	122	7.78607
GO:0043065	positive regulation of apoptotic process	Biological Process	ENSMUSG00000026822|Lcn2, ENSMUSG00000054693|Adam10, ENSMUSG00000037820|Tgm2, ENSMUSG00000023905|Tnfrsf12a, ENSMUSG00000057789|Bak1, ENSMUSG00000045730|Adrb2, ENSMUSG00000007872|Id3, ENSMUSG00000007659|Bcl2l1, ENSMUSG00000022877|Hrg, ENSMUSG00000032369|Plscr1, ENSMUSG00000027712|Anxa5, ENSMUSG00000015850|Adamtsl4, ENSMUSG00000029163|Emilin1, ENSMUSG00000029771|Irf5, ENSMUSG00000007891|Ctsd, ENSMUS…	33	1435	359	28382	0.0919	0.000729098	***	0.0200338	*	ENSMUSG00000026822|Lcn2, ENSMUSG00000054693|Adam10, ENSMUSG00000037820|Tgm2, ENSMUSG00000023905|Tnfrsf12a, ENSMUSG00000057789|Bak1, ENSMUSG00000045730|Adrb2, ENSMUSG00000007872|Id3, ENSMUSG00000007659|Bcl2l1, ENSMUSG00000032369|Plscr1, ENSMUSG00000027712|Anxa5, ENSMUSG00000015850|Adamtsl4, ENSMUSG00000029163|Emilin1, ENSMUSG00000029771|Irf5, ENSMUSG00000007891|Ctsd, ENSMUSG00000038612|Mcl1, ENSMU…	29	ENSMUSG00000022877|Hrg, ENSMUSG00000059003|Grin2a, ENSMUSG00000031558|Slit2, ENSMUSG00000025746|Il6	4	347	15.5143
GO:0006749	glutathione metabolic process	Biological Process	ENSMUSG00000074183|Gsta1, ENSMUSG00000111709|Gm3776, ENSMUSG00000032350|Gclc, ENSMUSG00000074179|Gsta5, ENSMUSG00000028179|Cth, ENSMUSG00000075706|Gpx4, ENSMUSG00000018339|Gpx3, ENSMUSG00000057933|Gsta2, ENSMUSG00000038155|Gstp2, ENSMUSG00000027890|Gstm4, ENSMUSG00000031584|Gsr	11	1435	70	28382	0.1571	0.000736118	***	0.0201445	*	ENSMUSG00000074183|Gsta1, ENSMUSG00000111709|Gm3776, ENSMUSG00000032350|Gclc, ENSMUSG00000074179|Gsta5, ENSMUSG00000075706|Gpx4, ENSMUSG00000018339|Gpx3, ENSMUSG00000057933|Gsta2, ENSMUSG00000038155|Gstp2, ENSMUSG00000027890|Gstm4, ENSMUSG00000031584|Gsr	10	ENSMUSG00000028179|Cth	1	69	6.62122
GO:0004867	serine-type endopeptidase inhibitor activity	Molecular Function	ENSMUSG00000060807|Serpina6, ENSMUSG00000072849|Serpina1e, ENSMUSG00000059908|Mug1, ENSMUSG00000071177|Serpina1d, ENSMUSG00000031271|Serpina7, ENSMUSG00000037411|Serpine1, ENSMUSG00000024503|Spink1, ENSMUSG00000044594|Serpinb3a, ENSMUSG00000041567|Serpina12, ENSMUSG00000017002|Slpi, ENSMUSG00000032231|Anxa2, ENSMUSG00000042842|Serpinb6b, ENSMUSG00000054266|Serpinb9d, ENSMUSG00000047228|A2ml1, ENS…	16	1435	128	28382	0.125	0.000748498	***	0.0204004	*	ENSMUSG00000031271|Serpina7, ENSMUSG00000037411|Serpine1, ENSMUSG00000024503|Spink1, ENSMUSG00000041567|Serpina12, ENSMUSG00000017002|Slpi, ENSMUSG00000032231|Anxa2, ENSMUSG00000042842|Serpinb6b, ENSMUSG00000054266|Serpinb9d, ENSMUSG00000047228|A2ml1, ENSMUSG00000074227|Spint2	10	ENSMUSG00000060807|Serpina6, ENSMUSG00000072849|Serpina1e, ENSMUSG00000059908|Mug1, ENSMUSG00000071177|Serpina1d, ENSMUSG00000044594|Serpinb3a, ENSMUSG00000067006|Serpinb5	6	111	3.70172
GO:0006693	prostaglandin metabolic process	Biological Process	ENSMUSG00000074183|Gsta1, ENSMUSG00000055730|Ces2a, ENSMUSG00000015090|Ptgds, ENSMUSG00000021214|Akr1c18, ENSMUSG00000029925|Tbxas1, ENSMUSG00000028378|Ptgr1, ENSMUSG00000038155|Gstp2, ENSMUSG00000030341|Tnfrsf1a	8	1435	40	28382	0.2	0.000756524	***	0.0204535	*	ENSMUSG00000074183|Gsta1, ENSMUSG00000021214|Akr1c18, ENSMUSG00000029925|Tbxas1, ENSMUSG00000028378|Ptgr1, ENSMUSG00000038155|Gstp2, ENSMUSG00000030341|Tnfrsf1a	6	ENSMUSG00000055730|Ces2a, ENSMUSG00000015090|Ptgds	2	40	4.11096
GO:0010811	positive regulation of cell-substrate adhesion	Biological Process	ENSMUSG00000005397|Nid1, ENSMUSG00000029304|Spp1, ENSMUSG00000029163|Emilin1, ENSMUSG00000029307|Dmp1, ENSMUSG00000001507|Itga3, ENSMUSG00000044024|Rell2, ENSMUSG00000022665|Ccdc80, ENSMUSG00000029819|Npy	8	1435	40	28382	0.2	0.000756524	***	0.0204535	*	ENSMUSG00000005397|Nid1, ENSMUSG00000029304|Spp1, ENSMUSG00000029163|Emilin1, ENSMUSG00000001507|Itga3, ENSMUSG00000044024|Rell2, ENSMUSG00000022665|Ccdc80, ENSMUSG00000029819|Npy	7	ENSMUSG00000029307|Dmp1	1	39	4.0032
GO:0010976	positive regulation of neuron projection development	Biological Process	ENSMUSG00000022893|Adamts1, ENSMUSG00000062991|Nrg1, ENSMUSG00000027859|Ngf, ENSMUSG00000048482|Bdnf, ENSMUSG00000034394|Lif, ENSMUSG00000047139|Cd24a, ENSMUSG00000018411|Mapt, ENSMUSG00000005732|Ranbp1, ENSMUSG00000037601|Nme1, ENSMUSG00000042228|Lyn, ENSMUSG00000063887|Nlgn1, ENSMUSG00000025586|Cpeb1, ENSMUSG00000034708|Grn, ENSMUSG00000015839|Nfe2l2, ENSMUSG00000040037|Negr1, ENSMUSG0000000150…	19	1435	166	28382	0.1145	0.000762077	***	0.0205212	*	ENSMUSG00000022893|Adamts1, ENSMUSG00000062991|Nrg1, ENSMUSG00000027859|Ngf, ENSMUSG00000034394|Lif, ENSMUSG00000047139|Cd24a, ENSMUSG00000005732|Ranbp1, ENSMUSG00000037601|Nme1, ENSMUSG00000042228|Lyn, ENSMUSG00000025586|Cpeb1, ENSMUSG00000034708|Grn, ENSMUSG00000015839|Nfe2l2, ENSMUSG00000001507|Itga3, ENSMUSG00000024772|Ehd1, ENSMUSG00000041773|Enc1	14	ENSMUSG00000048482|Bdnf, ENSMUSG00000018411|Mapt, ENSMUSG00000063887|Nlgn1, ENSMUSG00000040037|Negr1, ENSMUSG00000025746|Il6	5	161	8.74803
GO:0061179	negative regulation of insulin secretion involved in cellular response to glucose stimulus	Biological Process	ENSMUSG00000078675|Mup16, ENSMUSG00000078673|Mup19, ENSMUSG00000078686|Mup9, ENSMUSG00000073834|Mup11, ENSMUSG00000078674|Mup18, ENSMUSG00000094793|Mup12	6	1435	23	28382	0.2609	0.000793213	***	0.0211064	*		0	ENSMUSG00000078675|Mup16, ENSMUSG00000078673|Mup19, ENSMUSG00000078686|Mup9, ENSMUSG00000073834|Mup11, ENSMUSG00000078674|Mup18, ENSMUSG00000094793|Mup12	6	22	1.2792
GO:0045780	positive regulation of bone resorption	Biological Process	ENSMUSG00000059089|Fcgr4, ENSMUSG00000033871|Ppargc1b, ENSMUSG00000029304|Spp1, ENSMUSG00000025473|Adam8, ENSMUSG00000034247|Plekhm1, ENSMUSG00000020689|Itgb3	6	1435	23	28382	0.2609	0.000793213	***	0.0211064	*	ENSMUSG00000059089|Fcgr4, ENSMUSG00000029304|Spp1, ENSMUSG00000025473|Adam8, ENSMUSG00000034247|Plekhm1, ENSMUSG00000020689|Itgb3	5	ENSMUSG00000033871|Ppargc1b	1	22	3.83761
GO:0016493	C-C chemokine receptor activity	Molecular Function	ENSMUSG00000025804|Ccr1, ENSMUSG00000052336|Cx3cr1, ENSMUSG00000026180|Cxcr2, ENSMUSG00000079227|Ccr5, ENSMUSG00000049103|Ccr2, ENSMUSG00000048521|Cxcr6	6	1435	23	28382	0.2609	0.000793213	***	0.0211064	*	ENSMUSG00000025804|Ccr1, ENSMUSG00000052336|Cx3cr1, ENSMUSG00000026180|Cxcr2, ENSMUSG00000079227|Ccr5, ENSMUSG00000049103|Ccr2	5	ENSMUSG00000048521|Cxcr6	1	23	3.12772
GO:0005765	lysosomal membrane	Cellular Component	ENSMUSG00000025351|Cd63, ENSMUSG00000060591|Ifitm2, ENSMUSG00000031367|Ap1s2, ENSMUSG00000029175|Slc35f6, ENSMUSG00000018774|Cd68, ENSMUSG00000032231|Anxa2, ENSMUSG00000004849|Ap1s1, ENSMUSG00000028581|Laptm5, ENSMUSG00000025492|Ifitm3, ENSMUSG00000049624|Slc17a5, ENSMUSG00000007458|M6pr, ENSMUSG00000007891|Ctsd, ENSMUSG00000034247|Plekhm1, ENSMUSG00000004843|Chmp2b, ENSMUSG00000034708|Grn, ENSMU…	26	1435	261	28382	0.0996	0.000803712	***	0.0213015	*	ENSMUSG00000025351|Cd63, ENSMUSG00000060591|Ifitm2, ENSMUSG00000031367|Ap1s2, ENSMUSG00000029175|Slc35f6, ENSMUSG00000018774|Cd68, ENSMUSG00000032231|Anxa2, ENSMUSG00000004849|Ap1s1, ENSMUSG00000028581|Laptm5, ENSMUSG00000025492|Ifitm3, ENSMUSG00000049624|Slc17a5, ENSMUSG00000007458|M6pr, ENSMUSG00000007891|Ctsd, ENSMUSG00000034247|Plekhm1, ENSMUSG00000004843|Chmp2b, ENSMUSG00000034708|Grn, ENSMU…	26		0	250	13.8508
GO:0030282	bone mineralization	Biological Process	ENSMUSG00000040963|Asgr2, ENSMUSG00000029816|Gpnmb, ENSMUSG00000025784|Clec3b, ENSMUSG00000029304|Spp1, ENSMUSG00000028874|Fgr, ENSMUSG00000025489|Ifitm5, ENSMUSG00000024247|Pkdcc, ENSMUSG00000028766|Alpl, ENSMUSG00000050860|Phospho1	9	1435	50	28382	0.18	0.000807111	***	0.0213077	*	ENSMUSG00000029816|Gpnmb, ENSMUSG00000029304|Spp1, ENSMUSG00000028874|Fgr, ENSMUSG00000025489|Ifitm5, ENSMUSG00000024247|Pkdcc, ENSMUSG00000028766|Alpl, ENSMUSG00000050860|Phospho1	7	ENSMUSG00000040963|Asgr2, ENSMUSG00000025784|Clec3b	2	46	4.5707
GO:0007267	cell-cell signaling	Biological Process	ENSMUSG00000000125|Wnt3, ENSMUSG00000022758|P2rx6, ENSMUSG00000029816|Gpnmb, ENSMUSG00000025804|Ccr1, ENSMUSG00000040055|Gjb6, ENSMUSG00000005950|P2rx5, ENSMUSG00000035352|Ccl12, ENSMUSG00000021974|Fgf9, ENSMUSG00000079227|Ccr5, ENSMUSG00000029468|P2rx7, ENSMUSG00000050234|Gja4, ENSMUSG00000029470|P2rx4	12	1435	82	28382	0.1463	0.00083014	***	0.0217451	*	ENSMUSG00000029816|Gpnmb, ENSMUSG00000025804|Ccr1, ENSMUSG00000005950|P2rx5, ENSMUSG00000035352|Ccl12, ENSMUSG00000079227|Ccr5, ENSMUSG00000029468|P2rx7, ENSMUSG00000050234|Gja4, ENSMUSG00000029470|P2rx4	8	ENSMUSG00000000125|Wnt3, ENSMUSG00000022758|P2rx6, ENSMUSG00000040055|Gjb6, ENSMUSG00000021974|Fgf9	4	78	3.51006
GO:0022626	cytosolic ribosome	Cellular Component	ENSMUSG00000061983|Rps12, ENSMUSG00000079641|Rpl39, ENSMUSG00000063316|Rpl27, ENSMUSG00000071415|Rpl23, ENSMUSG00000062647|Rpl7a, ENSMUSG00000003429|Rps11, ENSMUSG00000041841|Rpl37, ENSMUSG00000090862|Rps13, ENSMUSG00000038900|Rpl12, ENSMUSG00000061787|Rps17, ENSMUSG00000048758|Rpl29, ENSMUSG00000007892|Rplp1	12	1435	82	28382	0.1463	0.00083014	***	0.0217451	*	ENSMUSG00000061983|Rps12, ENSMUSG00000079641|Rpl39, ENSMUSG00000063316|Rpl27, ENSMUSG00000071415|Rpl23, ENSMUSG00000062647|Rpl7a, ENSMUSG00000003429|Rps11, ENSMUSG00000041841|Rpl37, ENSMUSG00000090862|Rps13, ENSMUSG00000038900|Rpl12, ENSMUSG00000061787|Rps17, ENSMUSG00000048758|Rpl29, ENSMUSG00000007892|Rplp1	12		0	82	9.05539
GO:0006508	proteolysis	Biological Process	ENSMUSG00000018623|Mmp7, ENSMUSG00000109764|Klkb1, ENSMUSG00000032010|Usp2, ENSMUSG00000031722|Hp, ENSMUSG00000024644|Cndp2, ENSMUSG00000031538|Plat, ENSMUSG00000054693|Adam10, ENSMUSG00000022893|Adamts1, ENSMUSG00000021190|Lgmn, ENSMUSG00000053687|Dpep2, ENSMUSG00000027318|Adam33, ENSMUSG00000031898|Dpep3, ENSMUSG00000037820|Tgm2, ENSMUSG00000016256|Ctsz, ENSMUSG00000070594|Cfhr4, ENSMUSG0000004…	51	1435	636	28382	0.0802	0.0008415	***	0.0219573	*	ENSMUSG00000018623|Mmp7, ENSMUSG00000031722|Hp, ENSMUSG00000024644|Cndp2, ENSMUSG00000031538|Plat, ENSMUSG00000054693|Adam10, ENSMUSG00000022893|Adamts1, ENSMUSG00000021190|Lgmn, ENSMUSG00000053687|Dpep2, ENSMUSG00000031898|Dpep3, ENSMUSG00000037820|Tgm2, ENSMUSG00000016256|Ctsz, ENSMUSG00000030591|Psmd8, ENSMUSG00000038642|Ctss, ENSMUSG00000027408|Cpxm1, ENSMUSG00000017002|Slpi, ENSMUSG000000198…	33	ENSMUSG00000109764|Klkb1, ENSMUSG00000032010|Usp2, ENSMUSG00000027318|Adam33, ENSMUSG00000070594|Cfhr4, ENSMUSG00000044139|Prss53, ENSMUSG00000054537|Tmprss11e, ENSMUSG00000024910|Ctsw, ENSMUSG00000050762|Prss27, ENSMUSG00000027820|Mme, ENSMUSG00000042251|Pm20d1, ENSMUSG00000072845|Tmprss11a, ENSMUSG00000036815|Dpp10, ENSMUSG00000062751|Prss1, ENSMUSG00000061780|Cfd, ENSMUSG00000039070|Cpa4, ENSM…	18	554	14.9975
GO:0030018	Z disc	Cellular Component	ENSMUSG00000049382|Krt8, ENSMUSG00000030470|Csrp3, ENSMUSG00000021456|Fbp2, ENSMUSG00000118667|Ahnak2, ENSMUSG00000021313|Ryr2, ENSMUSG00000027712|Anxa5, ENSMUSG00000031636|Pdlim3, ENSMUSG00000026950|Neb, ENSMUSG00000030554|Synm, ENSMUSG00000054640|Slc8a1, ENSMUSG00000054477|Kcnn2, ENSMUSG00000057378|Ryr3, ENSMUSG00000024381|Bin1, ENSMUSG00000038473|Nos1ap, ENSMUSG00000050315|Synpo2, ENSMUSG00000…	17	1435	142	28382	0.1197	0.000853047	***	0.0220972	*	ENSMUSG00000049382|Krt8, ENSMUSG00000021456|Fbp2, ENSMUSG00000118667|Ahnak2, ENSMUSG00000027712|Anxa5, ENSMUSG00000054640|Slc8a1, ENSMUSG00000024381|Bin1, ENSMUSG00000024048|Myl12a, ENSMUSG00000043079|Synpo	8	ENSMUSG00000030470|Csrp3, ENSMUSG00000021313|Ryr2, ENSMUSG00000031636|Pdlim3, ENSMUSG00000026950|Neb, ENSMUSG00000030554|Synm, ENSMUSG00000054477|Kcnn2, ENSMUSG00000057378|Ryr3, ENSMUSG00000038473|Nos1ap, ENSMUSG00000050315|Synpo2	9	139	7.03997
GO:0046872	metal ion binding	Molecular Function	ENSMUSG00000042248|Cyp2c37, ENSMUSG00000067225|Cyp2c54, ENSMUSG00000018623|Mmp7, ENSMUSG00000054827|Cyp2c50, ENSMUSG00000027559|Car3, ENSMUSG00000029445|Hpd, ENSMUSG00000037797|Adh4, ENSMUSG00000050445|Cyp8b1, ENSMUSG00000024365|Cyp21a1, ENSMUSG00000068083|Cyp2d40, ENSMUSG00000031767|Nudt7, ENSMUSG00000003053|Cyp2c29, ENSMUSG00000032010|Usp2, ENSMUSG00000028240|Cyp7a1, ENSMUSG00000053490|Trim60, …	222	1435	3600	28382	0.0617	0.000853428	***	0.0220972	*	ENSMUSG00000018623|Mmp7, ENSMUSG00000024365|Cyp21a1, ENSMUSG00000030579|Tyrobp, ENSMUSG00000024644|Cndp2, ENSMUSG00000022613|Miox, ENSMUSG00000015568|Lpl, ENSMUSG00000038418|Egr1, ENSMUSG00000056124|B4galt6, ENSMUSG00000030786|Itgam, ENSMUSG00000054693|Adam10, ENSMUSG00000022893|Adamts1, ENSMUSG00000053687|Dpep2, ENSMUSG00000031762|Mt2, ENSMUSG00000058715|Fcer1g, ENSMUSG00000021456|Fbp2, ENSMUSG0…	129	ENSMUSG00000042248|Cyp2c37, ENSMUSG00000067225|Cyp2c54, ENSMUSG00000054827|Cyp2c50, ENSMUSG00000027559|Car3, ENSMUSG00000029445|Hpd, ENSMUSG00000037797|Adh4, ENSMUSG00000050445|Cyp8b1, ENSMUSG00000068083|Cyp2d40, ENSMUSG00000031767|Nudt7, ENSMUSG00000003053|Cyp2c29, ENSMUSG00000032010|Usp2, ENSMUSG00000028240|Cyp7a1, ENSMUSG00000053490|Trim60, ENSMUSG00000025197|Cyp2c23, ENSMUSG00000052974|Cyp2f2…	93	3450	42.5118
GO:0042470	melanosome	Cellular Component	ENSMUSG00000025351|Cd63, ENSMUSG00000000826|Dnajc5, ENSMUSG00000032231|Anxa2, ENSMUSG00000019302|Atp6v0a1, ENSMUSG00000021939|Ctsb, ENSMUSG00000007891|Ctsd, ENSMUSG00000000957|Mmp14, ENSMUSG00000033161|Atp1a1, ENSMUSG00000026880|Stom, ENSMUSG00000020689|Itgb3, ENSMUSG00000019832|Rab32, ENSMUSG00000029518|Rab35, ENSMUSG00000058799|Nap1l1	13	1435	94	28382	0.1383	0.000885563	***	0.0228414	*	ENSMUSG00000025351|Cd63, ENSMUSG00000000826|Dnajc5, ENSMUSG00000032231|Anxa2, ENSMUSG00000019302|Atp6v0a1, ENSMUSG00000021939|Ctsb, ENSMUSG00000007891|Ctsd, ENSMUSG00000000957|Mmp14, ENSMUSG00000033161|Atp1a1, ENSMUSG00000026880|Stom, ENSMUSG00000020689|Itgb3, ENSMUSG00000019832|Rab32, ENSMUSG00000029518|Rab35, ENSMUSG00000058799|Nap1l1	13		0	93	8.08822
GO:0030194	positive regulation of blood coagulation	Biological Process	ENSMUSG00000037411|Serpine1, ENSMUSG00000040152|Thbs1, ENSMUSG00000015839|Nfe2l2, ENSMUSG00000024053|Emilin2, ENSMUSG00000035273|Hpse	5	1435	16	28382	0.3125	0.000897048	***	0.0230493	*	ENSMUSG00000037411|Serpine1, ENSMUSG00000040152|Thbs1, ENSMUSG00000015839|Nfe2l2, ENSMUSG00000024053|Emilin2, ENSMUSG00000035273|Hpse	5		0	16	3.5
GO:0042572	retinol metabolic process	Biological Process	ENSMUSG00000037797|Adh4, ENSMUSG00000056973|Ces1d, ENSMUSG00000068083|Cyp2d40, ENSMUSG00000055730|Ces2a, ENSMUSG00000061959|Ces1e, ENSMUSG00000074639|Rdh16f2, ENSMUSG00000032310|Cyp1a2, ENSMUSG00000069456|Rdh16, ENSMUSG00000013584|Aldh1a2, ENSMUSG00000026818|Cel	10	1435	61	28382	0.1639	0.000903832	***	0.0231353	*	ENSMUSG00000013584|Aldh1a2	1	ENSMUSG00000037797|Adh4, ENSMUSG00000056973|Ces1d, ENSMUSG00000068083|Cyp2d40, ENSMUSG00000055730|Ces2a, ENSMUSG00000061959|Ces1e, ENSMUSG00000074639|Rdh16f2, ENSMUSG00000032310|Cyp1a2, ENSMUSG00000069456|Rdh16, ENSMUSG00000026818|Cel	9	59	3.90567
GO:2000379	positive regulation of reactive oxygen species metabolic process	Biological Process	ENSMUSG00000026822|Lcn2, ENSMUSG00000051483|Cbr1, ENSMUSG00000040152|Thbs1, ENSMUSG00000023067|Cdkn1a, ENSMUSG00000032440|Tgfbr2, ENSMUSG00000015839|Nfe2l2, ENSMUSG00000024620|Pdgfrb	7	1435	32	28382	0.2188	0.000918846	***	0.0233422	*	ENSMUSG00000026822|Lcn2, ENSMUSG00000051483|Cbr1, ENSMUSG00000040152|Thbs1, ENSMUSG00000023067|Cdkn1a, ENSMUSG00000032440|Tgfbr2, ENSMUSG00000015839|Nfe2l2, ENSMUSG00000024620|Pdgfrb	7		0	32	4.06586
GO:0051602	response to electrical stimulus	Biological Process	ENSMUSG00000051439|Cd14, ENSMUSG00000040055|Gjb6, ENSMUSG00000064351|mt-Co1, ENSMUSG00000020423|Btg2, ENSMUSG00000029468|P2rx7, ENSMUSG00000030447|Cyfip1, ENSMUSG00000023034|Nr4a1	7	1435	32	28382	0.2188	0.000918846	***	0.0233422	*	ENSMUSG00000051439|Cd14, ENSMUSG00000020423|Btg2, ENSMUSG00000029468|P2rx7, ENSMUSG00000030447|Cyfip1, ENSMUSG00000023034|Nr4a1	5	ENSMUSG00000040055|Gjb6, ENSMUSG00000064351|mt-Co1	2	29	3.15682
GO:0008284	positive regulation of cell population proliferation	Biological Process	ENSMUSG00000026628|Atf3, ENSMUSG00000054693|Adam10, ENSMUSG00000021190|Lgmn, ENSMUSG00000006398|Cdc20, ENSMUSG00000045730|Adrb2, ENSMUSG00000018604|Tbx3, ENSMUSG00000062991|Nrg1, ENSMUSG00000027859|Ngf, ENSMUSG00000074852|Hpse2, ENSMUSG00000029195|Klb, ENSMUSG00000034394|Lif, ENSMUSG00000029084|Cd38, ENSMUSG00000034855|Cxcl10, ENSMUSG00000029175|Slc35f6, ENSMUSG00000007888|Crlf1, ENSMUSG000000590…	48	1435	593	28382	0.0809	0.000967055	***	0.0244745	*	ENSMUSG00000026628|Atf3, ENSMUSG00000054693|Adam10, ENSMUSG00000021190|Lgmn, ENSMUSG00000006398|Cdc20, ENSMUSG00000045730|Adrb2, ENSMUSG00000062991|Nrg1, ENSMUSG00000027859|Ngf, ENSMUSG00000034394|Lif, ENSMUSG00000029084|Cd38, ENSMUSG00000034855|Cxcl10, ENSMUSG00000029175|Slc35f6, ENSMUSG00000007888|Crlf1, ENSMUSG00000059060|Rad51b, ENSMUSG00000024795|Kif20b, ENSMUSG00000040152|Thbs1, ENSMUSG0000…	39	ENSMUSG00000018604|Tbx3, ENSMUSG00000074852|Hpse2, ENSMUSG00000029195|Klb, ENSMUSG00000063632|Sox11, ENSMUSG00000020327|Fgf22, ENSMUSG00000024027|Glp1r, ENSMUSG00000027985|Lef1, ENSMUSG00000021974|Fgf9, ENSMUSG00000025746|Il6	9	500	14.8922
GO:0001666	response to hypoxia	Biological Process	ENSMUSG00000025270|Alas2, ENSMUSG00000027962|Vcam1, ENSMUSG00000031538|Plat, ENSMUSG00000038418|Egr1, ENSMUSG00000035385|Ccl2, ENSMUSG00000021226|Acot2, ENSMUSG00000021313|Ryr2, ENSMUSG00000029084|Cd38, ENSMUSG00000047139|Cd24a, ENSMUSG00000006519|Cyba, ENSMUSG00000064370|mt-Cytb, ENSMUSG00000031760|Mt3, ENSMUSG00000064363|mt-Nd4, ENSMUSG00000064367|mt-Nd5, ENSMUSG00000034205|Loxl2, ENSMUSG000000…	21	1435	196	28382	0.1071	0.000985618	***	0.0248509	*	ENSMUSG00000027962|Vcam1, ENSMUSG00000031538|Plat, ENSMUSG00000038418|Egr1, ENSMUSG00000035385|Ccl2, ENSMUSG00000021226|Acot2, ENSMUSG00000029084|Cd38, ENSMUSG00000047139|Cd24a, ENSMUSG00000006519|Cyba, ENSMUSG00000031760|Mt3, ENSMUSG00000034205|Loxl2, ENSMUSG00000000957|Mmp14, ENSMUSG00000054640|Slc8a1, ENSMUSG00000032440|Tgfbr2, ENSMUSG00000049103|Ccr2, ENSMUSG00000026509|Capn2, ENSMUSG00000022…	16	ENSMUSG00000025270|Alas2, ENSMUSG00000021313|Ryr2, ENSMUSG00000064370|mt-Cytb, ENSMUSG00000064363|mt-Nd4, ENSMUSG00000064367|mt-Nd5	5	189	10.6199
GO:1900016	negative regulation of cytokine production involved in inflammatory response	Biological Process	ENSMUSG00000023992|Trem2, ENSMUSG00000037902|Sirpa, ENSMUSG00000112148|Lilrb4a, ENSMUSG00000112023|Lilrb4b, ENSMUSG00000055782|Abcd2, ENSMUSG00000026073|Il1r2	6	1435	24	28382	0.25	0.00101272	**	0.025439	*	ENSMUSG00000023992|Trem2, ENSMUSG00000037902|Sirpa, ENSMUSG00000112148|Lilrb4a, ENSMUSG00000112023|Lilrb4b, ENSMUSG00000055782|Abcd2, ENSMUSG00000026073|Il1r2	6		0	24	4.89898
GO:0005975	carbohydrate metabolic process	Biological Process	ENSMUSG00000028961|Pgd, ENSMUSG00000056124|B4galt6, ENSMUSG00000031266|Gla, ENSMUSG00000021456|Fbp2, ENSMUSG00000029201|Ugdh, ENSMUSG00000074264|Amy1, ENSMUSG00000029195|Klb, ENSMUSG00000031387|Renbp, ENSMUSG00000036091|Hyal3, ENSMUSG00000035804|Ins1, ENSMUSG00000019810|Fuca2, ENSMUSG00000025503|Taldo1, ENSMUSG00000025537|Phkg1, ENSMUSG00000048578|Mlec, ENSMUSG00000037306|Man1c1, ENSMUSG000000672…	22	1435	210	28382	0.1048	0.00101967	**	0.0255184	*	ENSMUSG00000028961|Pgd, ENSMUSG00000056124|B4galt6, ENSMUSG00000031266|Gla, ENSMUSG00000021456|Fbp2, ENSMUSG00000029201|Ugdh, ENSMUSG00000031387|Renbp, ENSMUSG00000019810|Fuca2, ENSMUSG00000025503|Taldo1, ENSMUSG00000048578|Mlec, ENSMUSG00000037306|Man1c1, ENSMUSG00000025232|Hexa, ENSMUSG00000005683|Cs, ENSMUSG00000028671|Gale, ENSMUSG00000000827|Tpd52l2, ENSMUSG00000040809|Chil3	15	ENSMUSG00000074264|Amy1, ENSMUSG00000029195|Klb, ENSMUSG00000036091|Hyal3, ENSMUSG00000035804|Ins1, ENSMUSG00000025537|Phkg1, ENSMUSG00000067279|Ppp1r3c, ENSMUSG00000010051|Hyal1	7	200	10.1116
GO:0090205	positive regulation of cholesterol metabolic process	Biological Process	ENSMUSG00000056973|Ces1d, ENSMUSG00000078964|Ces1b, ENSMUSG00000057400|Ces1c, ENSMUSG00000061959|Ces1e	4	1435	10	28382	0.4	0.00106883	**	0.025976	*		0	ENSMUSG00000056973|Ces1d, ENSMUSG00000078964|Ces1b, ENSMUSG00000057400|Ces1c, ENSMUSG00000061959|Ces1e	4	10	-0.632456
GO:0035338	long-chain fatty-acyl-CoA biosynthetic process	Biological Process	ENSMUSG00000038754|Elovl3, ENSMUSG00000021696|Elovl7, ENSMUSG00000032262|Elovl4, ENSMUSG00000031278|Acsl4	4	1435	10	28382	0.4	0.00106883	**	0.025976	*	ENSMUSG00000021696|Elovl7, ENSMUSG00000031278|Acsl4	2	ENSMUSG00000038754|Elovl3, ENSMUSG00000032262|Elovl4	2	10	1.26491
GO:0042590	antigen processing and presentation of exogenous peptide antigen via MHC class I	Biological Process	ENSMUSG00000031838|Ifi30, ENSMUSG00000058715|Fcer1g, ENSMUSG00000030148|Clec4a2, ENSMUSG00000041439|Mfsd6	4	1435	10	28382	0.4	0.00106883	**	0.025976	*	ENSMUSG00000031838|Ifi30, ENSMUSG00000058715|Fcer1g, ENSMUSG00000030148|Clec4a2, ENSMUSG00000041439|Mfsd6	4		0	10	3.16228
GO:0050665	hydrogen peroxide biosynthetic process	Biological Process	ENSMUSG00000032310|Cyp1a2, ENSMUSG00000015950|Ncf1, ENSMUSG00000015340|Cybb, ENSMUSG00000006519|Cyba	4	1435	10	28382	0.4	0.00106883	**	0.025976	*	ENSMUSG00000015950|Ncf1, ENSMUSG00000015340|Cybb, ENSMUSG00000006519|Cyba	3	ENSMUSG00000032310|Cyp1a2	1	10	2.21359
GO:0008970	phospholipase A1 activity	Molecular Function	ENSMUSG00000032207|Lipc, ENSMUSG00000015568|Lpl, ENSMUSG00000002847|Pla1a, ENSMUSG00000053846|Lipg	4	1435	10	28382	0.4	0.00106883	**	0.025976	*	ENSMUSG00000015568|Lpl, ENSMUSG00000002847|Pla1a	2	ENSMUSG00000032207|Lipc, ENSMUSG00000053846|Lipg	2	10	1.58114
GO:0008429	phosphatidylethanolamine binding	Molecular Function	ENSMUSG00000023992|Trem2, ENSMUSG00000034652|Cd300a, ENSMUSG00000021171|Esyt2, ENSMUSG00000030605|Mfge8	4	1435	10	28382	0.4	0.00106883	**	0.025976	*	ENSMUSG00000023992|Trem2, ENSMUSG00000034652|Cd300a, ENSMUSG00000021171|Esyt2, ENSMUSG00000030605|Mfge8	4		0	10	3.16228
GO:0045823	positive regulation of heart contraction	Biological Process	ENSMUSG00000045730|Adrb2, ENSMUSG00000033161|Atp1a1, ENSMUSG00000024027|Glp1r, ENSMUSG00000079042|Apela	4	1435	10	28382	0.4	0.00106883	**	0.025976	*	ENSMUSG00000045730|Adrb2, ENSMUSG00000033161|Atp1a1, ENSMUSG00000079042|Apela	3	ENSMUSG00000024027|Glp1r	1	9	1.66667
GO:2000563	positive regulation of CD4-positive, alpha-beta T cell proliferation	Biological Process	ENSMUSG00000047139|Cd24a, ENSMUSG00000032093|Cd3e, ENSMUSG00000032440|Tgfbr2, ENSMUSG00000026012|Cd28	4	1435	10	28382	0.4	0.00106883	**	0.025976	*	ENSMUSG00000047139|Cd24a, ENSMUSG00000032440|Tgfbr2, ENSMUSG00000026012|Cd28	3	ENSMUSG00000032093|Cd3e	1	10	1.26491
GO:0005811	lipid droplet	Cellular Component	ENSMUSG00000056973|Ces1d, ENSMUSG00000078964|Ces1b, ENSMUSG00000057400|Ces1c, ENSMUSG00000061959|Ces1e, ENSMUSG00000028494|Plin2, ENSMUSG00000032231|Anxa2, ENSMUSG00000024197|Plin3, ENSMUSG00000043931|Gimap7, ENSMUSG00000024843|Chka, ENSMUSG00000020641|Rsad2, ENSMUSG00000043421|Hilpda, ENSMUSG00000031278|Acsl4, ENSMUSG00000056487|Mettl7a2, ENSMUSG00000024772|Ehd1	14	1435	108	28382	0.1296	0.00109431	**	0.0264997	*	ENSMUSG00000028494|Plin2, ENSMUSG00000032231|Anxa2, ENSMUSG00000024197|Plin3, ENSMUSG00000024843|Chka, ENSMUSG00000020641|Rsad2, ENSMUSG00000043421|Hilpda, ENSMUSG00000031278|Acsl4, ENSMUSG00000056487|Mettl7a2, ENSMUSG00000024772|Ehd1	9	ENSMUSG00000056973|Ces1d, ENSMUSG00000078964|Ces1b, ENSMUSG00000057400|Ces1c, ENSMUSG00000061959|Ces1e, ENSMUSG00000043931|Gimap7	5	105	7.41684
GO:0004364	glutathione transferase activity	Molecular Function	ENSMUSG00000074183|Gsta1, ENSMUSG00000111709|Gm3776, ENSMUSG00000060063|Alox5ap, ENSMUSG00000074179|Gsta5, ENSMUSG00000057933|Gsta2, ENSMUSG00000038155|Gstp2, ENSMUSG00000027890|Gstm4	7	1435	33	28382	0.2121	0.00111587	**	0.0268287	*	ENSMUSG00000074183|Gsta1, ENSMUSG00000111709|Gm3776, ENSMUSG00000060063|Alox5ap, ENSMUSG00000074179|Gsta5, ENSMUSG00000057933|Gsta2, ENSMUSG00000038155|Gstp2, ENSMUSG00000027890|Gstm4	7		0	33	5.39641
GO:0018149	peptide cross-linking	Biological Process	ENSMUSG00000050359|Sprr1a, ENSMUSG00000037820|Tgm2, ENSMUSG00000019761|Krt10, ENSMUSG00000046834|Krt1, ENSMUSG00000040152|Thbs1, ENSMUSG00000039109|F13a1, ENSMUSG00000071561|Cstdc5	7	1435	33	28382	0.2121	0.00111587	**	0.0268287	*	ENSMUSG00000050359|Sprr1a, ENSMUSG00000037820|Tgm2, ENSMUSG00000040152|Thbs1, ENSMUSG00000039109|F13a1	4	ENSMUSG00000019761|Krt10, ENSMUSG00000046834|Krt1, ENSMUSG00000071561|Cstdc5	3	31	2.33487
GO:0010466	negative regulation of peptidase activity	Biological Process	ENSMUSG00000072849|Serpina1e, ENSMUSG00000059908|Mug1, ENSMUSG00000071177|Serpina1d, ENSMUSG00000005054|Cstb, ENSMUSG00000024503|Spink1, ENSMUSG00000027859|Ngf, ENSMUSG00000041567|Serpina12, ENSMUSG00000017002|Slpi, ENSMUSG00000021939|Ctsb, ENSMUSG00000047228|A2ml1, ENSMUSG00000001131|Timp1, ENSMUSG00000071561|Cstdc5, ENSMUSG00000074227|Spint2, ENSMUSG00000027447|Cst3, ENSMUSG00000021585|Cast	15	1435	121	28382	0.124	0.00117647	**	0.0270699	*	ENSMUSG00000005054|Cstb, ENSMUSG00000024503|Spink1, ENSMUSG00000027859|Ngf, ENSMUSG00000041567|Serpina12, ENSMUSG00000017002|Slpi, ENSMUSG00000021939|Ctsb, ENSMUSG00000047228|A2ml1, ENSMUSG00000001131|Timp1, ENSMUSG00000074227|Spint2, ENSMUSG00000027447|Cst3, ENSMUSG00000021585|Cast	11	ENSMUSG00000072849|Serpina1e, ENSMUSG00000059908|Mug1, ENSMUSG00000071177|Serpina1d, ENSMUSG00000071561|Cstdc5	4	103	4.03985
GO:0006633	fatty acid biosynthetic process	Biological Process	ENSMUSG00000038754|Elovl3, ENSMUSG00000015090|Ptgds, ENSMUSG00000032207|Lipc, ENSMUSG00000015568|Lpl, ENSMUSG00000021696|Elovl7, ENSMUSG00000037071|Scd1, ENSMUSG00000030972|Acsm5, ENSMUSG00000032262|Elovl4, ENSMUSG00000038205|Prkab2, ENSMUSG00000029925|Tbxas1, ENSMUSG00000053846|Lipg	11	1435	74	28382	0.1486	0.00118299	**	0.0270699	*	ENSMUSG00000015568|Lpl, ENSMUSG00000021696|Elovl7, ENSMUSG00000038205|Prkab2, ENSMUSG00000029925|Tbxas1	4	ENSMUSG00000038754|Elovl3, ENSMUSG00000015090|Ptgds, ENSMUSG00000032207|Lipc, ENSMUSG00000037071|Scd1, ENSMUSG00000030972|Acsm5, ENSMUSG00000032262|Elovl4, ENSMUSG00000053846|Lipg	7	73	5.03277
GO:0009749	response to glucose	Biological Process	ENSMUSG00000027434|Nkx2-2, ENSMUSG00000026473|Glul, ENSMUSG00000038418|Egr1, ENSMUSG00000061393|Acvr2b, ENSMUSG00000040152|Thbs1, ENSMUSG00000054640|Slc8a1, ENSMUSG00000032440|Tgfbr2, ENSMUSG00000024027|Glp1r, ENSMUSG00000026480|Ncf2, ENSMUSG00000032978|Guca2b, ENSMUSG00000050132|Sarm1	11	1435	74	28382	0.1486	0.00118299	**	0.0270699	*	ENSMUSG00000038418|Egr1, ENSMUSG00000040152|Thbs1, ENSMUSG00000054640|Slc8a1, ENSMUSG00000032440|Tgfbr2, ENSMUSG00000026480|Ncf2, ENSMUSG00000032978|Guca2b	6	ENSMUSG00000027434|Nkx2-2, ENSMUSG00000026473|Glul, ENSMUSG00000061393|Acvr2b, ENSMUSG00000024027|Glp1r, ENSMUSG00000050132|Sarm1	5	71	4.98448
GO:0005125	cytokine activity	Molecular Function	ENSMUSG00000037035|Inhbb, ENSMUSG00000019122|Ccl9, ENSMUSG00000035385|Ccl2, ENSMUSG00000000125|Wnt3, ENSMUSG00000038508|Gdf15, ENSMUSG00000018927|Ccl6, ENSMUSG00000034394|Lif, ENSMUSG00000026981|Il1rn, ENSMUSG00000034855|Cxcl10, ENSMUSG00000018930|Ccl4, ENSMUSG00000029372|Ppbp, ENSMUSG00000007888|Crlf1, ENSMUSG00000029304|Spp1, ENSMUSG00000073888|Ccl27a, ENSMUSG00000029380|Cxcl1, ENSMUSG000000165…	24	1435	240	28382	0.1	0.00118638	**	0.0270699	*	ENSMUSG00000037035|Inhbb, ENSMUSG00000019122|Ccl9, ENSMUSG00000035385|Ccl2, ENSMUSG00000038508|Gdf15, ENSMUSG00000018927|Ccl6, ENSMUSG00000034394|Lif, ENSMUSG00000026981|Il1rn, ENSMUSG00000034855|Cxcl10, ENSMUSG00000018930|Ccl4, ENSMUSG00000007888|Crlf1, ENSMUSG00000029304|Spp1, ENSMUSG00000029380|Cxcl1, ENSMUSG00000016529|Il10, ENSMUSG00000002384|Bmp8b, ENSMUSG00000035352|Ccl12, ENSMUSG000000347…	17	ENSMUSG00000000125|Wnt3, ENSMUSG00000029372|Ppbp, ENSMUSG00000073888|Ccl27a, ENSMUSG00000029335|Bmp3, ENSMUSG00000024578|Il17b, ENSMUSG00000026983|Il36rn, ENSMUSG00000025746|Il6	7	206	8.91818
GO:0034241	positive regulation of macrophage fusion	Biological Process	ENSMUSG00000030579|Tyrobp, ENSMUSG00000023992|Trem2, ENSMUSG00000027670|Ocstamp	3	1435	5	28382	0.6	0.00119426	**	0.0270699	*	ENSMUSG00000030579|Tyrobp, ENSMUSG00000023992|Trem2, ENSMUSG00000027670|Ocstamp	3		0	5	2.23607
GO:0006706	steroid catabolic process	Biological Process	ENSMUSG00000051483|Cbr1, ENSMUSG00000032310|Cyp1a2, ENSMUSG00000016194|Hsd11b1	3	1435	5	28382	0.6	0.00119426	**	0.0270699	*	ENSMUSG00000051483|Cbr1	1	ENSMUSG00000032310|Cyp1a2, ENSMUSG00000016194|Hsd11b1	2	5	0.447214
GO:0004465	lipoprotein lipase activity	Molecular Function	ENSMUSG00000032207|Lipc, ENSMUSG00000015568|Lpl, ENSMUSG00000053846|Lipg	3	1435	5	28382	0.6	0.00119426	**	0.0270699	*	ENSMUSG00000015568|Lpl	1	ENSMUSG00000032207|Lipc, ENSMUSG00000053846|Lipg	2	4	0
GO:1903052	positive regulation of proteolysis involved in cellular protein catabolic process	Biological Process	ENSMUSG00000023070|Rgn, ENSMUSG00000028581|Laptm5, ENSMUSG00000054428|Atpif1	3	1435	5	28382	0.6	0.00119426	**	0.0270699	*	ENSMUSG00000028581|Laptm5, ENSMUSG00000054428|Atpif1	2	ENSMUSG00000023070|Rgn	1	5	1.34164
GO:0070891	lipoteichoic acid binding	Molecular Function	ENSMUSG00000051439|Cd14, ENSMUSG00000023992|Trem2, ENSMUSG00000038745|Nlrp6	3	1435	5	28382	0.6	0.00119426	**	0.0270699	*	ENSMUSG00000051439|Cd14, ENSMUSG00000023992|Trem2	2	ENSMUSG00000038745|Nlrp6	1	5	1.34164
GO:1990646	cellular response to prolactin	Biological Process	ENSMUSG00000021214|Akr1c18, ENSMUSG00000021250|Fos, ENSMUSG00000022346|Myc	3	1435	5	28382	0.6	0.00119426	**	0.0270699	*	ENSMUSG00000021214|Akr1c18, ENSMUSG00000021250|Fos, ENSMUSG00000022346|Myc	3		0	5	2.23607
GO:0035976	transcription factor AP-1 complex	Cellular Component	ENSMUSG00000021250|Fos, ENSMUSG00000071076|Jund, ENSMUSG00000052837|Junb	3	1435	5	28382	0.6	0.00119426	**	0.0270699	*	ENSMUSG00000021250|Fos, ENSMUSG00000071076|Jund, ENSMUSG00000052837|Junb	3		0	5	2.23607
GO:0002904	positive regulation of B cell apoptotic process	Biological Process	ENSMUSG00000047139|Cd24a, ENSMUSG00000016529|Il10, ENSMUSG00000022346|Myc	3	1435	5	28382	0.6	0.00119426	**	0.0270699	*	ENSMUSG00000047139|Cd24a, ENSMUSG00000016529|Il10, ENSMUSG00000022346|Myc	3		0	5	2.23607
GO:0009991	response to extracellular stimulus	Biological Process	ENSMUSG00000112148|Lilrb4a, ENSMUSG00000023087|Noct, ENSMUSG00000030589|Rasgrp4	3	1435	5	28382	0.6	0.00119426	**	0.0270699	*	ENSMUSG00000112148|Lilrb4a, ENSMUSG00000023087|Noct, ENSMUSG00000030589|Rasgrp4	3		0	5	1.34164
GO:0030526	granulocyte macrophage colony-stimulating factor receptor complex	Cellular Component	ENSMUSG00000059326|Csf2ra, ENSMUSG00000071713|Csf2rb, ENSMUSG00000071714|Csf2rb2	3	1435	5	28382	0.6	0.00119426	**	0.0270699	*	ENSMUSG00000059326|Csf2ra, ENSMUSG00000071713|Csf2rb, ENSMUSG00000071714|Csf2rb2	3		0	5	1.34164
GO:0038157	granulocyte-macrophage colony-stimulating factor signaling pathway	Biological Process	ENSMUSG00000059326|Csf2ra, ENSMUSG00000071713|Csf2rb, ENSMUSG00000071714|Csf2rb2	3	1435	5	28382	0.6	0.00119426	**	0.0270699	*	ENSMUSG00000059326|Csf2ra, ENSMUSG00000071713|Csf2rb, ENSMUSG00000071714|Csf2rb2	3		0	5	1.34164
GO:0070665	positive regulation of leukocyte proliferation	Biological Process	ENSMUSG00000059326|Csf2ra, ENSMUSG00000071713|Csf2rb, ENSMUSG00000071714|Csf2rb2	3	1435	5	28382	0.6	0.00119426	**	0.0270699	*	ENSMUSG00000059326|Csf2ra, ENSMUSG00000071713|Csf2rb, ENSMUSG00000071714|Csf2rb2	3		0	5	1.34164
GO:0048858	cell projection morphogenesis	Biological Process	ENSMUSG00000032482|Cspg5, ENSMUSG00000020689|Itgb3, ENSMUSG00000016664|Pacsin2	3	1435	5	28382	0.6	0.00119426	**	0.0270699	*	ENSMUSG00000020689|Itgb3, ENSMUSG00000016664|Pacsin2	2	ENSMUSG00000032482|Cspg5	1	5	1.34164
GO:0044319	wound healing, spreading of cells	Biological Process	ENSMUSG00000005087|Cd44, ENSMUSG00000050357|Carmil2, ENSMUSG00000074272|Ceacam1, ENSMUSG00000002233|Rhoc, ENSMUSG00000003534|Ddr1	5	1435	17	28382	0.2941	0.0012182	**	0.0272335	*	ENSMUSG00000005087|Cd44, ENSMUSG00000002233|Rhoc, ENSMUSG00000003534|Ddr1	3	ENSMUSG00000050357|Carmil2, ENSMUSG00000074272|Ceacam1	2	17	3.15296
GO:0008137	NADH dehydrogenase (ubiquinone) activity	Molecular Function	ENSMUSG00000064345|mt-Nd2, ENSMUSG00000065947|mt-Nd4l, ENSMUSG00000064363|mt-Nd4, ENSMUSG00000064367|mt-Nd5, ENSMUSG00000064360|mt-Nd3	5	1435	17	28382	0.2941	0.0012182	**	0.0272335	*		0	ENSMUSG00000064345|mt-Nd2, ENSMUSG00000065947|mt-Nd4l, ENSMUSG00000064363|mt-Nd4, ENSMUSG00000064367|mt-Nd5, ENSMUSG00000064360|mt-Nd3	5	17	0.727607
GO:0032695	negative regulation of interleukin-12 production	Biological Process	ENSMUSG00000040152|Thbs1, ENSMUSG00000042190|Cmklr1, ENSMUSG00000016529|Il10, ENSMUSG00000015316|Slamf1, ENSMUSG00000001348|Acp5	5	1435	17	28382	0.2941	0.0012182	**	0.0272335	*	ENSMUSG00000040152|Thbs1, ENSMUSG00000042190|Cmklr1, ENSMUSG00000016529|Il10, ENSMUSG00000001348|Acp5	4	ENSMUSG00000015316|Slamf1	1	17	3.63803
GO:0032700	negative regulation of interleukin-17 production	Biological Process	ENSMUSG00000020101|Vsir, ENSMUSG00000039005|Tlr4, ENSMUSG00000022488|Nckap1l, ENSMUSG00000021125|Arg2, ENSMUSG00000026983|Il36rn	5	1435	17	28382	0.2941	0.0012182	**	0.0272335	*	ENSMUSG00000020101|Vsir, ENSMUSG00000039005|Tlr4, ENSMUSG00000022488|Nckap1l, ENSMUSG00000021125|Arg2	4	ENSMUSG00000026983|Il36rn	1	16	2.5
GO:0005525	GTP binding	Molecular Function	ENSMUSG00000058672|Tubb2a, ENSMUSG00000045136|Tubb2b, ENSMUSG00000001473|Tubb6, ENSMUSG00000037820|Tgm2, ENSMUSG00000054435|Gimap4, ENSMUSG00000038387|Rras, ENSMUSG00000040265|Dnm3, ENSMUSG00000026083|Eif5b, ENSMUSG00000039264|Gimap3, ENSMUSG00000036752|Tubb4b, ENSMUSG00000028469|Npr2, ENSMUSG00000043931|Gimap7, ENSMUSG00000000486|Septin1, ENSMUSG00000020440|Arf5, ENSMUSG00000024143|Rhoq, ENSMUSG…	34	1435	385	28382	0.0883	0.00122171	**	0.0272335	*	ENSMUSG00000058672|Tubb2a, ENSMUSG00000045136|Tubb2b, ENSMUSG00000001473|Tubb6, ENSMUSG00000037820|Tgm2, ENSMUSG00000038387|Rras, ENSMUSG00000036752|Tubb4b, ENSMUSG00000020440|Arf5, ENSMUSG00000024143|Rhoq, ENSMUSG00000037601|Nme1, ENSMUSG00000019845|Tube1, ENSMUSG00000043157|Arl11, ENSMUSG00000019832|Rab32, ENSMUSG00000002233|Rhoc, ENSMUSG00000017144|Rnd3, ENSMUSG00000029518|Rab35, ENSMUSG000000…	25	ENSMUSG00000054435|Gimap4, ENSMUSG00000040265|Dnm3, ENSMUSG00000026083|Eif5b, ENSMUSG00000039264|Gimap3, ENSMUSG00000028469|Npr2, ENSMUSG00000043931|Gimap7, ENSMUSG00000000486|Septin1, ENSMUSG00000024697|Gna14, ENSMUSG00000022504|Ciita	9	369	15.3571
GO:0050776	regulation of immune response	Biological Process	ENSMUSG00000059089|Fcgr4, ENSMUSG00000058715|Fcer1g, ENSMUSG00000104213|Ighd, ENSMUSG00000044583|Tlr7, ENSMUSG00000030468|Siglecg, ENSMUSG00000020101|Vsir, ENSMUSG00000035914|Cd276, ENSMUSG00000005057|Sh2b2	8	1435	43	28382	0.186	0.00124722	**	0.0276195	*	ENSMUSG00000059089|Fcgr4, ENSMUSG00000058715|Fcer1g, ENSMUSG00000044583|Tlr7, ENSMUSG00000020101|Vsir, ENSMUSG00000035914|Cd276, ENSMUSG00000005057|Sh2b2	6	ENSMUSG00000104213|Ighd, ENSMUSG00000030468|Siglecg	2	43	3.50747
GO:0007163	establishment or maintenance of cell polarity	Biological Process	ENSMUSG00000050357|Carmil2, ENSMUSG00000029580|Actb, ENSMUSG00000002233|Rhoc, ENSMUSG00000017144|Rnd3, ENSMUSG00000001313|Rnd2, ENSMUSG00000074227|Spint2, ENSMUSG00000070047|Fat1, ENSMUSG00000020152|Actr2	8	1435	43	28382	0.186	0.00124722	**	0.0276195	*	ENSMUSG00000029580|Actb, ENSMUSG00000002233|Rhoc, ENSMUSG00000017144|Rnd3, ENSMUSG00000001313|Rnd2, ENSMUSG00000074227|Spint2, ENSMUSG00000070047|Fat1, ENSMUSG00000020152|Actr2	7	ENSMUSG00000050357|Carmil2	1	41	5.77843
GO:0071277	cellular response to calcium ion	Biological Process	ENSMUSG00000037035|Inhbb, ENSMUSG00000021190|Lgmn, ENSMUSG00000060063|Alox5ap, ENSMUSG00000030536|Iqgap1, ENSMUSG00000021250|Fos, ENSMUSG00000071076|Jund, ENSMUSG00000028785|Hpca, ENSMUSG00000063887|Nlgn1, ENSMUSG00000040322|Slc25a24, ENSMUSG00000029602|Rasal1, ENSMUSG00000052837|Junb, ENSMUSG00000057378|Ryr3	12	1435	86	28382	0.1395	0.00127327	**	0.0280725	*	ENSMUSG00000037035|Inhbb, ENSMUSG00000021190|Lgmn, ENSMUSG00000060063|Alox5ap, ENSMUSG00000030536|Iqgap1, ENSMUSG00000021250|Fos, ENSMUSG00000071076|Jund, ENSMUSG00000028785|Hpca, ENSMUSG00000040322|Slc25a24, ENSMUSG00000029602|Rasal1, ENSMUSG00000052837|Junb	10	ENSMUSG00000063887|Nlgn1, ENSMUSG00000057378|Ryr3	2	84	5.45545
GO:0019957	C-C chemokine binding	Molecular Function	ENSMUSG00000025804|Ccr1, ENSMUSG00000052336|Cx3cr1, ENSMUSG00000026180|Cxcr2, ENSMUSG00000079227|Ccr5, ENSMUSG00000049103|Ccr2, ENSMUSG00000048521|Cxcr6	6	1435	25	28382	0.24	0.00127602	**	0.0280725	*	ENSMUSG00000025804|Ccr1, ENSMUSG00000052336|Cx3cr1, ENSMUSG00000026180|Cxcr2, ENSMUSG00000079227|Ccr5, ENSMUSG00000049103|Ccr2	5	ENSMUSG00000048521|Cxcr6	1	25	3.4
GO:0001726	ruffle	Cellular Component	ENSMUSG00000023905|Tnfrsf12a, ENSMUSG00000027907|S100a11, ENSMUSG00000030536|Iqgap1, ENSMUSG00000050357|Carmil2, ENSMUSG00000032231|Anxa2, ENSMUSG00000021998|Lcp1, ENSMUSG00000004677|Myo9b, ENSMUSG00000039005|Tlr4, ENSMUSG00000061665|Cd2ap, ENSMUSG00000030447|Cyfip1, ENSMUSG00000005057|Sh2b2, ENSMUSG00000024620|Pdgfrb, ENSMUSG00000027331|Knstrn, ENSMUSG00000001025|S100a6	14	1435	110	28382	0.1273	0.00131042	**	0.0287354	*	ENSMUSG00000023905|Tnfrsf12a, ENSMUSG00000027907|S100a11, ENSMUSG00000030536|Iqgap1, ENSMUSG00000032231|Anxa2, ENSMUSG00000021998|Lcp1, ENSMUSG00000004677|Myo9b, ENSMUSG00000039005|Tlr4, ENSMUSG00000061665|Cd2ap, ENSMUSG00000030447|Cyfip1, ENSMUSG00000005057|Sh2b2, ENSMUSG00000024620|Pdgfrb, ENSMUSG00000027331|Knstrn, ENSMUSG00000001025|S100a6	13	ENSMUSG00000050357|Carmil2	1	109	9.86561
GO:0060079	excitatory postsynaptic potential	Biological Process	ENSMUSG00000022758|P2rx6, ENSMUSG00000045730|Adrb2, ENSMUSG00000048482|Bdnf, ENSMUSG00000024268|Celf4, ENSMUSG00000005950|P2rx5, ENSMUSG00000071424|Grid2, ENSMUSG00000043895|S1pr2, ENSMUSG00000059003|Grin2a, ENSMUSG00000029468|P2rx7, ENSMUSG00000029470|P2rx4	10	1435	64	28382	0.1562	0.00132397	**	0.0287538	*	ENSMUSG00000045730|Adrb2, ENSMUSG00000005950|P2rx5, ENSMUSG00000043895|S1pr2, ENSMUSG00000029468|P2rx7, ENSMUSG00000029470|P2rx4	5	ENSMUSG00000022758|P2rx6, ENSMUSG00000048482|Bdnf, ENSMUSG00000024268|Celf4, ENSMUSG00000071424|Grid2, ENSMUSG00000059003|Grin2a	5	55	1.07872
GO:0030133	transport vesicle	Cellular Component	ENSMUSG00000026417|Pigr, ENSMUSG00000028581|Laptm5, ENSMUSG00000079592|C1qtnf5, ENSMUSG00000074272|Ceacam1, ENSMUSG00000061601|Pclo, ENSMUSG00000049969|Plekhf2, ENSMUSG00000025582|Nptx1, ENSMUSG00000036622|Atp13a2, ENSMUSG00000040188|Scamp2, ENSMUSG00000037852|Cpe, ENSMUSG00000052459|Atp6v1a	11	1435	75	28382	0.1467	0.00132408	**	0.0287538	*	ENSMUSG00000028581|Laptm5, ENSMUSG00000079592|C1qtnf5, ENSMUSG00000049969|Plekhf2, ENSMUSG00000036622|Atp13a2, ENSMUSG00000040188|Scamp2, ENSMUSG00000037852|Cpe, ENSMUSG00000052459|Atp6v1a	7	ENSMUSG00000026417|Pigr, ENSMUSG00000074272|Ceacam1, ENSMUSG00000061601|Pclo, ENSMUSG00000025582|Nptx1	4	72	5.3033
GO:0019233	sensory perception of pain	Biological Process	ENSMUSG00000035385|Ccl2, ENSMUSG00000027859|Ngf, ENSMUSG00000026981|Il1rn, ENSMUSG00000027820|Mme, ENSMUSG00000025905|Oprk1, ENSMUSG00000059003|Grin2a, ENSMUSG00000029468|P2rx7, ENSMUSG00000049103|Ccr2, ENSMUSG00000063065|Mapk3, ENSMUSG00000029470|P2rx4, ENSMUSG00000004113|Cacna1b	11	1435	75	28382	0.1467	0.00132408	**	0.0287538	*	ENSMUSG00000035385|Ccl2, ENSMUSG00000027859|Ngf, ENSMUSG00000026981|Il1rn, ENSMUSG00000029468|P2rx7, ENSMUSG00000049103|Ccr2, ENSMUSG00000063065|Mapk3, ENSMUSG00000029470|P2rx4, ENSMUSG00000004113|Cacna1b	8	ENSMUSG00000027820|Mme, ENSMUSG00000025905|Oprk1, ENSMUSG00000059003|Grin2a	3	69	4.69505
GO:0110165	cellular anatomical entity	Cellular Component	ENSMUSG00000031538|Plat, ENSMUSG00000015090|Ptgds, ENSMUSG00000039809|Gabbr2, ENSMUSG00000021190|Lgmn, ENSMUSG00000035699|Slc51a, ENSMUSG00000022436|Sh3bp1, ENSMUSG00000022758|P2rx6, ENSMUSG00000062991|Nrg1, ENSMUSG00000065947|mt-Nd4l, ENSMUSG00000050357|Carmil2, ENSMUSG00000040152|Thbs1, ENSMUSG00000031503|Col4a2, ENSMUSG00000028581|Laptm5, ENSMUSG00000030659|Nucb2, ENSMUSG00000040722|Scamp5, EN…	36	1435	417	28382	0.0863	0.00133244	**	0.0288424	*	ENSMUSG00000031538|Plat, ENSMUSG00000021190|Lgmn, ENSMUSG00000035699|Slc51a, ENSMUSG00000022436|Sh3bp1, ENSMUSG00000062991|Nrg1, ENSMUSG00000040152|Thbs1, ENSMUSG00000031503|Col4a2, ENSMUSG00000028581|Laptm5, ENSMUSG00000030659|Nucb2, ENSMUSG00000040722|Scamp5, ENSMUSG00000005950|P2rx5, ENSMUSG00000029468|P2rx7, ENSMUSG00000027506|Tpd52, ENSMUSG00000032330|Cox7a2, ENSMUSG00000026012|Cd28, ENSMUSG…	25	ENSMUSG00000015090|Ptgds, ENSMUSG00000039809|Gabbr2, ENSMUSG00000022758|P2rx6, ENSMUSG00000065947|mt-Nd4l, ENSMUSG00000050357|Carmil2, ENSMUSG00000021057|Akap5, ENSMUSG00000024411|Aqp4, ENSMUSG00000061601|Pclo, ENSMUSG00000031558|Slit2, ENSMUSG00000021730|Hcn1, ENSMUSG00000044322|Dsc1	11	398	12.8822
GO:0030280	structural constituent of skin epidermis	Molecular Function	ENSMUSG00000049382|Krt8, ENSMUSG00000044294|Krt84, ENSMUSG00000050359|Sprr1a, ENSMUSG00000058354|Krt6a, ENSMUSG00000019761|Krt10, ENSMUSG00000046834|Krt1, ENSMUSG00000022986|Krt75	7	1435	34	28382	0.2059	0.00134454	**	0.0290111	*	ENSMUSG00000049382|Krt8, ENSMUSG00000050359|Sprr1a	2	ENSMUSG00000044294|Krt84, ENSMUSG00000058354|Krt6a, ENSMUSG00000019761|Krt10, ENSMUSG00000046834|Krt1, ENSMUSG00000022986|Krt75	5	29	-1.29987
GO:0120162	positive regulation of cold-induced thermogenesis	Biological Process	ENSMUSG00000038754|Elovl3, ENSMUSG00000026822|Lcn2, ENSMUSG00000033871|Ppargc1b, ENSMUSG00000045730|Adrb2, ENSMUSG00000037071|Scd1, ENSMUSG00000062515|Fabp4, ENSMUSG00000038205|Prkab2, ENSMUSG00000042190|Cmklr1, ENSMUSG00000035069|Oma1, ENSMUSG00000030748|Il4ra, ENSMUSG00000049103|Ccr2, ENSMUSG00000028766|Alpl	12	1435	87	28382	0.1379	0.0014103	**	0.0303326	*	ENSMUSG00000026822|Lcn2, ENSMUSG00000045730|Adrb2, ENSMUSG00000062515|Fabp4, ENSMUSG00000038205|Prkab2, ENSMUSG00000042190|Cmklr1, ENSMUSG00000035069|Oma1, ENSMUSG00000030748|Il4ra, ENSMUSG00000049103|Ccr2, ENSMUSG00000028766|Alpl	9	ENSMUSG00000038754|Elovl3, ENSMUSG00000033871|Ppargc1b, ENSMUSG00000037071|Scd1	3	85	6.61638
GO:0035914	skeletal muscle cell differentiation	Biological Process	ENSMUSG00000014030|Pax5, ENSMUSG00000026628|Atf3, ENSMUSG00000038418|Egr1, ENSMUSG00000021250|Fos, ENSMUSG00000063632|Sox11, ENSMUSG00000022346|Myc, ENSMUSG00000025172|Ankrd2, ENSMUSG00000020423|Btg2, ENSMUSG00000023034|Nr4a1	9	1435	54	28382	0.1667	0.00142963	**	0.0306504	*	ENSMUSG00000026628|Atf3, ENSMUSG00000038418|Egr1, ENSMUSG00000021250|Fos, ENSMUSG00000022346|Myc, ENSMUSG00000020423|Btg2, ENSMUSG00000023034|Nr4a1	6	ENSMUSG00000014030|Pax5, ENSMUSG00000063632|Sox11, ENSMUSG00000025172|Ankrd2	3	50	4.38406
GO:0043195	terminal bouton	Cellular Component	ENSMUSG00000048482|Bdnf, ENSMUSG00000004849|Ap1s1, ENSMUSG00000061601|Pclo, ENSMUSG00000029193|Cckar, ENSMUSG00000056553|Ptprn2, ENSMUSG00000059003|Grin2a, ENSMUSG00000029468|P2rx7, ENSMUSG00000030447|Cyfip1, ENSMUSG00000028222|Calb1, ENSMUSG00000029470|P2rx4, ENSMUSG00000029819|Npy	11	1435	76	28382	0.1447	0.00147868	**	0.0315014	*	ENSMUSG00000004849|Ap1s1, ENSMUSG00000029468|P2rx7, ENSMUSG00000030447|Cyfip1, ENSMUSG00000029470|P2rx4, ENSMUSG00000029819|Npy	5	ENSMUSG00000048482|Bdnf, ENSMUSG00000061601|Pclo, ENSMUSG00000029193|Cckar, ENSMUSG00000056553|Ptprn2, ENSMUSG00000059003|Grin2a, ENSMUSG00000028222|Calb1	6	65	2.48069
GO:0008092	cytoskeletal protein binding	Molecular Function	ENSMUSG00000032231|Anxa2, ENSMUSG00000049122|Frmd3, ENSMUSG00000031636|Pdlim3, ENSMUSG00000038764|Ptpn3, ENSMUSG00000054640|Slc8a1, ENSMUSG00000052727|Map1b, ENSMUSG00000016664|Pacsin2, ENSMUSG00000003518|Dusp3, ENSMUSG00000032366|Tpm1, ENSMUSG00000020152|Actr2, ENSMUSG00000026509|Capn2	11	1435	76	28382	0.1447	0.00147868	**	0.0315014	*	ENSMUSG00000032231|Anxa2, ENSMUSG00000038764|Ptpn3, ENSMUSG00000054640|Slc8a1, ENSMUSG00000016664|Pacsin2, ENSMUSG00000003518|Dusp3, ENSMUSG00000032366|Tpm1, ENSMUSG00000020152|Actr2, ENSMUSG00000026509|Capn2	8	ENSMUSG00000049122|Frmd3, ENSMUSG00000031636|Pdlim3, ENSMUSG00000052727|Map1b	3	76	6.19422
GO:0051592	response to calcium ion	Biological Process	ENSMUSG00000021313|Ryr2, ENSMUSG00000027762|Sucnr1, ENSMUSG00000027857|Tshb, ENSMUSG00000027712|Anxa5, ENSMUSG00000064370|mt-Cytb, ENSMUSG00000040152|Thbs1, ENSMUSG00000005950|P2rx5, ENSMUSG00000029468|P2rx7, ENSMUSG00000021730|Hcn1, ENSMUSG00000027716|Trpc3	10	1435	65	28382	0.1538	0.00149499	**	0.0317484	*	ENSMUSG00000027712|Anxa5, ENSMUSG00000040152|Thbs1, ENSMUSG00000005950|P2rx5, ENSMUSG00000029468|P2rx7, ENSMUSG00000027716|Trpc3	5	ENSMUSG00000021313|Ryr2, ENSMUSG00000027762|Sucnr1, ENSMUSG00000027857|Tshb, ENSMUSG00000064370|mt-Cytb, ENSMUSG00000021730|Hcn1	5	64	5.25
GO:0071456	cellular response to hypoxia	Biological Process	ENSMUSG00000028063|Lmna, ENSMUSG00000045730|Adrb2, ENSMUSG00000021250|Fos, ENSMUSG00000071076|Jund, ENSMUSG00000015340|Cybb, ENSMUSG00000028435|Aqp3, ENSMUSG00000025473|Adam8, ENSMUSG00000049265|Kcnk3, ENSMUSG00000043421|Hilpda, ENSMUSG00000022346|Myc, ENSMUSG00000054640|Slc8a1, ENSMUSG00000025586|Cpeb1, ENSMUSG00000015839|Nfe2l2, ENSMUSG00000031490|Eif4ebp1, ENSMUSG00000037624|Kcnk2	15	1435	124	28382	0.121	0.00151003	**	0.031967	*	ENSMUSG00000028063|Lmna, ENSMUSG00000045730|Adrb2, ENSMUSG00000021250|Fos, ENSMUSG00000071076|Jund, ENSMUSG00000015340|Cybb, ENSMUSG00000025473|Adam8, ENSMUSG00000043421|Hilpda, ENSMUSG00000022346|Myc, ENSMUSG00000054640|Slc8a1, ENSMUSG00000025586|Cpeb1, ENSMUSG00000015839|Nfe2l2, ENSMUSG00000031490|Eif4ebp1	12	ENSMUSG00000028435|Aqp3, ENSMUSG00000049265|Kcnk3, ENSMUSG00000037624|Kcnk2	3	123	7.66419
GO:1902600	proton transmembrane transport	Biological Process	ENSMUSG00000026177|Slc11a1, ENSMUSG00000031633|Slc25a4, ENSMUSG00000064356|mt-Atp8, ENSMUSG00000064357|mt-Atp6, ENSMUSG00000019302|Atp6v0a1, ENSMUSG00000064358|mt-Co3, ENSMUSG00000064354|mt-Co2, ENSMUSG00000064351|mt-Co1, ENSMUSG00000033161|Atp1a1, ENSMUSG00000020566|Atp6v1c2, ENSMUSG00000004285|Atp6v1f, ENSMUSG00000024121|Atp6v0c, ENSMUSG00000052459|Atp6v1a	13	1435	100	28382	0.13	0.00158173	**	0.033087	*	ENSMUSG00000026177|Slc11a1, ENSMUSG00000031633|Slc25a4, ENSMUSG00000019302|Atp6v0a1, ENSMUSG00000033161|Atp1a1, ENSMUSG00000004285|Atp6v1f, ENSMUSG00000024121|Atp6v0c, ENSMUSG00000052459|Atp6v1a	7	ENSMUSG00000064356|mt-Atp8, ENSMUSG00000064357|mt-Atp6, ENSMUSG00000064358|mt-Co3, ENSMUSG00000064354|mt-Co2, ENSMUSG00000064351|mt-Co1, ENSMUSG00000020566|Atp6v1c2	6	94	6.49795
GO:0016209	antioxidant activity	Molecular Function	ENSMUSG00000032802|Srxn1, ENSMUSG00000031722|Hp, ENSMUSG00000024953|Prdx5, ENSMUSG00000032080|Apoa4, ENSMUSG00000041571|Selenow, ENSMUSG00000028211|Trp53inp1	6	1435	26	28382	0.2308	0.00158857	**	0.033087	*	ENSMUSG00000032802|Srxn1, ENSMUSG00000031722|Hp, ENSMUSG00000024953|Prdx5, ENSMUSG00000032080|Apoa4, ENSMUSG00000041571|Selenow, ENSMUSG00000028211|Trp53inp1	6		0	26	5.09902
GO:0032585	multivesicular body membrane	Cellular Component	ENSMUSG00000025351|Cd63, ENSMUSG00000004843|Chmp2b, ENSMUSG00000027536|Chmp4c, ENSMUSG00000000743|Chmp1a, ENSMUSG00000036622|Atp13a2, ENSMUSG00000022257|Laptm4b	6	1435	26	28382	0.2308	0.00158857	**	0.033087	*	ENSMUSG00000025351|Cd63, ENSMUSG00000004843|Chmp2b, ENSMUSG00000027536|Chmp4c, ENSMUSG00000000743|Chmp1a, ENSMUSG00000036622|Atp13a2, ENSMUSG00000022257|Laptm4b	6		0	26	4.70679
GO:0050860	negative regulation of T cell receptor signaling pathway	Biological Process	ENSMUSG00000042345|Ubash3a, ENSMUSG00000112148|Lilrb4a, ENSMUSG00000112023|Lilrb4b, ENSMUSG00000028581|Laptm5, ENSMUSG00000074272|Ceacam1, ENSMUSG00000003518|Dusp3	6	1435	26	28382	0.2308	0.00158857	**	0.033087	*	ENSMUSG00000112148|Lilrb4a, ENSMUSG00000112023|Lilrb4b, ENSMUSG00000028581|Laptm5, ENSMUSG00000003518|Dusp3	4	ENSMUSG00000042345|Ubash3a, ENSMUSG00000074272|Ceacam1	2	25	3.8
GO:0051791	medium-chain fatty acid metabolic process	Biological Process	ENSMUSG00000056973|Ces1d, ENSMUSG00000078964|Ces1b, ENSMUSG00000057400|Ces1c, ENSMUSG00000061959|Ces1e	4	1435	11	28382	0.3636	0.00161255	**	0.033087	*		0	ENSMUSG00000056973|Ces1d, ENSMUSG00000078964|Ces1b, ENSMUSG00000057400|Ces1c, ENSMUSG00000061959|Ces1e	4	11	-0.301511
GO:0070573	metallodipeptidase activity	Molecular Function	ENSMUSG00000024644|Cndp2, ENSMUSG00000054693|Adam10, ENSMUSG00000053687|Dpep2, ENSMUSG00000031898|Dpep3	4	1435	11	28382	0.3636	0.00161255	**	0.033087	*	ENSMUSG00000024644|Cndp2, ENSMUSG00000054693|Adam10, ENSMUSG00000053687|Dpep2, ENSMUSG00000031898|Dpep3	4		0	11	3.31662
GO:0002237	response to molecule of bacterial origin	Biological Process	ENSMUSG00000051439|Cd14, ENSMUSG00000047139|Cd24a, ENSMUSG00000019850|Tnfaip3, ENSMUSG00000016529|Il10	4	1435	11	28382	0.3636	0.00161255	**	0.033087	*	ENSMUSG00000051439|Cd14, ENSMUSG00000047139|Cd24a, ENSMUSG00000019850|Tnfaip3, ENSMUSG00000016529|Il10	4		0	11	3.31662
GO:0034115	negative regulation of heterotypic cell-cell adhesion	Biological Process	ENSMUSG00000026981|Il1rn, ENSMUSG00000019850|Tnfaip3, ENSMUSG00000001034|Mapk7, ENSMUSG00000016529|Il10	4	1435	11	28382	0.3636	0.00161255	**	0.033087	*	ENSMUSG00000026981|Il1rn, ENSMUSG00000019850|Tnfaip3, ENSMUSG00000001034|Mapk7, ENSMUSG00000016529|Il10	4		0	11	2.7136
GO:1901731	positive regulation of platelet aggregation	Biological Process	ENSMUSG00000029163|Emilin1, ENSMUSG00000024053|Emilin2, ENSMUSG00000025746|Il6, ENSMUSG00000038235|F11r	4	1435	11	28382	0.3636	0.00161255	**	0.033087	*	ENSMUSG00000029163|Emilin1, ENSMUSG00000024053|Emilin2, ENSMUSG00000038235|F11r	3	ENSMUSG00000025746|Il6	1	11	1.20605
GO:0050778	positive regulation of immune response	Biological Process	ENSMUSG00000029656|C8b, ENSMUSG00000058715|Fcer1g, ENSMUSG00000026117|Zap70, ENSMUSG00000001128|Cfp, ENSMUSG00000020641|Rsad2	5	1435	18	28382	0.2778	0.001617	**	0.033087	*	ENSMUSG00000058715|Fcer1g, ENSMUSG00000001128|Cfp, ENSMUSG00000020641|Rsad2	3	ENSMUSG00000029656|C8b, ENSMUSG00000026117|Zap70	2	17	1.94029
GO:0048566	embryonic digestive tract development	Biological Process	ENSMUSG00000032327|Stra6, ENSMUSG00000021974|Fgf9, ENSMUSG00000019982|Myb, ENSMUSG00000024247|Pkdcc, ENSMUSG00000013584|Aldh1a2	5	1435	18	28382	0.2778	0.001617	**	0.033087	*	ENSMUSG00000024247|Pkdcc, ENSMUSG00000013584|Aldh1a2	2	ENSMUSG00000032327|Stra6, ENSMUSG00000021974|Fgf9, ENSMUSG00000019982|Myb	3	18	1.88562
GO:0017124	SH3 domain binding	Molecular Function	ENSMUSG00000054693|Adam10, ENSMUSG00000022436|Sh3bp1, ENSMUSG00000015950|Ncf1, ENSMUSG00000032369|Plscr1, ENSMUSG00000037902|Sirpa, ENSMUSG00000006519|Cyba, ENSMUSG00000018411|Mapt, ENSMUSG00000021057|Akap5, ENSMUSG00000032093|Cd3e, ENSMUSG00000042228|Lyn, ENSMUSG00000023805|Synj2, ENSMUSG00000061665|Cd2ap, ENSMUSG00000086040|Wipf3, ENSMUSG00000054555|Adam12, ENSMUSG00000026288|Inpp5d	15	1435	125	28382	0.12	0.00163744	**	0.0334038	*	ENSMUSG00000054693|Adam10, ENSMUSG00000022436|Sh3bp1, ENSMUSG00000015950|Ncf1, ENSMUSG00000032369|Plscr1, ENSMUSG00000037902|Sirpa, ENSMUSG00000006519|Cyba, ENSMUSG00000042228|Lyn, ENSMUSG00000023805|Synj2, ENSMUSG00000061665|Cd2ap, ENSMUSG00000086040|Wipf3, ENSMUSG00000054555|Adam12, ENSMUSG00000026288|Inpp5d	12	ENSMUSG00000018411|Mapt, ENSMUSG00000021057|Akap5, ENSMUSG00000032093|Cd3e	3	125	9.03371
GO:0043409	negative regulation of MAPK cascade	Biological Process	ENSMUSG00000038745|Nlrp6, ENSMUSG00000112148|Lilrb4a, ENSMUSG00000112023|Lilrb4b, ENSMUSG00000031429|Psmd10, ENSMUSG00000019960|Dusp6, ENSMUSG00000029468|P2rx7, ENSMUSG00000003518|Dusp3, ENSMUSG00000030203|Dusp16	8	1435	45	28382	0.1778	0.00169551	**	0.0344839	*	ENSMUSG00000112148|Lilrb4a, ENSMUSG00000112023|Lilrb4b, ENSMUSG00000031429|Psmd10, ENSMUSG00000019960|Dusp6, ENSMUSG00000029468|P2rx7, ENSMUSG00000003518|Dusp3, ENSMUSG00000030203|Dusp16	7	ENSMUSG00000038745|Nlrp6	1	45	5.81378
GO:0042383	sarcolemma	Cellular Component	ENSMUSG00000049382|Krt8, ENSMUSG00000040136|Abcc8, ENSMUSG00000027962|Vcam1, ENSMUSG00000045730|Adrb2, ENSMUSG00000021313|Ryr2, ENSMUSG00000027712|Anxa5, ENSMUSG00000032231|Anxa2, ENSMUSG00000021939|Ctsb, ENSMUSG00000024411|Aqp4, ENSMUSG00000030554|Synm, ENSMUSG00000033161|Atp1a1, ENSMUSG00000054640|Slc8a1, ENSMUSG00000024302|Dtna, ENSMUSG00000054477|Kcnn2, ENSMUSG00000061603|Akap6, ENSMUSG000000…	16	1435	139	28382	0.1151	0.00180831	**	0.0366673	*	ENSMUSG00000049382|Krt8, ENSMUSG00000027962|Vcam1, ENSMUSG00000045730|Adrb2, ENSMUSG00000027712|Anxa5, ENSMUSG00000032231|Anxa2, ENSMUSG00000021939|Ctsb, ENSMUSG00000033161|Atp1a1, ENSMUSG00000054640|Slc8a1	8	ENSMUSG00000040136|Abcc8, ENSMUSG00000021313|Ryr2, ENSMUSG00000024411|Aqp4, ENSMUSG00000030554|Synm, ENSMUSG00000024302|Dtna, ENSMUSG00000054477|Kcnn2, ENSMUSG00000061603|Akap6, ENSMUSG00000057378|Ryr3	8	138	7.06543
GO:0001819	positive regulation of cytokine production	Biological Process	ENSMUSG00000051439|Cd14, ENSMUSG00000026177|Slc11a1, ENSMUSG00000032021|Crtam, ENSMUSG00000044583|Tlr7, ENSMUSG00000058099|Nfam1, ENSMUSG00000040722|Scamp5, ENSMUSG00000043421|Hilpda, ENSMUSG00000016529|Il10, ENSMUSG00000028874|Fgr, ENSMUSG00000030142|Clec4e, ENSMUSG00000039005|Tlr4	11	1435	78	28382	0.141	0.00183227	**	0.0370417	*	ENSMUSG00000051439|Cd14, ENSMUSG00000026177|Slc11a1, ENSMUSG00000044583|Tlr7, ENSMUSG00000058099|Nfam1, ENSMUSG00000040722|Scamp5, ENSMUSG00000043421|Hilpda, ENSMUSG00000016529|Il10, ENSMUSG00000028874|Fgr, ENSMUSG00000030142|Clec4e, ENSMUSG00000039005|Tlr4	10	ENSMUSG00000032021|Crtam	1	77	6.49575
GO:0009725	response to hormone	Biological Process	ENSMUSG00000055737|Ghr, ENSMUSG00000032350|Gclc, ENSMUSG00000029084|Cd38, ENSMUSG00000064370|mt-Cytb, ENSMUSG00000064360|mt-Nd3, ENSMUSG00000000957|Mmp14, ENSMUSG00000042228|Lyn, ENSMUSG00000015653|Steap2, ENSMUSG00000001131|Timp1, ENSMUSG00000025355|Mmp19	10	1435	67	28382	0.1493	0.00189078	**	0.0381099	*	ENSMUSG00000032350|Gclc, ENSMUSG00000029084|Cd38, ENSMUSG00000000957|Mmp14, ENSMUSG00000042228|Lyn, ENSMUSG00000015653|Steap2, ENSMUSG00000001131|Timp1, ENSMUSG00000025355|Mmp19	7	ENSMUSG00000055737|Ghr, ENSMUSG00000064370|mt-Cytb, ENSMUSG00000064360|mt-Nd3	3	64	4.75
GO:0070330	aromatase activity	Molecular Function	ENSMUSG00000042248|Cyp2c37, ENSMUSG00000067225|Cyp2c54, ENSMUSG00000054827|Cyp2c50, ENSMUSG00000003053|Cyp2c29, ENSMUSG00000025479|Cyp2e1, ENSMUSG00000032310|Cyp1a2, ENSMUSG00000032808|Cyp2c38	7	1435	36	28382	0.1944	0.00191044	**	0.0382771	*		0	ENSMUSG00000042248|Cyp2c37, ENSMUSG00000067225|Cyp2c54, ENSMUSG00000054827|Cyp2c50, ENSMUSG00000003053|Cyp2c29, ENSMUSG00000025479|Cyp2e1, ENSMUSG00000032310|Cyp1a2, ENSMUSG00000032808|Cyp2c38	7	34	-0.171499
GO:0002548	monocyte chemotaxis	Biological Process	ENSMUSG00000019122|Ccl9, ENSMUSG00000035385|Ccl2, ENSMUSG00000018927|Ccl6, ENSMUSG00000018930|Ccl4, ENSMUSG00000050335|Lgals3, ENSMUSG00000035352|Ccl12, ENSMUSG00000049103|Ccr2	7	1435	36	28382	0.1944	0.00191044	**	0.0382771	*	ENSMUSG00000019122|Ccl9, ENSMUSG00000035385|Ccl2, ENSMUSG00000018927|Ccl6, ENSMUSG00000018930|Ccl4, ENSMUSG00000050335|Lgals3, ENSMUSG00000035352|Ccl12, ENSMUSG00000049103|Ccr2	7		0	34	3.94447
GO:0030414	peptidase inhibitor activity	Molecular Function	ENSMUSG00000072849|Serpina1e, ENSMUSG00000059908|Mug1, ENSMUSG00000071177|Serpina1d, ENSMUSG00000005054|Cstb, ENSMUSG00000024503|Spink1, ENSMUSG00000027859|Ngf, ENSMUSG00000049130|C5ar1, ENSMUSG00000041567|Serpina12, ENSMUSG00000017002|Slpi, ENSMUSG00000031387|Renbp, ENSMUSG00000047228|A2ml1, ENSMUSG00000001131|Timp1, ENSMUSG00000074227|Spint2, ENSMUSG00000027447|Cst3, ENSMUSG00000021585|Cast	15	1435	127	28382	0.1181	0.00191932	**	0.0383408	*	ENSMUSG00000005054|Cstb, ENSMUSG00000024503|Spink1, ENSMUSG00000027859|Ngf, ENSMUSG00000049130|C5ar1, ENSMUSG00000041567|Serpina12, ENSMUSG00000017002|Slpi, ENSMUSG00000031387|Renbp, ENSMUSG00000047228|A2ml1, ENSMUSG00000001131|Timp1, ENSMUSG00000074227|Spint2, ENSMUSG00000027447|Cst3, ENSMUSG00000021585|Cast	12	ENSMUSG00000072849|Serpina1e, ENSMUSG00000059908|Mug1, ENSMUSG00000071177|Serpina1d	3	107	4.44699
GO:0044344	cellular response to fibroblast growth factor stimulus	Biological Process	ENSMUSG00000005087|Cd44, ENSMUSG00000032350|Gclc, ENSMUSG00000030536|Iqgap1, ENSMUSG00000022346|Myc, ENSMUSG00000023034|Nr4a1, ENSMUSG00000010051|Hyal1	6	1435	27	28382	0.2222	0.00195602	**	0.0388435	*	ENSMUSG00000005087|Cd44, ENSMUSG00000032350|Gclc, ENSMUSG00000030536|Iqgap1, ENSMUSG00000022346|Myc, ENSMUSG00000023034|Nr4a1	5	ENSMUSG00000010051|Hyal1	1	27	4.42635
GO:0001774	microglial cell activation	Biological Process	ENSMUSG00000023992|Trem2, ENSMUSG00000036887|C1qa, ENSMUSG00000020009|Ifngr1, ENSMUSG00000049130|C5ar1, ENSMUSG00000052336|Cx3cr1, ENSMUSG00000039005|Tlr4	6	1435	27	28382	0.2222	0.00195602	**	0.0388435	*	ENSMUSG00000023992|Trem2, ENSMUSG00000036887|C1qa, ENSMUSG00000020009|Ifngr1, ENSMUSG00000049130|C5ar1, ENSMUSG00000052336|Cx3cr1, ENSMUSG00000039005|Tlr4	6		0	27	4.6188
GO:0001784	phosphotyrosine residue binding	Molecular Function	ENSMUSG00000026117|Zap70, ENSMUSG00000000409|Lck, ENSMUSG00000018293|Pfn1, ENSMUSG00000055980|Irs1, ENSMUSG00000038764|Ptpn3, ENSMUSG00000028874|Fgr, ENSMUSG00000021448|Shc3, ENSMUSG00000063065|Mapk3	8	1435	46	28382	0.1739	0.00196288	**	0.038865	*	ENSMUSG00000018293|Pfn1, ENSMUSG00000038764|Ptpn3, ENSMUSG00000028874|Fgr, ENSMUSG00000063065|Mapk3	4	ENSMUSG00000026117|Zap70, ENSMUSG00000000409|Lck, ENSMUSG00000055980|Irs1, ENSMUSG00000021448|Shc3	4	45	5.51563
GO:0032991	protein-containing complex	Cellular Component	ENSMUSG00000057037|Cfhr1, ENSMUSG00000032327|Stra6, ENSMUSG00000023043|Krt18, ENSMUSG00000025351|Cd63, ENSMUSG00000026473|Glul, ENSMUSG00000030382|Slc27a5, ENSMUSG00000035699|Slc51a, ENSMUSG00000030724|Cd19, ENSMUSG00000060591|Ifitm2, ENSMUSG00000006398|Cdc20, ENSMUSG00000030536|Iqgap1, ENSMUSG00000021313|Ryr2, ENSMUSG00000061393|Acvr2b, ENSMUSG00000071076|Jund, ENSMUSG00000064370|mt-Cytb, ENSMUS…	65	1435	890	28382	0.073	0.0019811	**	0.0391108	*	ENSMUSG00000023043|Krt18, ENSMUSG00000025351|Cd63, ENSMUSG00000035699|Slc51a, ENSMUSG00000060591|Ifitm2, ENSMUSG00000006398|Cdc20, ENSMUSG00000030536|Iqgap1, ENSMUSG00000071076|Jund, ENSMUSG00000032231|Anxa2, ENSMUSG00000030342|Cd9, ENSMUSG00000028581|Laptm5, ENSMUSG00000075706|Gpx4, ENSMUSG00000054428|Atpif1, ENSMUSG00000026542|Apcs, ENSMUSG00000025492|Ifitm3, ENSMUSG00000029580|Actb, ENSMUSG000…	47	ENSMUSG00000057037|Cfhr1, ENSMUSG00000032327|Stra6, ENSMUSG00000026473|Glul, ENSMUSG00000030382|Slc27a5, ENSMUSG00000030724|Cd19, ENSMUSG00000021313|Ryr2, ENSMUSG00000061393|Acvr2b, ENSMUSG00000064370|mt-Cytb, ENSMUSG00000069324|Gm5096, ENSMUSG00000021057|Akap5, ENSMUSG00000024411|Aqp4, ENSMUSG00000026950|Neb, ENSMUSG00000090145|Ugt1a6b, ENSMUSG00000024302|Dtna, ENSMUSG00000066392|Nrxn3, ENSMUSG0…	18	854	23.8508
GO:0009615	response to virus	Biological Process	ENSMUSG00000026822|Lcn2, ENSMUSG00000033777|Tlr13, ENSMUSG00000060591|Ifitm2, ENSMUSG00000007659|Bcl2l1, ENSMUSG00000041827|Oasl1, ENSMUSG00000004849|Ap1s1, ENSMUSG00000036091|Hyal3, ENSMUSG00000025492|Ifitm3, ENSMUSG00000020641|Rsad2, ENSMUSG00000032661|Oas3, ENSMUSG00000060126|Tpt1, ENSMUSG00000053175|Bcl3, ENSMUSG00000010051|Hyal1	13	1435	103	28382	0.1262	0.00207173	**	0.0407803	*	ENSMUSG00000026822|Lcn2, ENSMUSG00000033777|Tlr13, ENSMUSG00000060591|Ifitm2, ENSMUSG00000007659|Bcl2l1, ENSMUSG00000041827|Oasl1, ENSMUSG00000004849|Ap1s1, ENSMUSG00000025492|Ifitm3, ENSMUSG00000020641|Rsad2, ENSMUSG00000032661|Oas3, ENSMUSG00000060126|Tpt1, ENSMUSG00000053175|Bcl3	11	ENSMUSG00000036091|Hyal3, ENSMUSG00000010051|Hyal1	2	101	8.55732
GO:0043295	glutathione binding	Molecular Function	ENSMUSG00000074183|Gsta1, ENSMUSG00000074179|Gsta5, ENSMUSG00000057933|Gsta2, ENSMUSG00000027890|Gstm4, ENSMUSG00000031584|Gsr	5	1435	19	28382	0.2632	0.00210389	**	0.0411726	*	ENSMUSG00000074183|Gsta1, ENSMUSG00000074179|Gsta5, ENSMUSG00000057933|Gsta2, ENSMUSG00000027890|Gstm4, ENSMUSG00000031584|Gsr	5		0	19	4.3589
GO:1901741	positive regulation of myoblast fusion	Biological Process	ENSMUSG00000038508|Gdf15, ENSMUSG00000040747|Cd53, ENSMUSG00000030748|Il4ra, ENSMUSG00000024772|Ehd1, ENSMUSG00000026509|Capn2	5	1435	19	28382	0.2632	0.00210389	**	0.0411726	*	ENSMUSG00000038508|Gdf15, ENSMUSG00000040747|Cd53, ENSMUSG00000030748|Il4ra, ENSMUSG00000024772|Ehd1, ENSMUSG00000026509|Capn2	5		0	18	3.77124
GO:0010008	endosome membrane	Cellular Component	ENSMUSG00000025351|Cd63, ENSMUSG00000033777|Tlr13, ENSMUSG00000026177|Slc11a1, ENSMUSG00000018774|Cd68, ENSMUSG00000024197|Plin3, ENSMUSG00000044583|Tlr7, ENSMUSG00000024411|Aqp4, ENSMUSG00000071715|Ncf4, ENSMUSG00000007891|Ctsd, ENSMUSG00000034247|Plekhm1, ENSMUSG00000026389|Steap3, ENSMUSG00000004530|Coro1c, ENSMUSG00000015653|Steap2, ENSMUSG00000016664|Pacsin2, ENSMUSG00000029518|Rab35, ENSMUS…	21	1435	209	28382	0.1005	0.00219577	**	0.0428462	*	ENSMUSG00000025351|Cd63, ENSMUSG00000033777|Tlr13, ENSMUSG00000026177|Slc11a1, ENSMUSG00000018774|Cd68, ENSMUSG00000024197|Plin3, ENSMUSG00000044583|Tlr7, ENSMUSG00000071715|Ncf4, ENSMUSG00000007891|Ctsd, ENSMUSG00000034247|Plekhm1, ENSMUSG00000026389|Steap3, ENSMUSG00000004530|Coro1c, ENSMUSG00000015653|Steap2, ENSMUSG00000016664|Pacsin2, ENSMUSG00000029518|Rab35, ENSMUSG00000036894|Rap2b, ENSMU…	20	ENSMUSG00000024411|Aqp4	1	207	13.6924
GO:0004869	cysteine-type endopeptidase inhibitor activity	Molecular Function	ENSMUSG00000005054|Cstb, ENSMUSG00000044594|Serpinb3a, ENSMUSG00000022877|Hrg, ENSMUSG00000074874|Ctla2b, ENSMUSG00000071561|Cstdc5, ENSMUSG00000027447|Cst3, ENSMUSG00000021585|Cast, ENSMUSG00000056222|Spock1	8	1435	47	28382	0.1702	0.00226236	**	0.0428874	*	ENSMUSG00000005054|Cstb, ENSMUSG00000074874|Ctla2b, ENSMUSG00000027447|Cst3, ENSMUSG00000021585|Cast	4	ENSMUSG00000044594|Serpinb3a, ENSMUSG00000022877|Hrg, ENSMUSG00000071561|Cstdc5, ENSMUSG00000056222|Spock1	4	34	1.88648
GO:0006857	oligopeptide transport	Biological Process	ENSMUSG00000030236|Slco1b2, ENSMUSG00000028217|Cdh17, ENSMUSG00000024737|Slc15a3	3	1435	6	28382	0.5	0.0022986	**	0.0428874	*	ENSMUSG00000028217|Cdh17, ENSMUSG00000024737|Slc15a3	2	ENSMUSG00000030236|Slco1b2	1	6	0.816497
GO:0032911	negative regulation of transforming growth factor beta1 production	Biological Process	ENSMUSG00000030579|Tyrobp, ENSMUSG00000061665|Cd2ap, ENSMUSG00000022257|Laptm4b	3	1435	6	28382	0.5	0.0022986	**	0.0428874	*	ENSMUSG00000030579|Tyrobp, ENSMUSG00000061665|Cd2ap, ENSMUSG00000022257|Laptm4b	3		0	6	2.44949
GO:0031726	CCR1 chemokine receptor binding	Molecular Function	ENSMUSG00000019122|Ccl9, ENSMUSG00000018927|Ccl6, ENSMUSG00000018930|Ccl4	3	1435	6	28382	0.5	0.0022986	**	0.0428874	*	ENSMUSG00000019122|Ccl9, ENSMUSG00000018927|Ccl6, ENSMUSG00000018930|Ccl4	3		0	6	1.63299
GO:1904141	positive regulation of microglial cell migration	Biological Process	ENSMUSG00000023992|Trem2, ENSMUSG00000052336|Cx3cr1, ENSMUSG00000029470|P2rx4	3	1435	6	28382	0.5	0.0022986	**	0.0428874	*	ENSMUSG00000023992|Trem2, ENSMUSG00000052336|Cx3cr1, ENSMUSG00000029470|P2rx4	3		0	6	2.44949
GO:0010273	detoxification of copper ion	Biological Process	ENSMUSG00000031762|Mt2, ENSMUSG00000031765|Mt1, ENSMUSG00000031760|Mt3	3	1435	6	28382	0.5	0.0022986	**	0.0428874	*	ENSMUSG00000031762|Mt2, ENSMUSG00000031765|Mt1, ENSMUSG00000031760|Mt3	3		0	6	2.44949
GO:1902262	apoptotic process involved in blood vessel morphogenesis	Biological Process	ENSMUSG00000057789|Bak1, ENSMUSG00000027985|Lef1, ENSMUSG00000002111|Spi1	3	1435	6	28382	0.5	0.0022986	**	0.0428874	*	ENSMUSG00000057789|Bak1, ENSMUSG00000002111|Spi1	2	ENSMUSG00000027985|Lef1	1	6	1.63299
GO:0043378	positive regulation of CD8-positive, alpha-beta T cell differentiation	Biological Process	ENSMUSG00000112148|Lilrb4a, ENSMUSG00000112023|Lilrb4b, ENSMUSG00000022488|Nckap1l	3	1435	6	28382	0.5	0.0022986	**	0.0428874	*	ENSMUSG00000112148|Lilrb4a, ENSMUSG00000112023|Lilrb4b, ENSMUSG00000022488|Nckap1l	3		0	6	1.63299
GO:0033157	regulation of intracellular protein transport	Biological Process	ENSMUSG00000027540|Ptpn1, ENSMUSG00000021998|Lcp1, ENSMUSG00000036622|Atp13a2	3	1435	6	28382	0.5	0.0022986	**	0.0428874	*	ENSMUSG00000027540|Ptpn1, ENSMUSG00000021998|Lcp1, ENSMUSG00000036622|Atp13a2	3		0	6	1.63299
GO:0051045	negative regulation of membrane protein ectodomain proteolysis	Biological Process	ENSMUSG00000038764|Ptpn3, ENSMUSG00000016529|Il10, ENSMUSG00000001131|Timp1	3	1435	6	28382	0.5	0.0022986	**	0.0428874	*	ENSMUSG00000038764|Ptpn3, ENSMUSG00000016529|Il10, ENSMUSG00000001131|Timp1	3		0	6	2.44949
GO:0033180	proton-transporting V-type ATPase, V1 domain	Cellular Component	ENSMUSG00000020566|Atp6v1c2, ENSMUSG00000004285|Atp6v1f, ENSMUSG00000052459|Atp6v1a	3	1435	6	28382	0.5	0.0022986	**	0.0428874	*	ENSMUSG00000004285|Atp6v1f, ENSMUSG00000052459|Atp6v1a	2	ENSMUSG00000020566|Atp6v1c2	1	6	1.63299
GO:0014909	smooth muscle cell migration	Biological Process	ENSMUSG00000031538|Plat, ENSMUSG00000008475|Arpc5, ENSMUSG00000020689|Itgb3, ENSMUSG00000003534|Ddr1	4	1435	12	28382	0.3333	0.00232245	**	0.0428874	*	ENSMUSG00000031538|Plat, ENSMUSG00000008475|Arpc5, ENSMUSG00000020689|Itgb3, ENSMUSG00000003534|Ddr1	4		0	12	3.4641
GO:0045588	positive regulation of gamma-delta T cell differentiation	Biological Process	ENSMUSG00000000409|Lck, ENSMUSG00000039264|Gimap3, ENSMUSG00000027985|Lef1, ENSMUSG00000022488|Nckap1l	4	1435	12	28382	0.3333	0.00232245	**	0.0428874	*	ENSMUSG00000022488|Nckap1l	1	ENSMUSG00000000409|Lck, ENSMUSG00000039264|Gimap3, ENSMUSG00000027985|Lef1	3	12	1.44338
GO:0045348	positive regulation of MHC class II biosynthetic process	Biological Process	ENSMUSG00000016529|Il10, ENSMUSG00000034947|Tmem106a, ENSMUSG00000039005|Tlr4, ENSMUSG00000022504|Ciita	4	1435	12	28382	0.3333	0.00232245	**	0.0428874	*	ENSMUSG00000016529|Il10, ENSMUSG00000034947|Tmem106a, ENSMUSG00000039005|Tlr4	3	ENSMUSG00000022504|Ciita	1	12	2.59808
GO:0042178	xenobiotic catabolic process	Biological Process	ENSMUSG00000074183|Gsta1, ENSMUSG00000068083|Cyp2d40, ENSMUSG00000032310|Cyp1a2, ENSMUSG00000074179|Gsta5, ENSMUSG00000057933|Gsta2, ENSMUSG00000027890|Gstm4	6	1435	28	28382	0.2143	0.00238426	**	0.0428874	*	ENSMUSG00000074183|Gsta1, ENSMUSG00000074179|Gsta5, ENSMUSG00000057933|Gsta2, ENSMUSG00000027890|Gstm4	4	ENSMUSG00000068083|Cyp2d40, ENSMUSG00000032310|Cyp1a2	2	27	2.3094
GO:0010043	response to zinc ion	Biological Process	ENSMUSG00000040136|Abcc8, ENSMUSG00000027962|Vcam1, ENSMUSG00000000673|Haao, ENSMUSG00000031173|Otc, ENSMUSG00000005950|P2rx5, ENSMUSG00000029468|P2rx7	6	1435	28	28382	0.2143	0.00238426	**	0.0428874	*	ENSMUSG00000027962|Vcam1, ENSMUSG00000005950|P2rx5, ENSMUSG00000029468|P2rx7	3	ENSMUSG00000040136|Abcc8, ENSMUSG00000000673|Haao, ENSMUSG00000031173|Otc	3	28	3.96863
GO:0032703	negative regulation of interleukin-2 production	Biological Process	ENSMUSG00000112148|Lilrb4a, ENSMUSG00000019850|Tnfaip3, ENSMUSG00000112023|Lilrb4b, ENSMUSG00000028581|Laptm5, ENSMUSG00000044206|Vsig4, ENSMUSG00000035914|Cd276	6	1435	28	28382	0.2143	0.00238426	**	0.0428874	*	ENSMUSG00000112148|Lilrb4a, ENSMUSG00000019850|Tnfaip3, ENSMUSG00000112023|Lilrb4b, ENSMUSG00000028581|Laptm5, ENSMUSG00000044206|Vsig4, ENSMUSG00000035914|Cd276	6		0	28	4.53557
GO:0007200	phospholipase C-activating G protein-coupled receptor signaling pathway	Biological Process	ENSMUSG00000037820|Tgm2, ENSMUSG00000049130|C5ar1, ENSMUSG00000040552|C3ar1, ENSMUSG00000052336|Cx3cr1, ENSMUSG00000025905|Oprk1, ENSMUSG00000042190|Cmklr1, ENSMUSG00000026180|Cxcr2, ENSMUSG00000045551|Fpr1, ENSMUSG00000052270|Fpr2	9	1435	58	28382	0.1552	0.00239011	**	0.0428874	*	ENSMUSG00000037820|Tgm2, ENSMUSG00000049130|C5ar1, ENSMUSG00000040552|C3ar1, ENSMUSG00000052336|Cx3cr1, ENSMUSG00000042190|Cmklr1, ENSMUSG00000026180|Cxcr2, ENSMUSG00000045551|Fpr1, ENSMUSG00000052270|Fpr2	8	ENSMUSG00000025905|Oprk1	1	42	3.54898
GO:0007416	synapse assembly	Biological Process	ENSMUSG00000062991|Nrg1, ENSMUSG00000048482|Bdnf, ENSMUSG00000040265|Dnm3, ENSMUSG00000041592|Sdk2, ENSMUSG00000018411|Mapt, ENSMUSG00000063887|Nlgn1, ENSMUSG00000061601|Pclo, ENSMUSG00000052727|Map1b, ENSMUSG00000066392|Nrxn3	9	1435	58	28382	0.1552	0.00239011	**	0.0428874	*	ENSMUSG00000062991|Nrg1, ENSMUSG00000041592|Sdk2	2	ENSMUSG00000048482|Bdnf, ENSMUSG00000040265|Dnm3, ENSMUSG00000018411|Mapt, ENSMUSG00000063887|Nlgn1, ENSMUSG00000061601|Pclo, ENSMUSG00000052727|Map1b, ENSMUSG00000066392|Nrxn3	7	54	2.17732
GO:0005791	rough endoplasmic reticulum	Cellular Component	ENSMUSG00000015090|Ptgds, ENSMUSG00000026473|Glul, ENSMUSG00000035385|Ccl2, ENSMUSG00000016194|Hsd11b1, ENSMUSG00000015950|Ncf1, ENSMUSG00000015340|Cybb, ENSMUSG00000031760|Mt3, ENSMUSG00000063316|Rpl27, ENSMUSG00000034892|Rps29, ENSMUSG00000030082|Sec61a1, ENSMUSG00000026818|Cel	11	1435	81	28382	0.1358	0.00248909	**	0.0428874	*	ENSMUSG00000035385|Ccl2, ENSMUSG00000015950|Ncf1, ENSMUSG00000015340|Cybb, ENSMUSG00000031760|Mt3, ENSMUSG00000063316|Rpl27, ENSMUSG00000034892|Rps29, ENSMUSG00000030082|Sec61a1	7	ENSMUSG00000015090|Ptgds, ENSMUSG00000026473|Glul, ENSMUSG00000016194|Hsd11b1, ENSMUSG00000026818|Cel	4	77	5.47011
GO:0016667	oxidoreductase activity, acting on a sulfur group of donors	Molecular Function	ENSMUSG00000032802|Srxn1, ENSMUSG00000031838|Ifi30	2	1435	2	28382	1	0.00255464	**	0.0428874	*	ENSMUSG00000032802|Srxn1, ENSMUSG00000031838|Ifi30	2		0	2	1.41421
GO:0102336	3-oxo-arachidoyl-CoA synthase activity	Molecular Function	ENSMUSG00000038754|Elovl3, ENSMUSG00000021696|Elovl7	2	1435	2	28382	1	0.00255464	**	0.0428874	*	ENSMUSG00000021696|Elovl7	1	ENSMUSG00000038754|Elovl3	1	2	0
GO:0071412	cellular response to genistein	Biological Process	ENSMUSG00000049152|Ugt3a2, ENSMUSG00000072664|Ugt3a1	2	1435	2	28382	1	0.00255464	**	0.0428874	*		0	ENSMUSG00000049152|Ugt3a2, ENSMUSG00000072664|Ugt3a1	2	2	-1.41421
GO:0005880	nuclear microtubule	Cellular Component	ENSMUSG00000035439|Haus8, ENSMUSG00000027469|Tpx2	2	1435	2	28382	1	0.00255464	**	0.0428874	*	ENSMUSG00000035439|Haus8, ENSMUSG00000027469|Tpx2	2		0	2	1.41421
GO:0019676	ammonia assimilation cycle	Biological Process	ENSMUSG00000025533|Asl, ENSMUSG00000026473|Glul	2	1435	2	28382	1	0.00255464	**	0.0428874	*		0	ENSMUSG00000025533|Asl, ENSMUSG00000026473|Glul	2	2	-1.41421
GO:0042450	arginine biosynthetic process via ornithine	Biological Process	ENSMUSG00000025533|Asl, ENSMUSG00000031173|Otc	2	1435	2	28382	1	0.00255464	**	0.0428874	*		0	ENSMUSG00000025533|Asl, ENSMUSG00000031173|Otc	2	2	-1.41421
GO:0034371	chylomicron remodeling	Biological Process	ENSMUSG00000032207|Lipc, ENSMUSG00000015568|Lpl	2	1435	2	28382	1	0.00255464	**	0.0428874	*	ENSMUSG00000015568|Lpl	1	ENSMUSG00000032207|Lipc	1	2	0
GO:0047747	cholate-CoA ligase activity	Molecular Function	ENSMUSG00000030382|Slc27a5, ENSMUSG00000027359|Slc27a2	2	1435	2	28382	1	0.00255464	**	0.0428874	*		0	ENSMUSG00000030382|Slc27a5, ENSMUSG00000027359|Slc27a2	2	2	-1.41421
GO:1901342	regulation of vasculature development	Biological Process	ENSMUSG00000054693|Adam10, ENSMUSG00000042745|Id1	2	1435	2	28382	1	0.00255464	**	0.0428874	*	ENSMUSG00000054693|Adam10, ENSMUSG00000042745|Id1	2		0	2	1.41421
GO:0010983	positive regulation of high-density lipoprotein particle clearance	Biological Process	ENSMUSG00000023992|Trem2, ENSMUSG00000053846|Lipg	2	1435	2	28382	1	0.00255464	**	0.0428874	*	ENSMUSG00000023992|Trem2	1	ENSMUSG00000053846|Lipg	1	2	0
GO:0050866	negative regulation of cell activation	Biological Process	ENSMUSG00000023992|Trem2, ENSMUSG00000029163|Emilin1	2	1435	2	28382	1	0.00255464	**	0.0428874	*	ENSMUSG00000023992|Trem2, ENSMUSG00000029163|Emilin1	2		0	2	1.41421
GO:1990665	AnxA2-p11 complex	Cellular Component	ENSMUSG00000041959|S100a10, ENSMUSG00000032231|Anxa2	2	1435	2	28382	1	0.00255464	**	0.0428874	*	ENSMUSG00000041959|S100a10, ENSMUSG00000032231|Anxa2	2		0	2	1.41421
GO:2000376	positive regulation of oxygen metabolic process	Biological Process	ENSMUSG00000030725|Lipt2, ENSMUSG00000031760|Mt3	2	1435	2	28382	1	0.00255464	**	0.0428874	*	ENSMUSG00000030725|Lipt2, ENSMUSG00000031760|Mt3	2		0	2	1.41421
GO:0030834	regulation of actin filament depolymerization	Biological Process	ENSMUSG00000022436|Sh3bp1, ENSMUSG00000005103|Wdr1	2	1435	2	28382	1	0.00255464	**	0.0428874	*	ENSMUSG00000022436|Sh3bp1, ENSMUSG00000005103|Wdr1	2		0	2	1.41421
GO:0045957	negative regulation of complement activation, alternative pathway	Biological Process	ENSMUSG00000038576|Susd4, ENSMUSG00000044206|Vsig4	2	1435	2	28382	1	0.00255464	**	0.0428874	*	ENSMUSG00000044206|Vsig4	1	ENSMUSG00000038576|Susd4	1	2	0
GO:0072750	cellular response to leptomycin B	Biological Process	ENSMUSG00000007872|Id3, ENSMUSG00000005732|Ranbp1	2	1435	2	28382	1	0.00255464	**	0.0428874	*	ENSMUSG00000007872|Id3, ENSMUSG00000005732|Ranbp1	2		0	2	1.41421
GO:0031099	regeneration	Biological Process	ENSMUSG00000048482|Bdnf, ENSMUSG00000028546|Elavl4	2	1435	2	28382	1	0.00255464	**	0.0428874	*		0	ENSMUSG00000048482|Bdnf, ENSMUSG00000028546|Elavl4	2	2	-1.41421
GO:0005152	interleukin-1 receptor antagonist activity	Molecular Function	ENSMUSG00000026981|Il1rn, ENSMUSG00000026983|Il36rn	2	1435	2	28382	1	0.00255464	**	0.0428874	*	ENSMUSG00000026981|Il1rn	1	ENSMUSG00000026983|Il36rn	1	2	0
GO:0045030	G protein-coupled UTP receptor activity	Molecular Function	ENSMUSG00000048779|P2ry6, ENSMUSG00000044359|P2ry4	2	1435	2	28382	1	0.00255464	**	0.0428874	*	ENSMUSG00000048779|P2ry6	1	ENSMUSG00000044359|P2ry4	1	2	0
GO:2000349	negative regulation of CD40 signaling pathway	Biological Process	ENSMUSG00000019850|Tnfaip3, ENSMUSG00000015316|Slamf1	2	1435	2	28382	1	0.00255464	**	0.0428874	*	ENSMUSG00000019850|Tnfaip3	1	ENSMUSG00000015316|Slamf1	1	2	0
GO:0008823	cupric reductase activity	Molecular Function	ENSMUSG00000012428|Steap4, ENSMUSG00000015653|Steap2	2	1435	2	28382	1	0.00255464	**	0.0428874	*	ENSMUSG00000012428|Steap4, ENSMUSG00000015653|Steap2	2		0	2	1.41421
GO:0052851	ferric-chelate reductase (NADPH) activity	Molecular Function	ENSMUSG00000012428|Steap4, ENSMUSG00000015653|Steap2	2	1435	2	28382	1	0.00255464	**	0.0428874	*	ENSMUSG00000012428|Steap4, ENSMUSG00000015653|Steap2	2		0	2	1.41421
GO:0098706	iron ion import across cell outer membrane	Biological Process	ENSMUSG00000012428|Steap4, ENSMUSG00000015653|Steap2	2	1435	2	28382	1	0.00255464	**	0.0428874	*	ENSMUSG00000012428|Steap4, ENSMUSG00000015653|Steap2	2		0	2	1.41421
GO:0071133	alpha9-beta1 integrin-ADAM8 complex	Cellular Component	ENSMUSG00000025473|Adam8, ENSMUSG00000020689|Itgb3	2	1435	2	28382	1	0.00255464	**	0.0428874	*	ENSMUSG00000025473|Adam8, ENSMUSG00000020689|Itgb3	2		0	2	1.41421
GO:1990971	EMILIN complex	Cellular Component	ENSMUSG00000029163|Emilin1, ENSMUSG00000024053|Emilin2	2	1435	2	28382	1	0.00255464	**	0.0428874	*	ENSMUSG00000029163|Emilin1, ENSMUSG00000024053|Emilin2	2		0	2	1.41421
GO:0034125	negative regulation of MyD88-dependent toll-like receptor signaling pathway	Biological Process	ENSMUSG00000047798|Cd300lf, ENSMUSG00000034652|Cd300a	2	1435	2	28382	1	0.00255464	**	0.0428874	*	ENSMUSG00000047798|Cd300lf, ENSMUSG00000034652|Cd300a	2		0	2	1.41421
GO:1902564	negative regulation of neutrophil activation	Biological Process	ENSMUSG00000034652|Cd300a, ENSMUSG00000034708|Grn	2	1435	2	28382	1	0.00255464	**	0.0428874	*	ENSMUSG00000034652|Cd300a, ENSMUSG00000034708|Grn	2		0	2	1.41421
GO:0032986	protein-DNA complex disassembly	Biological Process	ENSMUSG00000022346|Myc, ENSMUSG00000071415|Rpl23	2	1435	2	28382	1	0.00255464	**	0.0428874	*	ENSMUSG00000022346|Myc, ENSMUSG00000071415|Rpl23	2		0	2	1.41421
GO:0043318	negative regulation of cytotoxic T cell degranulation	Biological Process	ENSMUSG00000074272|Ceacam1, ENSMUSG00000022488|Nckap1l	2	1435	2	28382	1	0.00255464	**	0.0428874	*	ENSMUSG00000022488|Nckap1l	1	ENSMUSG00000074272|Ceacam1	1	2	0
GO:0036102	leukotriene B4 metabolic process	Biological Process	ENSMUSG00000003484|Cyp4f18, ENSMUSG00000028378|Ptgr1	2	1435	2	28382	1	0.00255464	**	0.0428874	*	ENSMUSG00000003484|Cyp4f18, ENSMUSG00000028378|Ptgr1	2		0	2	1.41421
GO:2001302	lipoxin A4 metabolic process	Biological Process	ENSMUSG00000003484|Cyp4f18, ENSMUSG00000028378|Ptgr1	2	1435	2	28382	1	0.00255464	**	0.0428874	*	ENSMUSG00000003484|Cyp4f18, ENSMUSG00000028378|Ptgr1	2		0	2	1.41421
GO:1904407	positive regulation of nitric oxide metabolic process	Biological Process	ENSMUSG00000034947|Tmem106a, ENSMUSG00000029819|Npy	2	1435	2	28382	1	0.00255464	**	0.0428874	*	ENSMUSG00000034947|Tmem106a, ENSMUSG00000029819|Npy	2		0	2	1.41421
GO:0061756	leukocyte adhesion to vascular endothelial cell	Biological Process	ENSMUSG00000037095|Lrg1, ENSMUSG00000049103|Ccr2	2	1435	2	28382	1	0.00255464	**	0.0428874	*	ENSMUSG00000037095|Lrg1, ENSMUSG00000049103|Ccr2	2		0	2	1.41421
GO:0052732	phosphoethanolamine phosphatase activity	Molecular Function	ENSMUSG00000028766|Alpl, ENSMUSG00000050860|Phospho1	2	1435	2	28382	1	0.00255464	**	0.0428874	*	ENSMUSG00000028766|Alpl, ENSMUSG00000050860|Phospho1	2		0	2	1.41421
GO:0065010	extracellular membrane-bounded organelle	Cellular Component	ENSMUSG00000028766|Alpl, ENSMUSG00000050860|Phospho1	2	1435	2	28382	1	0.00255464	**	0.0428874	*	ENSMUSG00000028766|Alpl, ENSMUSG00000050860|Phospho1	2		0	2	1.41421
GO:0050145	nucleoside monophosphate kinase activity	Molecular Function	ENSMUSG00000091415|Ak9, ENSMUSG00000020638|Cmpk2	2	1435	2	28382	1	0.00255464	**	0.0428874	*	ENSMUSG00000020638|Cmpk2	1	ENSMUSG00000091415|Ak9	1	2	0
GO:1901216	positive regulation of neuron death	Biological Process	ENSMUSG00000030579|Tyrobp, ENSMUSG00000026822|Lcn2, ENSMUSG00000038418|Egr1, ENSMUSG00000036887|C1qa, ENSMUSG00000021250|Fos, ENSMUSG00000018411|Mapt, ENSMUSG00000050132|Sarm1, ENSMUSG00000026509|Capn2	8	1435	48	28382	0.1667	0.00259653	**	0.0433743	*	ENSMUSG00000030579|Tyrobp, ENSMUSG00000026822|Lcn2, ENSMUSG00000038418|Egr1, ENSMUSG00000036887|C1qa, ENSMUSG00000021250|Fos, ENSMUSG00000026509|Capn2	6	ENSMUSG00000018411|Mapt, ENSMUSG00000050132|Sarm1	2	48	5.62917
GO:0008306	associative learning	Biological Process	ENSMUSG00000021190|Lgmn, ENSMUSG00000027273|Snap25, ENSMUSG00000045730|Adrb2, ENSMUSG00000028546|Elavl4, ENSMUSG00000024027|Glp1r, ENSMUSG00000020423|Btg2, ENSMUSG00000039358|Drd5, ENSMUSG00000020152|Actr2	8	1435	48	28382	0.1667	0.00259653	**	0.0433743	*	ENSMUSG00000021190|Lgmn, ENSMUSG00000045730|Adrb2, ENSMUSG00000020423|Btg2, ENSMUSG00000020152|Actr2	4	ENSMUSG00000027273|Snap25, ENSMUSG00000028546|Elavl4, ENSMUSG00000024027|Glp1r, ENSMUSG00000039358|Drd5	4	44	2.11058
GO:0007017	microtubule-based process	Biological Process	ENSMUSG00000058672|Tubb2a, ENSMUSG00000045136|Tubb2b, ENSMUSG00000001473|Tubb6, ENSMUSG00000036752|Tubb4b, ENSMUSG00000052727|Map1b, ENSMUSG00000019845|Tube1, ENSMUSG00000009013|Dynll1	7	1435	38	28382	0.1842	0.00264516	**	0.0438414	*	ENSMUSG00000058672|Tubb2a, ENSMUSG00000045136|Tubb2b, ENSMUSG00000001473|Tubb6, ENSMUSG00000036752|Tubb4b, ENSMUSG00000019845|Tube1, ENSMUSG00000009013|Dynll1	6	ENSMUSG00000052727|Map1b	1	35	4.90189
GO:0046677	response to antibiotic	Biological Process	ENSMUSG00000030236|Slco1b2, ENSMUSG00000035385|Ccl2, ENSMUSG00000042745|Id1, ENSMUSG00000036091|Hyal3, ENSMUSG00000028766|Alpl, ENSMUSG00000022504|Ciita, ENSMUSG00000010051|Hyal1	7	1435	38	28382	0.1842	0.00264516	**	0.0438414	*	ENSMUSG00000035385|Ccl2, ENSMUSG00000042745|Id1, ENSMUSG00000028766|Alpl	3	ENSMUSG00000030236|Slco1b2, ENSMUSG00000036091|Hyal3, ENSMUSG00000022504|Ciita, ENSMUSG00000010051|Hyal1	4	35	3.88771
GO:0008203	cholesterol metabolic process	Biological Process	ENSMUSG00000030378|Sult2a8, ENSMUSG00000056973|Ces1d, ENSMUSG00000078964|Ces1b, ENSMUSG00000028240|Cyp7a1, ENSMUSG00000057400|Ces1c, ENSMUSG00000002588|Pon1, ENSMUSG00000061959|Ces1e, ENSMUSG00000039519|Cyp7b1, ENSMUSG00000032310|Cyp1a2, ENSMUSG00000032207|Lipc, ENSMUSG00000032080|Apoa4, ENSMUSG00000024030|Abcg1, ENSMUSG00000032245|Cln6	13	1435	106	28382	0.1226	0.00268029	**	0.0438414	*	ENSMUSG00000032080|Apoa4, ENSMUSG00000024030|Abcg1, ENSMUSG00000032245|Cln6	3	ENSMUSG00000030378|Sult2a8, ENSMUSG00000056973|Ces1d, ENSMUSG00000078964|Ces1b, ENSMUSG00000028240|Cyp7a1, ENSMUSG00000057400|Ces1c, ENSMUSG00000002588|Pon1, ENSMUSG00000061959|Ces1e, ENSMUSG00000039519|Cyp7b1, ENSMUSG00000032310|Cyp1a2, ENSMUSG00000032207|Lipc	10	101	6.06973
GO:0002526	acute inflammatory response	Biological Process	ENSMUSG00000031722|Hp, ENSMUSG00000027962|Vcam1, ENSMUSG00000038745|Nlrp6, ENSMUSG00000029380|Cxcl1, ENSMUSG00000042265|Trem1	5	1435	20	28382	0.25	0.00268952	**	0.0438414	*	ENSMUSG00000031722|Hp, ENSMUSG00000027962|Vcam1, ENSMUSG00000029380|Cxcl1, ENSMUSG00000042265|Trem1	4	ENSMUSG00000038745|Nlrp6	1	20	3.3541
GO:0030169	low-density lipoprotein particle binding	Molecular Function	ENSMUSG00000032207|Lipc, ENSMUSG00000023992|Trem2, ENSMUSG00000025044|Msr1, ENSMUSG00000040152|Thbs1, ENSMUSG00000026542|Apcs	5	1435	20	28382	0.25	0.00268952	**	0.0438414	*	ENSMUSG00000023992|Trem2, ENSMUSG00000025044|Msr1, ENSMUSG00000040152|Thbs1, ENSMUSG00000026542|Apcs	4	ENSMUSG00000032207|Lipc	1	19	3.44124
GO:0002687	positive regulation of leukocyte migration	Biological Process	ENSMUSG00000035385|Ccl2, ENSMUSG00000035352|Ccl12, ENSMUSG00000020689|Itgb3, ENSMUSG00000022488|Nckap1l, ENSMUSG00000026580|Selp	5	1435	20	28382	0.25	0.00268952	**	0.0438414	*	ENSMUSG00000035385|Ccl2, ENSMUSG00000035352|Ccl12, ENSMUSG00000020689|Itgb3, ENSMUSG00000022488|Nckap1l, ENSMUSG00000026580|Selp	5		0	20	3.57771
GO:0050850	positive regulation of calcium-mediated signaling	Biological Process	ENSMUSG00000023992|Trem2, ENSMUSG00000026117|Zap70, ENSMUSG00000047139|Cd24a, ENSMUSG00000032093|Cd3e, ENSMUSG00000029470|P2rx4	5	1435	20	28382	0.25	0.00268952	**	0.0438414	*	ENSMUSG00000023992|Trem2, ENSMUSG00000047139|Cd24a, ENSMUSG00000029470|P2rx4	3	ENSMUSG00000026117|Zap70, ENSMUSG00000032093|Cd3e	2	19	2.52357
GO:0036477	somatodendritic compartment	Cellular Component	ENSMUSG00000027273|Snap25, ENSMUSG00000018411|Mapt, ENSMUSG00000071424|Grid2, ENSMUSG00000052727|Map1b, ENSMUSG00000021730|Hcn1	5	1435	20	28382	0.25	0.00268952	**	0.0438414	*		0	ENSMUSG00000027273|Snap25, ENSMUSG00000018411|Mapt, ENSMUSG00000071424|Grid2, ENSMUSG00000052727|Map1b, ENSMUSG00000021730|Hcn1	5	18	0.942809
GO:0043032	positive regulation of macrophage activation	Biological Process	ENSMUSG00000071076|Jund, ENSMUSG00000040152|Thbs1, ENSMUSG00000016529|Il10, ENSMUSG00000039005|Tlr4, ENSMUSG00000030748|Il4ra	5	1435	20	28382	0.25	0.00268952	**	0.0438414	*	ENSMUSG00000071076|Jund, ENSMUSG00000040152|Thbs1, ENSMUSG00000016529|Il10, ENSMUSG00000039005|Tlr4, ENSMUSG00000030748|Il4ra	5		0	20	4.02492
GO:0010942	positive regulation of cell death	Biological Process	ENSMUSG00000031722|Hp, ENSMUSG00000038418|Egr1, ENSMUSG00000031760|Mt3, ENSMUSG00000027168|Pax6, ENSMUSG00000023067|Cdkn1a, ENSMUSG00000019960|Dusp6, ENSMUSG00000059003|Grin2a, ENSMUSG00000037624|Kcnk2, ENSMUSG00000020250|Txnrd1	9	1435	59	28382	0.1525	0.00269613	**	0.0438414	*	ENSMUSG00000031722|Hp, ENSMUSG00000038418|Egr1, ENSMUSG00000031760|Mt3, ENSMUSG00000023067|Cdkn1a, ENSMUSG00000019960|Dusp6, ENSMUSG00000020250|Txnrd1	6	ENSMUSG00000027168|Pax6, ENSMUSG00000059003|Grin2a, ENSMUSG00000037624|Kcnk2	3	54	5.30723
GO:0002931	response to ischemia	Biological Process	ENSMUSG00000038418|Egr1, ENSMUSG00000023992|Trem2, ENSMUSG00000007659|Bcl2l1, ENSMUSG00000052336|Cx3cr1, ENSMUSG00000031490|Eif4ebp1, ENSMUSG00000022951|Rcan1, ENSMUSG00000015837|Sqstm1, ENSMUSG00000029470|P2rx4, ENSMUSG00000024621|Csf1r	9	1435	59	28382	0.1525	0.00269613	**	0.0438414	*	ENSMUSG00000038418|Egr1, ENSMUSG00000023992|Trem2, ENSMUSG00000007659|Bcl2l1, ENSMUSG00000052336|Cx3cr1, ENSMUSG00000031490|Eif4ebp1, ENSMUSG00000022951|Rcan1, ENSMUSG00000015837|Sqstm1, ENSMUSG00000029470|P2rx4, ENSMUSG00000024621|Csf1r	9		0	59	6.76982
GO:0070373	negative regulation of ERK1 and ERK2 cascade	Biological Process	ENSMUSG00000026628|Atf3, ENSMUSG00000038745|Nlrp6, ENSMUSG00000034394|Lif, ENSMUSG00000037902|Sirpa, ENSMUSG00000029163|Emilin1, ENSMUSG00000027540|Ptpn1, ENSMUSG00000042228|Lyn, ENSMUSG00000019960|Dusp6, ENSMUSG00000039005|Tlr4, ENSMUSG00000038155|Gstp2, ENSMUSG00000003518|Dusp3	11	1435	82	28382	0.1341	0.0027461	**	0.0442793	*	ENSMUSG00000026628|Atf3, ENSMUSG00000034394|Lif, ENSMUSG00000037902|Sirpa, ENSMUSG00000029163|Emilin1, ENSMUSG00000027540|Ptpn1, ENSMUSG00000042228|Lyn, ENSMUSG00000019960|Dusp6, ENSMUSG00000039005|Tlr4, ENSMUSG00000038155|Gstp2, ENSMUSG00000003518|Dusp3	10	ENSMUSG00000038745|Nlrp6	1	81	6.88889
GO:0071347	cellular response to interleukin-1	Biological Process	ENSMUSG00000037035|Inhbb, ENSMUSG00000019122|Ccl9, ENSMUSG00000035385|Ccl2, ENSMUSG00000018927|Ccl6, ENSMUSG00000018930|Ccl4, ENSMUSG00000037902|Sirpa, ENSMUSG00000036091|Hyal3, ENSMUSG00000035352|Ccl12, ENSMUSG00000022346|Myc, ENSMUSG00000010051|Hyal1, ENSMUSG00000025746|Il6	11	1435	82	28382	0.1341	0.0027461	**	0.0442793	*	ENSMUSG00000037035|Inhbb, ENSMUSG00000019122|Ccl9, ENSMUSG00000035385|Ccl2, ENSMUSG00000018927|Ccl6, ENSMUSG00000018930|Ccl4, ENSMUSG00000037902|Sirpa, ENSMUSG00000035352|Ccl12, ENSMUSG00000022346|Myc	8	ENSMUSG00000036091|Hyal3, ENSMUSG00000010051|Hyal1, ENSMUSG00000025746|Il6	3	78	6.68043
GO:0001725	stress fiber	Cellular Component	ENSMUSG00000006219|Fblim1, ENSMUSG00000006519|Cyba, ENSMUSG00000014778|Fhod1, ENSMUSG00000029580|Actb, ENSMUSG00000031636|Pdlim3, ENSMUSG00000021998|Lcp1, ENSMUSG00000005057|Sh2b2, ENSMUSG00000050315|Synpo2, ENSMUSG00000024048|Myl12a, ENSMUSG00000032366|Tpm1, ENSMUSG00000043079|Synpo	11	1435	82	28382	0.1341	0.0027461	**	0.0442793	*	ENSMUSG00000006219|Fblim1, ENSMUSG00000006519|Cyba, ENSMUSG00000014778|Fhod1, ENSMUSG00000029580|Actb, ENSMUSG00000021998|Lcp1, ENSMUSG00000005057|Sh2b2, ENSMUSG00000024048|Myl12a, ENSMUSG00000032366|Tpm1, ENSMUSG00000043079|Synpo	9	ENSMUSG00000031636|Pdlim3, ENSMUSG00000050315|Synpo2	2	82	5.9633
GO:0050729	positive regulation of inflammatory response	Biological Process	ENSMUSG00000015568|Lpl, ENSMUSG00000037411|Serpine1, ENSMUSG00000038745|Nlrp6, ENSMUSG00000027762|Sucnr1, ENSMUSG00000038642|Ctss, ENSMUSG00000035356|Nfkbiz, ENSMUSG00000025473|Adam8, ENSMUSG00000062515|Fabp4, ENSMUSG00000039005|Tlr4, ENSMUSG00000079227|Ccr5, ENSMUSG00000049103|Ccr2, ENSMUSG00000030341|Tnfrsf1a	12	1435	94	28382	0.1277	0.00274937	**	0.0442793	*	ENSMUSG00000015568|Lpl, ENSMUSG00000037411|Serpine1, ENSMUSG00000038642|Ctss, ENSMUSG00000035356|Nfkbiz, ENSMUSG00000025473|Adam8, ENSMUSG00000062515|Fabp4, ENSMUSG00000039005|Tlr4, ENSMUSG00000079227|Ccr5, ENSMUSG00000049103|Ccr2, ENSMUSG00000030341|Tnfrsf1a	10	ENSMUSG00000038745|Nlrp6, ENSMUSG00000027762|Sucnr1	2	93	8.81409
GO:0002639	positive regulation of immunoglobulin production	Biological Process	ENSMUSG00000030336|Cd27, ENSMUSG00000022901|Cd86, ENSMUSG00000016529|Il10, ENSMUSG00000030895|Hpx, ENSMUSG00000030748|Il4ra, ENSMUSG00000025746|Il6	6	1435	29	28382	0.2069	0.00287932	**	0.0461515	*	ENSMUSG00000022901|Cd86, ENSMUSG00000016529|Il10, ENSMUSG00000030895|Hpx, ENSMUSG00000030748|Il4ra	4	ENSMUSG00000030336|Cd27, ENSMUSG00000025746|Il6	2	29	3.34252
GO:0050840	extracellular matrix binding	Molecular Function	ENSMUSG00000005397|Nid1, ENSMUSG00000040152|Thbs1, ENSMUSG00000029304|Spp1, ENSMUSG00000020689|Itgb3, ENSMUSG00000029307|Dmp1, ENSMUSG00000035493|Tgfbi	6	1435	29	28382	0.2069	0.00287932	**	0.0461515	*	ENSMUSG00000005397|Nid1, ENSMUSG00000040152|Thbs1, ENSMUSG00000029304|Spp1, ENSMUSG00000020689|Itgb3, ENSMUSG00000035493|Tgfbi	5	ENSMUSG00000029307|Dmp1	1	29	4.27099
GO:0051384	response to glucocorticoid	Biological Process	ENSMUSG00000030236|Slco1b2, ENSMUSG00000055737|Ghr, ENSMUSG00000015090|Ptgds, ENSMUSG00000033871|Ppargc1b, ENSMUSG00000035385|Ccl2, ENSMUSG00000026981|Il1rn, ENSMUSG00000016529|Il10, ENSMUSG00000028766|Alpl, ENSMUSG00000029484|Anxa3, ENSMUSG00000025746|Il6	10	1435	71	28382	0.1408	0.00293513	**	0.0469342	*	ENSMUSG00000035385|Ccl2, ENSMUSG00000026981|Il1rn, ENSMUSG00000016529|Il10, ENSMUSG00000028766|Alpl, ENSMUSG00000029484|Anxa3	5	ENSMUSG00000030236|Slco1b2, ENSMUSG00000055737|Ghr, ENSMUSG00000015090|Ptgds, ENSMUSG00000033871|Ppargc1b, ENSMUSG00000025746|Il6	5	67	4.15376
GO:0003779	actin binding	Molecular Function	ENSMUSG00000030470|Csrp3, ENSMUSG00000028785|Hpca, ENSMUSG00000032186|Tmod2, ENSMUSG00000014778|Fhod1, ENSMUSG00000031636|Pdlim3, ENSMUSG00000021057|Akap5, ENSMUSG00000001349|Cnn1, ENSMUSG00000018293|Pfn1, ENSMUSG00000026950|Neb, ENSMUSG00000009687|Fxyd5, ENSMUSG00000022076|Klhl1, ENSMUSG00000074272|Ceacam1, ENSMUSG00000025916|Ppp1r42, ENSMUSG00000021998|Lcp1, ENSMUSG00000024388|Myo7b, ENSMUSG000…	33	1435	391	28382	0.0844	0.00294832	**	0.0470333	*	ENSMUSG00000028785|Hpca, ENSMUSG00000014778|Fhod1, ENSMUSG00000018293|Pfn1, ENSMUSG00000009687|Fxyd5, ENSMUSG00000025916|Ppp1r42, ENSMUSG00000021998|Lcp1, ENSMUSG00000024388|Myo7b, ENSMUSG00000008475|Arpc5, ENSMUSG00000004530|Coro1c, ENSMUSG00000004677|Myo9b, ENSMUSG00000038366|Lasp1, ENSMUSG00000079227|Ccr5, ENSMUSG00000030447|Cyfip1, ENSMUSG00000005103|Wdr1, ENSMUSG00000029465|Arpc3, ENSMUSG000…	23	ENSMUSG00000030470|Csrp3, ENSMUSG00000032186|Tmod2, ENSMUSG00000031636|Pdlim3, ENSMUSG00000021057|Akap5, ENSMUSG00000001349|Cnn1, ENSMUSG00000026950|Neb, ENSMUSG00000022076|Klhl1, ENSMUSG00000074272|Ceacam1, ENSMUSG00000052727|Map1b, ENSMUSG00000050315|Synpo2	10	379	13.869
GO:0016042	lipid catabolic process	Biological Process	ENSMUSG00000030378|Sult2a8, ENSMUSG00000056973|Ces1d, ENSMUSG00000078964|Ces1b, ENSMUSG00000057400|Ces1c, ENSMUSG00000038641|Akr1d1, ENSMUSG00000023913|Pla2g7, ENSMUSG00000061959|Ces1e, ENSMUSG00000032207|Lipc, ENSMUSG00000015568|Lpl, ENSMUSG00000032080|Apoa4, ENSMUSG00000041202|Pla2g2d, ENSMUSG00000002847|Pla1a, ENSMUSG00000053846|Lipg, ENSMUSG00000026818|Cel	14	1435	120	28382	0.1167	0.00299675	**	0.0476929	*	ENSMUSG00000023913|Pla2g7, ENSMUSG00000015568|Lpl, ENSMUSG00000032080|Apoa4, ENSMUSG00000002847|Pla1a	4	ENSMUSG00000030378|Sult2a8, ENSMUSG00000056973|Ces1d, ENSMUSG00000078964|Ces1b, ENSMUSG00000057400|Ces1c, ENSMUSG00000038641|Akr1d1, ENSMUSG00000061959|Ces1e, ENSMUSG00000032207|Lipc, ENSMUSG00000041202|Pla2g2d, ENSMUSG00000053846|Lipg, ENSMUSG00000026818|Cel	10	111	5.12545
GO:0048678	response to axon injury	Biological Process	ENSMUSG00000030579|Tyrobp, ENSMUSG00000023992|Trem2, ENSMUSG00000042228|Lyn, ENSMUSG00000052727|Map1b, ENSMUSG00000037624|Kcnk2, ENSMUSG00000029470|P2rx4, ENSMUSG00000050132|Sarm1	7	1435	39	28382	0.1795	0.00308533	**	0.0488716	*	ENSMUSG00000030579|Tyrobp, ENSMUSG00000023992|Trem2, ENSMUSG00000042228|Lyn, ENSMUSG00000029470|P2rx4	4	ENSMUSG00000052727|Map1b, ENSMUSG00000037624|Kcnk2, ENSMUSG00000050132|Sarm1	3	37	3.61678
GO:0051924	regulation of calcium ion transport	Biological Process	ENSMUSG00000045730|Adrb2, ENSMUSG00000049686|Orai1, ENSMUSG00000054640|Slc8a1, ENSMUSG00000024027|Glp1r, ENSMUSG00000029193|Cckar, ENSMUSG00000027748|Trpc4, ENSMUSG00000004113|Cacna1b	7	1435	39	28382	0.1795	0.00308533	**	0.0488716	*	ENSMUSG00000045730|Adrb2, ENSMUSG00000049686|Orai1, ENSMUSG00000054640|Slc8a1, ENSMUSG00000027748|Trpc4, ENSMUSG00000004113|Cacna1b	5	ENSMUSG00000024027|Glp1r, ENSMUSG00000029193|Cckar	2	38	4.5422
GO:0031982	vesicle	Cellular Component	ENSMUSG00000005089|Slc1a2, ENSMUSG00000027273|Snap25, ENSMUSG00000020009|Ifngr1, ENSMUSG00000026981|Il1rn, ENSMUSG00000031766|Slc12a3, ENSMUSG00000032231|Anxa2, ENSMUSG00000029304|Spp1, ENSMUSG00000029335|Bmp3, ENSMUSG00000034708|Grn, ENSMUSG00000004530|Coro1c, ENSMUSG00000061665|Cd2ap, ENSMUSG00000019832|Rab32, ENSMUSG00000027447|Cst3, ENSMUSG00000036622|Atp13a2, ENSMUSG00000024381|Bin1, ENSMUSG…	16	1435	147	28382	0.1088	0.00320003	**	0.0499665	*	ENSMUSG00000020009|Ifngr1, ENSMUSG00000026981|Il1rn, ENSMUSG00000032231|Anxa2, ENSMUSG00000029304|Spp1, ENSMUSG00000034708|Grn, ENSMUSG00000004530|Coro1c, ENSMUSG00000061665|Cd2ap, ENSMUSG00000019832|Rab32, ENSMUSG00000027447|Cst3, ENSMUSG00000036622|Atp13a2, ENSMUSG00000024381|Bin1, ENSMUSG00000019478|Rab4a	12	ENSMUSG00000005089|Slc1a2, ENSMUSG00000027273|Snap25, ENSMUSG00000031766|Slc12a3, ENSMUSG00000029335|Bmp3	4	140	8.198
GO:0008404	arachidonic acid 14,15-epoxygenase activity	Molecular Function	ENSMUSG00000003053|Cyp2c29, ENSMUSG00000025197|Cyp2c23, ENSMUSG00000032808|Cyp2c38, ENSMUSG00000025004|Cyp2c40	4	1435	13	28382	0.3077	0.00322125	**	0.0499665	*		0	ENSMUSG00000003053|Cyp2c29, ENSMUSG00000025197|Cyp2c23, ENSMUSG00000032808|Cyp2c38, ENSMUSG00000025004|Cyp2c40	4	11	-0.301511
GO:0043268	positive regulation of potassium ion transport	Biological Process	ENSMUSG00000040136|Abcc8, ENSMUSG00000045730|Adrb2, ENSMUSG00000029380|Cxcl1, ENSMUSG00000054477|Kcnn2	4	1435	13	28382	0.3077	0.00322125	**	0.0499665	*	ENSMUSG00000045730|Adrb2, ENSMUSG00000029380|Cxcl1	2	ENSMUSG00000040136|Abcc8, ENSMUSG00000054477|Kcnn2	2	13	0.83205
GO:0034375	high-density lipoprotein particle remodeling	Biological Process	ENSMUSG00000032207|Lipc, ENSMUSG00000032080|Apoa4, ENSMUSG00000024030|Abcg1, ENSMUSG00000053846|Lipg	4	1435	13	28382	0.3077	0.00322125	**	0.0499665	*	ENSMUSG00000032080|Apoa4, ENSMUSG00000024030|Abcg1	2	ENSMUSG00000032207|Lipc, ENSMUSG00000053846|Lipg	2	13	1.38675
GO:0006691	leukotriene metabolic process	Biological Process	ENSMUSG00000053687|Dpep2, ENSMUSG00000060063|Alox5ap, ENSMUSG00000015950|Ncf1, ENSMUSG00000039005|Tlr4	4	1435	13	28382	0.3077	0.00322125	**	0.0499665	*	ENSMUSG00000053687|Dpep2, ENSMUSG00000060063|Alox5ap, ENSMUSG00000015950|Ncf1, ENSMUSG00000039005|Tlr4	4		0	13	3.60555
GO:0034709	methylosome	Cellular Component	ENSMUSG00000002477|Snrpd1, ENSMUSG00000057278|Snrpg, ENSMUSG00000020018|Snrpf, ENSMUSG00000021131|Erh	4	1435	13	28382	0.3077	0.00322125	**	0.0499665	*	ENSMUSG00000002477|Snrpd1, ENSMUSG00000057278|Snrpg, ENSMUSG00000020018|Snrpf, ENSMUSG00000021131|Erh	4		0	13	3.60555
GO:0042953	lipoprotein transport	Biological Process	ENSMUSG00000025044|Msr1, ENSMUSG00000018171|Vmp1, ENSMUSG00000014867|Surf4, ENSMUSG00000002058|Unc119	4	1435	13	28382	0.3077	0.00322125	**	0.0499665	*	ENSMUSG00000025044|Msr1, ENSMUSG00000018171|Vmp1, ENSMUSG00000014867|Surf4, ENSMUSG00000002058|Unc119	4		0	13	3.60555
GO:0035739	CD4-positive, alpha-beta T cell proliferation	Biological Process	ENSMUSG00000047139|Cd24a, ENSMUSG00000112148|Lilrb4a, ENSMUSG00000032093|Cd3e, ENSMUSG00000026012|Cd28	4	1435	13	28382	0.3077	0.00322125	**	0.0499665	*	ENSMUSG00000047139|Cd24a, ENSMUSG00000112148|Lilrb4a, ENSMUSG00000026012|Cd28	3	ENSMUSG00000032093|Cd3e	1	13	2.49615
GO:0051639	actin filament network formation	Biological Process	ENSMUSG00000050357|Carmil2, ENSMUSG00000014778|Fhod1, ENSMUSG00000021998|Lcp1, ENSMUSG00000008475|Arpc5	4	1435	13	28382	0.3077	0.00322125	**	0.0499665	*	ENSMUSG00000014778|Fhod1, ENSMUSG00000021998|Lcp1, ENSMUSG00000008475|Arpc5	3	ENSMUSG00000050357|Carmil2	1	13	3.05085
GO:0030424	axon	Cellular Component	ENSMUSG00000054693|Adam10, ENSMUSG00000005089|Slc1a2, ENSMUSG00000027273|Snap25, ENSMUSG00000030536|Iqgap1, ENSMUSG00000045730|Adrb2, ENSMUSG00000062991|Nrg1, ENSMUSG00000027859|Ngf, ENSMUSG00000048482|Bdnf, ENSMUSG00000040265|Dnm3, ENSMUSG00000053825|Ppfia2, ENSMUSG00000027820|Mme, ENSMUSG00000028785|Hpca, ENSMUSG00000024795|Kif20b, ENSMUSG00000031760|Mt3, ENSMUSG00000018411|Mapt, ENSMUSG0000002…	39	1435	487	28382	0.0801	0.00330201	**	0.0511014	ns	ENSMUSG00000054693|Adam10, ENSMUSG00000030536|Iqgap1, ENSMUSG00000045730|Adrb2, ENSMUSG00000062991|Nrg1, ENSMUSG00000027859|Ngf, ENSMUSG00000028785|Hpca, ENSMUSG00000024795|Kif20b, ENSMUSG00000031760|Mt3, ENSMUSG00000029580|Actb, ENSMUSG00000022346|Myc, ENSMUSG00000033161|Atp1a1, ENSMUSG00000054640|Slc8a1, ENSMUSG00000029777|Gars, ENSMUSG00000061665|Cd2ap, ENSMUSG00000028931|Kcnab2, ENSMUSG000000…	21	ENSMUSG00000005089|Slc1a2, ENSMUSG00000027273|Snap25, ENSMUSG00000048482|Bdnf, ENSMUSG00000040265|Dnm3, ENSMUSG00000053825|Ppfia2, ENSMUSG00000027820|Mme, ENSMUSG00000018411|Mapt, ENSMUSG00000022762|Ncam2, ENSMUSG00000028546|Elavl4, ENSMUSG00000061601|Pclo, ENSMUSG00000052727|Map1b, ENSMUSG00000039358|Drd5, ENSMUSG00000028222|Calb1, ENSMUSG00000037624|Kcnk2, ENSMUSG00000021730|Hcn1, ENSMUSG000000…	18	467	12.818
GO:0055088	lipid homeostasis	Biological Process	ENSMUSG00000040963|Asgr2, ENSMUSG00000023992|Trem2, ENSMUSG00000037071|Scd1, ENSMUSG00000032080|Apoa4, ENSMUSG00000014867|Surf4, ENSMUSG00000050296|Abca12, ENSMUSG00000038217|Tlcd2, ENSMUSG00000036622|Atp13a2	8	1435	50	28382	0.16	0.00337965	**	0.0521831	ns	ENSMUSG00000023992|Trem2, ENSMUSG00000032080|Apoa4, ENSMUSG00000014867|Surf4, ENSMUSG00000036622|Atp13a2	4	ENSMUSG00000040963|Asgr2, ENSMUSG00000037071|Scd1, ENSMUSG00000050296|Abca12, ENSMUSG00000038217|Tlcd2	4	49	4
GO:0016757	glycosyltransferase activity	Molecular Function	ENSMUSG00000026839|Upp2, ENSMUSG00000061906|Ugt2b38, ENSMUSG00000049152|Ugt3a2, ENSMUSG00000072664|Ugt3a1, ENSMUSG00000035836|Ugt2b1, ENSMUSG00000035780|Ugt2a3, ENSMUSG00000024064|Galnt14, ENSMUSG00000056124|B4galt6, ENSMUSG00000004383|Large1, ENSMUSG00000057425|Ugt2b37, ENSMUSG00000030074|Gxylt2, ENSMUSG00000049971|Glt1d1, ENSMUSG00000036620|Mgat4b, ENSMUSG00000022615|Tymp, ENSMUSG00000028838|Ex…	22	1435	231	28382	0.0952	0.00339459	**	0.0522938	ns	ENSMUSG00000056124|B4galt6, ENSMUSG00000004383|Large1, ENSMUSG00000036620|Mgat4b, ENSMUSG00000079442|St6galnac4, ENSMUSG00000037280|Galnt6, ENSMUSG00000043300|B3galnt1, ENSMUSG00000031381|Piga	7	ENSMUSG00000026839|Upp2, ENSMUSG00000061906|Ugt2b38, ENSMUSG00000049152|Ugt3a2, ENSMUSG00000072664|Ugt3a1, ENSMUSG00000035836|Ugt2b1, ENSMUSG00000035780|Ugt2a3, ENSMUSG00000024064|Galnt14, ENSMUSG00000057425|Ugt2b37, ENSMUSG00000030074|Gxylt2, ENSMUSG00000049971|Glt1d1, ENSMUSG00000022615|Tymp, ENSMUSG00000028838|Extl1, ENSMUSG00000034040|Galnt17, ENSMUSG00000090145|Ugt1a6b, ENSMUSG00000034780|B3…	15	218	9.82064
GO:0045454	cell redox homeostasis	Biological Process	ENSMUSG00000032350|Gclc, ENSMUSG00000024953|Prdx5, ENSMUSG00000015839|Nfe2l2, ENSMUSG00000020250|Txnrd1, ENSMUSG00000025746|Il6, ENSMUSG00000031584|Gsr	6	1435	30	28382	0.2	0.00344737	**	0.0526743	ns	ENSMUSG00000032350|Gclc, ENSMUSG00000024953|Prdx5, ENSMUSG00000015839|Nfe2l2, ENSMUSG00000020250|Txnrd1, ENSMUSG00000031584|Gsr	5	ENSMUSG00000025746|Il6	1	29	4.64238
GO:0046597	negative regulation of viral entry into host cell	Biological Process	ENSMUSG00000060591|Ifitm2, ENSMUSG00000026542|Apcs, ENSMUSG00000025492|Ifitm3, ENSMUSG00000059108|Ifitm6, ENSMUSG00000000275|Trim25, ENSMUSG00000022504|Ciita	6	1435	30	28382	0.2	0.00344737	**	0.0526743	ns	ENSMUSG00000060591|Ifitm2, ENSMUSG00000026542|Apcs, ENSMUSG00000025492|Ifitm3, ENSMUSG00000059108|Ifitm6, ENSMUSG00000000275|Trim25	5	ENSMUSG00000022504|Ciita	1	29	4.27099
GO:0030100	regulation of endocytosis	Biological Process	ENSMUSG00000027540|Ptpn1, ENSMUSG00000033855|Ston1, ENSMUSG00000016664|Pacsin2, ENSMUSG00000052212|Cd177, ENSMUSG00000024381|Bin1, ENSMUSG00000019478|Rab4a	6	1435	30	28382	0.2	0.00344737	**	0.0526743	ns	ENSMUSG00000027540|Ptpn1, ENSMUSG00000016664|Pacsin2, ENSMUSG00000052212|Cd177, ENSMUSG00000024381|Bin1, ENSMUSG00000019478|Rab4a	5	ENSMUSG00000033855|Ston1	1	28	4.53557
GO:0031966	mitochondrial membrane	Cellular Component	ENSMUSG00000000673|Haao, ENSMUSG00000063730|Hsd3b2, ENSMUSG00000057789|Bak1, ENSMUSG00000092232|Gm20521, ENSMUSG00000007659|Bcl2l1, ENSMUSG00000064356|mt-Atp8, ENSMUSG00000064363|mt-Nd4, ENSMUSG00000038092|Hsd3b5, ENSMUSG00000037960|Card19, ENSMUSG00000064360|mt-Nd3, ENSMUSG00000064358|mt-Co3, ENSMUSG00000064354|mt-Co2, ENSMUSG00000064351|mt-Co1, ENSMUSG00000042228|Lyn, ENSMUSG00000031278|Acsl4, …	19	1435	189	28382	0.1005	0.00345101	**	0.0526743	ns	ENSMUSG00000057789|Bak1, ENSMUSG00000092232|Gm20521, ENSMUSG00000007659|Bcl2l1, ENSMUSG00000037960|Card19, ENSMUSG00000042228|Lyn, ENSMUSG00000031278|Acsl4, ENSMUSG00000035069|Oma1, ENSMUSG00000032330|Cox7a2, ENSMUSG00000028766|Alpl	9	ENSMUSG00000000673|Haao, ENSMUSG00000063730|Hsd3b2, ENSMUSG00000064356|mt-Atp8, ENSMUSG00000064363|mt-Nd4, ENSMUSG00000038092|Hsd3b5, ENSMUSG00000064360|mt-Nd3, ENSMUSG00000064358|mt-Co3, ENSMUSG00000064354|mt-Co2, ENSMUSG00000064351|mt-Co1, ENSMUSG00000087236|Kif28	10	188	10.1376
GO:0015630	microtubule cytoskeleton	Cellular Component	ENSMUSG00000058672|Tubb2a, ENSMUSG00000045136|Tubb2b, ENSMUSG00000001657|Hoxc8, ENSMUSG00000001473|Tubb6, ENSMUSG00000063146|Clip2, ENSMUSG00000030536|Iqgap1, ENSMUSG00000027469|Tpx2, ENSMUSG00000036752|Tubb4b, ENSMUSG00000024795|Kif20b, ENSMUSG00000018411|Mapt, ENSMUSG00000000486|Septin1, ENSMUSG00000032218|Ccnb2, ENSMUSG00000025916|Ppp1r42, ENSMUSG00000026180|Cxcr2, ENSMUSG00000049988|Lrrc25, E…	20	1435	203	28382	0.0985	0.00345842	**	0.0526743	ns	ENSMUSG00000058672|Tubb2a, ENSMUSG00000045136|Tubb2b, ENSMUSG00000001473|Tubb6, ENSMUSG00000063146|Clip2, ENSMUSG00000030536|Iqgap1, ENSMUSG00000027469|Tpx2, ENSMUSG00000036752|Tubb4b, ENSMUSG00000024795|Kif20b, ENSMUSG00000032218|Ccnb2, ENSMUSG00000025916|Ppp1r42, ENSMUSG00000026180|Cxcr2, ENSMUSG00000049988|Lrrc25, ENSMUSG00000009013|Dynll1, ENSMUSG00000010067|Rassf1, ENSMUSG00000028849|Map7d1	15	ENSMUSG00000001657|Hoxc8, ENSMUSG00000018411|Mapt, ENSMUSG00000000486|Septin1, ENSMUSG00000035407|Kank4, ENSMUSG00000050132|Sarm1	5	197	12.0408
GO:0005856	cytoskeleton	Cellular Component	ENSMUSG00000058672|Tubb2a, ENSMUSG00000023043|Krt18, ENSMUSG00000035439|Haus8, ENSMUSG00000045136|Tubb2b, ENSMUSG00000030470|Csrp3, ENSMUSG00000033826|Dnah8, ENSMUSG00000001473|Tubb6, ENSMUSG00000063146|Clip2, ENSMUSG00000027273|Snap25, ENSMUSG00000030681|Mvp, ENSMUSG00000006398|Cdc20, ENSMUSG00000027469|Tpx2, ENSMUSG00000040265|Dnm3, ENSMUSG00000007659|Bcl2l1, ENSMUSG00000036752|Tubb4b, ENSMUSG0…	90	1435	1338	28382	0.0673	0.00357235	**	0.0541482	ns	ENSMUSG00000058672|Tubb2a, ENSMUSG00000023043|Krt18, ENSMUSG00000035439|Haus8, ENSMUSG00000045136|Tubb2b, ENSMUSG00000001473|Tubb6, ENSMUSG00000063146|Clip2, ENSMUSG00000030681|Mvp, ENSMUSG00000006398|Cdc20, ENSMUSG00000027469|Tpx2, ENSMUSG00000007659|Bcl2l1, ENSMUSG00000036752|Tubb4b, ENSMUSG00000006219|Fblim1, ENSMUSG00000037325|Bbs7, ENSMUSG00000024795|Kif20b, ENSMUSG00000016757|Ttll12, ENSMUS…	65	ENSMUSG00000030470|Csrp3, ENSMUSG00000033826|Dnah8, ENSMUSG00000027273|Snap25, ENSMUSG00000040265|Dnm3, ENSMUSG00000032186|Tmod2, ENSMUSG00000024694|Keg1, ENSMUSG00000018411|Mapt, ENSMUSG00000000486|Septin1, ENSMUSG00000045545|Krt14, ENSMUSG00000056752|Dnah9, ENSMUSG00000049122|Frmd3, ENSMUSG00000028546|Elavl4, ENSMUSG00000021057|Akap5, ENSMUSG00000001349|Cnn1, ENSMUSG00000047394|Odf3b, ENSMUSG00…	25	1307	28.7947
GO:0050873	brown fat cell differentiation	Biological Process	ENSMUSG00000031767|Nudt7, ENSMUSG00000045730|Adrb2, ENSMUSG00000037071|Scd1, ENSMUSG00000039956|Mrap, ENSMUSG00000062515|Fabp4, ENSMUSG00000037095|Lrg1, ENSMUSG00000005057|Sh2b2	7	1435	40	28382	0.175	0.00357932	**	0.0541482	ns	ENSMUSG00000045730|Adrb2, ENSMUSG00000039956|Mrap, ENSMUSG00000062515|Fabp4, ENSMUSG00000037095|Lrg1, ENSMUSG00000005057|Sh2b2	5	ENSMUSG00000031767|Nudt7, ENSMUSG00000037071|Scd1	2	40	3.16228
GO:0014911	positive regulation of smooth muscle cell migration	Biological Process	ENSMUSG00000038418|Egr1, ENSMUSG00000027907|S100a11, ENSMUSG00000048779|P2ry6, ENSMUSG00000022346|Myc, ENSMUSG00000020689|Itgb3, ENSMUSG00000039005|Tlr4, ENSMUSG00000024620|Pdgfrb	7	1435	40	28382	0.175	0.00357932	**	0.0541482	ns	ENSMUSG00000038418|Egr1, ENSMUSG00000027907|S100a11, ENSMUSG00000048779|P2ry6, ENSMUSG00000022346|Myc, ENSMUSG00000020689|Itgb3, ENSMUSG00000039005|Tlr4, ENSMUSG00000024620|Pdgfrb	7		0	39	5.1241
GO:0005905	clathrin-coated pit	Cellular Component	ENSMUSG00000031367|Ap1s2, ENSMUSG00000007659|Bcl2l1, ENSMUSG00000004849|Ap1s1, ENSMUSG00000070738|Dgkd, ENSMUSG00000033855|Ston1, ENSMUSG00000008036|Ap2s1, ENSMUSG00000035152|Ap2b1, ENSMUSG00000029518|Rab35, ENSMUSG00000022175|Lrp10	9	1435	62	28382	0.1452	0.00380338	**	0.0549852	ns	ENSMUSG00000031367|Ap1s2, ENSMUSG00000007659|Bcl2l1, ENSMUSG00000004849|Ap1s1, ENSMUSG00000070738|Dgkd, ENSMUSG00000008036|Ap2s1, ENSMUSG00000035152|Ap2b1, ENSMUSG00000029518|Rab35, ENSMUSG00000022175|Lrp10	8	ENSMUSG00000033855|Ston1	1	62	6.85801
[truncated: 6,286 more rows]

## Sheet: Figure 6c
Pathway_ID	KEGG_Level_1	KEGG_Level_2	Pathway_Name	IDs	S	TS	B	TB	Rich.Factor	P.value	Sig.Sign.P	Q.value	Sig.Sign.Q	S_Up_ID	S_Up_Num	S_Down_ID	S_Down_Num	MapID_Count	ZScore
[truncated: 314 more rows]

[truncated: 2 more sheets: Figure 6d, Figure 6e]
