# Supplementary material for: Activation of Nrf2/HO-1 signaling pathway exacerbates cholestatic liver injury
Source: Commun Biol. 2024 May 23;7:621. doi: 10.1038/s42003-024-06243-0 (PMC11116386; doi:10.1038/s42003-024-06243-0)
Supplement: Supplementary file 6 — Supplementary Data 3 [file 42003_2024_6243_MOESM6_ESM.xlsx]

## Sheet: Sheet1
Description	Source	Identifier	Pathological diagnosis	HO-1 expression	Nrf2 expression	ALT	AST	ALP	GGT	TBIL	DBIL	IBIL	TBA	AST/ALT	CHE	TP	ALB	GLB	A/G	PA
Normal	Affiliated Hospital of Zunyi Medical University (Guizhou, China)	4049	N/A	79.28	63.44	75	38	61	39	16.4	13.5	2.9	2.14	0.51	9.7	65.9	46.1	20	2.3	335
Normal	Affiliated Hospital of Zunyi Medical University (Guizhou, China)	4050	N/A	33.22	39.73	7	18	77	8	6	1.3	4.7	3.27	2.57	5.2	68.1	41.5	27	1.6	223
Normal	Affiliated Hospital of Zunyi Medical University (Guizhou, China)	4051	N/A	39.73	39.36	16	22	68	14	22.5	18.1	4.4	2.53	1.38	9.9	70.5	50.3	20	2.5	259
Normal	Affiliated Hospital of Zunyi Medical University (Guizhou, China)	4052	N/A	64.59	36.39	42	47	46	18	7.4	1.8	5.6	7.19	1.12	7.6	71.9	46.3	26	1.8	232
Normal	Affiliated Hospital of Zunyi Medical University (Guizhou, China)	4053	N/A	92.09	48.22	8	16	51	13	13	2.6	10.4	2.28	2	8.4	74.6	48.3	26	1.8	259
Normal	Affiliated Hospital of Zunyi Medical University (Guizhou, China)	0034	N/A	124.1	65.72	10	20	60	15	21.4	3.5	17.9	0.87	2	8.1	70.9	45.2	26	1.8	260
Normal	Affiliated Hospital of Zunyi Medical University (Guizhou, China)	6052	N/A	85.67	44.17	13	15	68	14	22.8	4.3	18.5	1.01	1.15	8.1	71.1	48.1	23	2.1	240
Normal	Affiliated Hospital of Zunyi Medical University (Guizhou, China)	2051	N/A	34.21	26.68	56	31	60	68	17.3	3.6	13.7	4.5	0.55	8.3	71.5	48.3	23	2.1	316
Normal	Affiliated Hospital of Zunyi Medical University (Guizhou, China)	8051	N/A	108.39	67.37	6	18	71	15	9.7	1.9	7.8	1.71	3	6.7	65.2	44.5	21	2.1	205
Normal	Affiliated Hospital of Zunyi Medical University (Guizhou, China)	2037	N/A	26.27	26.39	13	22	67	9	8.7	2.2	6.5	1.4	1.69	9.7	70.8	44.9	26	1.7	184
Normal	Affiliated Hospital of Zunyi Medical University (Guizhou, China)	4054	N/A	79.88	26.06	25	27	75	25	15.5	3.1	12.4	1.74	1.08	10.6	77.9	49	29	1.7	377
Normal	Affiliated Hospital of Zunyi Medical University (Guizhou, China)	4012	N/A	50.48	45.33	27	25	73	16	24.9	4.3	20.6	10.23	0.93	8.9	72.2	46.6	26	1.8	241
Normal	Affiliated Hospital of Zunyi Medical University (Guizhou, China)	4013	N/A	20.44	17.13	12	19	50	23	11.9	2	9.9	0.91	1.58	8.8	73.1	73.1	23	2.2	247
Normal	Affiliated Hospital of Zunyi Medical University (Guizhou, China)	6079	N/A	50.11	27.48	7	16	65	12	10.9	2	8.9	2.98	2.29	6.5	71.5	45.3	26	1.7	197
Normal	Affiliated Hospital of Zunyi Medical University (Guizhou, China)	4014	N/A	59.94	41.81	13	18	38	16	8.2	1.6	6.6	4.22	1.38	6.5	73.1	46.4	27	1.7	228
Normal	Affiliated Hospital of Zunyi Medical University (Guizhou, China)	4015	N/A	102.48	46.03	14	18	55	18	12.1	2.5	9.6	3.43	1.29	9.2	74.1	46.9	27	1.7	300
Normal	Affiliated Hospital of Zunyi Medical University (Guizhou, China)	4016	N/A	48.76	52.13	11	18	67	17	6.8	1.6	5.2	6.93	1.64	8.1	68.9	45.4	24	1.9	260
Normal	Affiliated Hospital of Zunyi Medical University (Guizhou, China)	4017	N/A	38.74	27.78	15	25	73	26	11	1.8	9.2	3.8	1.67	9.3	78.2	49.3	29	1.7	330
Normal	Affiliated Hospital of Zunyi Medical University (Guizhou, China)	4018	N/A	35.46	33.26	13	20	84	18	7.5	1.5	6	4.78	1.54	9.2	69.7	44.2	26	1.7	277
Normal	Affiliated Hospital of Zunyi Medical University (Guizhou, China)	4019	N/A	131.69	53.48	12	20	55	14	12.9	3	9.9	0.43	1.67	6.9	72.2	45.8	26	1.2	244
Normal	Affiliated Hospital of Zunyi Medical University (Guizhou, China)	0512	N/A	76.59	45.21	14	22	63	18	10.4	1.9	8.5	2.12	1.57	7.7	76.9	50.8	26	1.9	228
Normal	Affiliated Hospital of Zunyi Medical University (Guizhou, China)	2049	N/A	89.35	88.34	16	22	67	14	9.8	2.2	7.6	1.51	1.38	7.2	72.2	46.8	25	1.8	235
Normal	Affiliated Hospital of Zunyi Medical University (Guizhou, China)	0035	N/A	49.25	39.02	7	14	172	10	5.5	0.8	4.7	1.93	2	7.7	63.3	36.9	26	1.4	200
Normal	Affiliated Hospital of Zunyi Medical University (Guizhou, China)	2125	N/A	100.08	100.91	10	20	43	15	20.3	7.8	12.5	1.92	2	2.2	60.8	37.1	24	1.6	78
Normal	Affiliated Hospital of Zunyi Medical University (Guizhou, China)	2769	N/A	112.23	45.04	4	10	62	25	5.1	1.8	3.3	4.54	2.5	3.2	62.1	27.9	34	0.8	87
Normal	Affiliated Hospital of Zunyi Medical University (Guizhou, China)	2761	N/A	94.12	109.14	19	37	92	17	10.7	3	7.7	5.13	1.95	3.5	54.4	28	26	1.1	131
Normal	Affiliated Hospital of Zunyi Medical University (Guizhou, China)	4199	N/A	42.98	39.9	9	27	92	29	10.1	3.3	6.8	11.91	3	3.1	55.3	36.3	19	1.9	196
CLI	Affiliated Hospital of Zunyi Medical University (Guizhou, China)	2839	Gastric cancer with cholestasis	210.06	155.07	30	20	138	42	12.9	2.7	10.2	21.78	0.67	4.2	55.6	35.9	20	1.8	176
CLI	Affiliated Hospital of Zunyi Medical University (Guizhou, China)	3639	Alcoholic cirrhosis with cholestasis	76.93	29.37	14	32	97	29	33.3	14	19.3	73.85	2.29	1.5	70.4	33.2	37	0.9	52
CLI	Affiliated Hospital of Zunyi Medical University (Guizhou, China)	4194	Decompensated phase of liver cirrhosis with cholestasis	181.19	138.49	17	20	91	247	11.2	4.3	6.9	17.24	1.18	4.8	68.1	43.9	24	1.8	195
CLI	Affiliated Hospital of Zunyi Medical University (Guizhou, China)	4147	Decompensated phase of liver cirrhosis with cholestasis	230.09	125.8	8	27	120	58	21.2	7.9	13.3	22.37	3.38	1.8	67.3	28.2	39	0.7	70
CLI	Affiliated Hospital of Zunyi Medical University (Guizhou, China)	4599	Cirrhosis with cholestasis	97.83	47.73	14	17	110	160	12.8	2.7	10.1	0.27	1.21	7.9	63	38.9	24	1.6	123
CLI	Affiliated Hospital of Zunyi Medical University (Guizhou, China)	6381	Choledocholithiasis	161.99	328.71	21	27	92	15	15.9	4.2	11.7	29.93	1.29	4.1	56.1	29.4	27	1.1	65
CLI	Affiliated Hospital of Zunyi Medical University (Guizhou, China)	8410	Cirrhosis with cholestasis	107.35	355.03	26	27	52	21	21.5	4.9	16.6	18.64	1.04	3.6	63.8	38.1	26	1.5	88
CLI	Affiliated Hospital of Zunyi Medical University (Guizhou, China)	6459	Pancreatitis with cholestasis	65.71	373.78	79	37	87	105	6.9	2.1	4.8	1.59	0.47	4.9	44.8	32.8	12	2.7	128
CLI	Affiliated Hospital of Zunyi Medical University (Guizhou, China)	6099	Cirrhosis with cholestasis	36.85	751.04	33	50	181	89	60.4	17.7	42.7	68.51	1.52	4	61.1	31.6	30	1.1	97
CLI	Affiliated Hospital of Zunyi Medical University (Guizhou, China)	6453	Liver insufficiency with cholestasis	69.87	106.97	149	51	159	197	14.4	3.8	10.6	8.23	0.34	6.8	62.6	44.7	18	2.5	266
CLI	Affiliated Hospital of Zunyi Medical University (Guizhou, China)	0169	Decompensated phase of Liver cirrhosis with cholestasis	81.11	391.41	60	82	221	86	24.1	7.9	16.2	137.47	1.37	2.3	71.6	30.3	41	0.7	43
CLI	Affiliated Hospital of Zunyi Medical University (Guizhou, China)	9872	Liver insufficiency with cholestasis	35.57	53.56	80	39	171	578	18.6	4.9	13.7	3.65	0.49	10.2	71.7	45.4	1.7	26	389
CLI	Affiliated Hospital of Zunyi Medical University (Guizhou, China)	0273	Cirrhosis with cholestasis	52.66	748.97	26	40	245	308	20.6	8.8	11.8	14.07	1.54	3.5	53.3	34.1	19	1.8	129
CLI	Affiliated Hospital of Zunyi Medical University (Guizhou, China)	2771	Liver insufficiency with cholestasis	146.21	263.1	40	46	235	183	27.6	5.7	21.9	40.94	1.15	7.1	71.8	39.1	33	1.2	143
CLI	Affiliated Hospital of Zunyi Medical University (Guizhou, China)	2848	Cirrhosis with cholestasis	70.67	53.93	21	56	167	350	13.5	4.7	8.8	1.43	2.67	3	47.1	26.4	21	1.3	127
CLI	Affiliated Hospital of Zunyi Medical University (Guizhou, China)	4002	Common bile duct stones with cholestasis	61.56	31.83	70	75	402	780	30.8	14.4	16.4	8.49	1.07	3.1	49.9	28.1	22	1.3	83
CLI	Affiliated Hospital of Zunyi Medical University (Guizhou, China)	1678	Gastritis with cholestasis	51.49	9.02	172	86	220	406	17.8	7.5	10.3	15.66	0.5	5.4	66.4	38	28	1.3	178
CLI	Affiliated Hospital of Zunyi Medical University (Guizhou, China)	0797	Ulcerative colitis with cholestasis	32.37	70.99	96	132	450	228	3.9	1	2.9	10.72	1.38	7.6	65.9	36.4	30	1.2	159
CLI	Affiliated Hospital of Zunyi Medical University (Guizhou, China)	0762	Cirrhosis with cholestasis	193.96	260.74	29	76	121	68	30.2	14.4	15.8	35.05	2.62	0.6	49.4	27.9	22	1.3	37
CLI	Affiliated Hospital of Zunyi Medical University (Guizhou, China)	9221	Pancreatic tumor with cholestasis	36.28	19.31	34	23	147	124	50.9	24.5	26.4	11.99	0.68	3.4	58	36.9	21	1.7	66
CLI	Affiliated Hospital of Zunyi Medical University (Guizhou, China)	3833	Cirrhosis with cholestasis	190.26	107.42	30	74	142	79	79.1	44.2	34.9	100.66	2.47	1.3	66.3	29	37	0.8	57
CLI	Affiliated Hospital of Zunyi Medical University (Guizhou, China)	4296	Cirrhosis with cholestasis	243.05	164.55	15	31	156	99	40.5	11.8	28.7	1.17	2.07	3.4	68.5	34.3	34	1	80
CLI	Affiliated Hospital of Zunyi Medical University (Guizhou, China)	7034	Gastrointestinal bleeding with cholestasis	121.77	71.67	10	32	55	23	108	49.8	58.2	31.68	3.2	1.5	47.8	24.1	24	1	41
CLI	Affiliated Hospital of Zunyi Medical University (Guizhou, China)	6312	Liver failure with cholestasis	121.37	59.94	6	28	137	91	63.5	32，3	31.2	60.86	4.67	1.4	58.8	31.3	28	1.1	59
CLI	Affiliated Hospital of Zunyi Medical University (Guizhou, China)	0550	Cirrhosis with cholestasis	152.47	424.04	8	18	61	15	24.7	9.6	15.1	125.58	2.25	1.2	53.2	35.2	18	2	60
CLI	Affiliated Hospital of Zunyi Medical University (Guizhou, China)	8521	Gastrointestinal bleeding with cholestasis	164.26	73.28	11	63	252	109	89.5	42.9	46.6	284.21	5.73	2.8	57.6	30.9	27	1.2	56
CLI	Affiliated Hospital of Zunyi Medical University (Guizhou, China)	0820	Duodenal tumor with cholestasis	231.43	236.32	23	25	60	96	13.5	3.2	10.3	1.73	1.09	5.3	74.6	36.3	38	0.9	165
CLI	Affiliated Hospital of Zunyi Medical University (Guizhou, China)	1629	Primary biliary cirrhosis with cholestasis	102.59	240.12	95	111	618	716	32.9	17.7	15.2	82.54	1.17	7	80.1	31.2	49	0.6	168
CLI	Affiliated Hospital of Zunyi Medical University (Guizhou, China)	0251	Cholestatic hepatitis with cholestasis	79.65	211.58	46	35	127	17	129.5	77.7	51.8	68.04	0.76	4	55.6	30.2	25	1.2	185
CLI	Affiliated Hospital of Zunyi Medical University (Guizhou, China)	0697	Drug-induced liver injury with cholestasis	235.59	307.82	48	151	195	223	180.2	94.6	85.6	314.66	3.15	4.8	55.4	29.2	26	1.1	83
CLI	Affiliated Hospital of Zunyi Medical University (Guizhou, China)	4824	Cirrhosis with cholestasis	289.48	136.09	44	85	152	102	299.6	147.5	152.1	203.02	1.93	4.4	49.8	27.5	22	1.2	52
CLI	Affiliated Hospital of Zunyi Medical University (Guizhou, China)	9061	Cirrhosis with cholestasis	147.05	104.28	126	94	61	121	39.7	9.6	30.1	26.02	0.75	6.8	76.6	46.3	30	1.5	160
CLI	Affiliated Hospital of Zunyi Medical University (Guizhou, China)	0365	Cirrhosis with cholestasis	263.98	82.22	34	65	196	103	86	48	38	298.37	1.91	3.5	55.7	31.6	24	1.3	60
CLI	Affiliated Hospital of Zunyi Medical University (Guizhou, China)	2768	Liver insufficiency with cholestasis	99.83	149.34	70	140	174	170	89.1	49.1	40	21.35	2	3.3	68.3	31	37	0.8	84
CLI	Affiliated Hospital of Zunyi Medical University (Guizhou, China)	4254	Gastrointestinal bleeding with cholestasis	441.31	210.28	25	28	121	1.12	49	10.7	38.3	12.1	1.12	6.1	69.1	41.4	28	1.5	201
CLI	Affiliated Hospital of Zunyi Medical University (Guizhou, China)	7949	Cirrhosis with cholestasis	85.78	464.16	20	39	143	385	36.4	18.4	18	25.06	1.95	2.7	52.1	32.7	19	1.7	104
CLI	Affiliated Hospital of Zunyi Medical University (Guizhou, China)	4326	Liver failure with cholestasis	114.2	405.02	45	56	231	26	530.3	232	298.3	285.71	1.24	4.9	47	30.7	16	1.9	39
CLI	Affiliated Hospital of Zunyi Medical University (Guizhou, China)	7055	Hepatic encephalopathy with cholestasis	218.36	45.83	29	53		14	82	19.9	62.1	65.45	1.83						57
CLI	Affiliated Hospital of Zunyi Medical University (Guizhou, China)	4732	Autoimmune hepatitis with cholestasis	243.52	414.69	32	56	146	56	30.6	18	12.6	49.5	1.75	1.2	46.4	29.7	17	1.8	49
CLI	Affiliated Hospital of Zunyi Medical University (Guizhou, China)	4530	Gastritis with cholestasis	82.76	70.5	358	156	77	503	155.2	86.9	68.3	338.12	0.44	6.1	61.5	45.1	16	2.8	232
CLI	Affiliated Hospital of Zunyi Medical University (Guizhou, China)	2834	Cirrhosis with cholestasis	182.29	156.27	20	60	92	104	103	57.4	45.6	343.18	3	4.3	58.4	32.8	26	1.3	70
CLI	Affiliated Hospital of Zunyi Medical University (Guizhou, China)	4506	Liver insufficiency with cholestasis	68.04	77.74	270	288	149	233	45.4	21	24.4	5.18	1.07	6.8	66.2	37	29	1.3	143
CLI	Affiliated Hospital of Zunyi Medical University (Guizhou, China)	4094	Alcoholic liver disease with cholestasis	117.52	42	36	101	206	855	49.4	22.8	26.6	50.39	2.81	6	66.4	33.9	33	1	157
CLI	Affiliated Hospital of Zunyi Medical University (Guizhou, China)	5992	Cirrhosis with cholestasis with cholestasis	221.85	133.44	28	57	151	50	195.7	90.5	105.2	65.4	2.04	2.5	60	27.7	32	0.9	51
CLI	Affiliated Hospital of Zunyi Medical University (Guizhou, China)	6290	Abdominal effusion with cholestasis	124.34	68.27	21	24	154	516	28.3	10.1	18.2	16.79	1.14	4.6	49.5	32.8	17	2	166
CLI	Affiliated Hospital of Zunyi Medical University (Guizhou, China)	3912	Cirrhosis with cholestasis	236.89	1203.16	12	20	53	14	33.6	10.7	22.9	14.09	1.67	2.9	60.5	35.1	25	1.4	93
CLI	Affiliated Hospital of Zunyi Medical University (Guizhou, China)	6656	Liver insufficiency with cholestasis	52.31	345.42	171	109	179	465	34.1	17.1	17	111.88	0.64	4.9	65.6	30.9	35	0.9	92
CLI	Affiliated Hospital of Zunyi Medical University (Guizhou, China)	4456	Gastrointestinal bleeding with cholestasis	122.18	221.93	37	46	116	63	40.8	17.5	23.3	17.45	1.24	2.4	66.4	29.2	37	0.8	27
CLI	Affiliated Hospital of Zunyi Medical University (Guizhou, China)	7424	Cirrhosis with cholestasis	45.91	844.53	13	25	76	12	54.6	17.2	37.4	55.48	1.92	1.7	50.7	33.2	18	1.9	61
CLI	Affiliated Hospital of Zunyi Medical University (Guizhou, China)	7688	Liver insufficiency with cholestasis	110.48	145.05	354	129	158	503	56	28.2	27.8	32.71	0.36	5.5	57.8	34.8	23	1.5	101
CLI	Affiliated Hospital of Zunyi Medical University (Guizhou, China)	7455	Cirrhosis with cholestasis	132.25	611.06	68	37	58	48	51.4	14	37.4	1.44	0.54	4.4	62.6	40	23	1.8	139
CLI	Affiliated Hospital of Zunyi Medical University (Guizhou, China)	4449	Cirrhosis with cholestasis	177.61	465.2	20	57	165	99	125.7	54.2	71.5	84.98	2.85	2.5	68.3	32.3	36	0.9	93
CLI	Affiliated Hospital of Zunyi Medical University (Guizhou, China)	5680	Cirrhosis with cholestasis	159.13	66.86	25	85	596	677	256	161	95	69.4	3.4	1.6	54.7	30.9	24	1.3	42
CLI	Affiliated Hospital of Zunyi Medical University (Guizhou, China)	4415	Cirrhosis with cholestasis	257.72	142.41	13	34	64	12	198.8	19.9	178.9	11.02	2.62	3.7	65.3	41.3	25	1.7	134
CLI	Affiliated Hospital of Zunyi Medical University (Guizhou, China)	5411	Hepatitis with cholestasis	165.2	47.19	124	49	151	178	19.6	7.1	12.5	6.26	0.4	7	63.9	39.9	24	1.7	187
CLI	Affiliated Hospital of Zunyi Medical University (Guizhou, China)	6508	Gastrointestinal bleeding with cholestasis	443.36	156.98	20	37	156	25	43	19.2	23.8	133.41	1.85	1.6	68.8	35.4	33	1.1	90
CLI	Affiliated Hospital of Zunyi Medical University (Guizhou, China)	8800	Cholecystitis with cholestasis	151.09	294.82	34	28	257	451	21.7	8	13.7	0.69	0.82	5.2	63.5	35.5	28	1.3	140
CLI	Affiliated Hospital of Zunyi Medical University (Guizhou, China)	0380	Cirrhosis with cholestasis	159.02	178.96	19	40	405	176	9.9	3.1	6.8	20.77	2.11	3	60.2	30.5	30	1	119
CLI	Affiliated Hospital of Zunyi Medical University (Guizhou, China)	1902	Cirrhosis with cholestasis	116.83	72.58	83	121	2011	245	44.3	21.9	22.4	34.95	1.46	2.2	61.6	32.3	29	1.1	49
CLI	Affiliated Hospital of Zunyi Medical University (Guizhou, China)	3863	Liver insufficiency with cholestasis	103.28	51.53	248	64	108	146	22.3	9.8	12.5	18.15	0.26	6.6	55.3	33.4	22	1.5	84
CLI	Affiliated Hospital of Zunyi Medical University (Guizhou, China)	5613	Cirrhosis with cholestasis	111.64	65.42	48	62	205	375	17.3	6.5	10.8	13.04	1.29	4.3	62.3	29.7	33	0.9	103
